# Supplementary material for: Dynamics of Copy Number Variation in Host Races of the Pea Aphid
Source: Mol Biol Evol. 2014 Sep 18;32(1):63–80. doi: 10.1093/molbev/msu266 (PMC4271520; doi:10.1093/molbev/msu266)
Supplement: Supplementary Data [file supp_msu266_Duvaux_CNV-PeaAphid_Sup.Tables.xlsx]

## Sheet: TableS1_OriginalDesign
Table S1: Target sequences. Coordinates are from Assembly 1.0 of the pea aphid genome. PMT, promoter.
Experimental category	Protein category	Gene ID	Target ID	Scaffold ID	Start coordinate	Stop coordinate	Target Length	Status after bait design
candidate	Odorant Receptor	Or1		EQ127024	75364	75728	364	Pass
candidate	Odorant Receptor	Or1		EQ127024	76391	76631	240	Pass
candidate	Odorant Receptor	Or1		EQ127024	77054	77264	210	Pass
candidate	Odorant Receptor	Or1		EQ127024	80486	80648	162	Pass
candidate	Odorant Receptor	Or1		EQ127024	81519	81674	155	Pass
candidate	Odorant Receptor	Or1		EQ127024	81201	81305	104	Pass
candidate	Odorant Receptor	Or1		EQ127024	80722	80821	99	Pass
candidate	Odorant Receptor	Or1		EQ127024	81808	81858	50	Pass
candidate	Odorant Receptor	Or1	Or1_PMT1	EQ127024	73736	73786	50	Removed
candidate	Odorant Receptor	Or1	Or1_PMT2	EQ127024	73761	73811	50	Removed
candidate	Odorant Receptor	Or1	Or1_PMT3	EQ127024	74547	74597	50	Pass
candidate	Odorant Receptor	Or2		EQ118797	79711	80376	665	Pass
candidate	Odorant Receptor	Or2		EQ118797	76623	77168	545	Pass
candidate	Odorant Receptor	Or2	Or2_PMT1	EQ118797	74216	74266	50	Pass
candidate	Odorant Receptor	Or2	Or2_PMT2	EQ118797	75509	75559	50	Pass
candidate	Odorant Receptor	Or2	Or2_PMT3	EQ118797	75569	75619	50	Pass
candidate	Odorant Receptor	Or2	Or2_PMT4	EQ118797	75792	75842	50	Pass
candidate	Odorant Receptor	Or2	Or2_PMT5	EQ118797	75998	76048	50	Pass
candidate	Odorant Receptor	Or2	Or2_PMT6	EQ118797	76509	76559	50	Pass
candidate	Odorant Receptor	Or3		EQ125915	3707	4391	684	Pass
candidate	Odorant Receptor	Or3		EQ125915	8057	8269	212	Pass
candidate	Odorant Receptor	Or3		EQ125915	7282	7486	204	Pass
candidate	Odorant Receptor	Or3		EQ125915	15	117	102	Pass
candidate	Odorant Receptor	Or4		EQ123319	11394	11029	365	Pass
candidate	Odorant Receptor	Or4		EQ123319	10101	9860	241	Pass
candidate	Odorant Receptor	Or4		EQ123319	6891	6682	209	Pass
candidate	Odorant Receptor	Or4		EQ123319	12657	12520	137	Pass
candidate	Odorant Receptor	Or4		EQ123319	8095	7991	104	Pass
candidate	Odorant Receptor	Or4		EQ123319	8297	8198	99	Pass
candidate	Odorant Receptor	Or4	Or4_PMT1	EQ123319	15465	15415	50	Pass
candidate	Odorant Receptor	Or4	Or4_PMT2	EQ123319	15011	14961	50	Pass
candidate	Odorant Receptor	Or4	Or4_PMT3	EQ123319	13338	13288	50	Pass
candidate	Odorant Receptor	Or5		EQ123283	114655	113997	658	Removed
candidate	Odorant Receptor	Or5		EQ123283	112300	112145	155	Pass
candidate	Odorant Receptor	Or5		EQ123283	113159	113051	108	Pass
candidate	Odorant Receptor	Or5		EQ123283	112483	112379	104	Pass
candidate	Odorant Receptor	Or5		EQ123283	108771	108697	74	Pass
candidate	Odorant Receptor	Or5	Or5_PMT1	EQ123283	116764	116714	50	Pass
candidate	Odorant Receptor	Or5	Or5_PMT2	EQ123283	116445	116395	50	Pass
candidate	Odorant Receptor	Or5	Or5_PMT3	EQ123283	115892	115842	50	Pass
candidate	Odorant Receptor	Or5	Or5_PMT4	EQ123283	114706	114656	50	Removed
candidate	Odorant Receptor	Or6P		EQ123405	5878	5355	523	Pass
candidate	Odorant Receptor	Or6P		EQ123405	3322	3158	164	Pass
candidate	Odorant Receptor	Or6P		EQ123405	4970	4821	149	Pass
candidate	Odorant Receptor	Or6P		EQ123405	3957	3853	104	Pass
candidate	Odorant Receptor	Or6P		EQ123405	1340	1260	80	Pass
candidate	Odorant Receptor	Or7		EQ119783	14722	15404	682	Pass
candidate	Odorant Receptor	Or7		EQ119783	17713	17871	158	Pass
candidate	Odorant Receptor	Or7		EQ119783	15968	16076	108	Pass
candidate	Odorant Receptor	Or7		EQ119783	16445	16549	104	Pass
candidate	Odorant Receptor	Or7		EQ119783	18011	18088	77	Pass
candidate	Odorant Receptor	Or7	Or7_PMT1	EQ119783	11660	11710	50	Pass
candidate	Odorant Receptor	Or7	Or7_PMT2	EQ119783	11885	11935	50	Pass
candidate	Odorant Receptor	Or7	Or7_PMT3	EQ119783	13416	13466	50	Pass
candidate	Odorant Receptor	Or7	Or7_PMT4	EQ119783	13490	13540	50	Pass
candidate	Odorant Receptor	Or7	Or7_PMT5	EQ119783	14102	14152	50	Pass
candidate	Odorant Receptor	Or7	Or7_PMT6	EQ119783	14272	14322	50	Pass
candidate	Odorant Receptor	Or7	Or7_PMT7	EQ119783	14414	14464	50	Pass
candidate	Odorant Receptor	Or8		EQ123812	54641	54799	158	Pass
candidate	Odorant Receptor	Or8		EQ123812	51937	52045	108	Pass
candidate	Odorant Receptor	Or8		EQ123812	54138	54242	104	Pass
candidate	Odorant Receptor	Or8		EQ123812	54908	54985	77	Pass
candidate	Odorant Receptor	Or8		EQ123812	50493	51169	676	Pass
candidate	Odorant Receptor	Or8	Or8_PMT1	EQ123812	48677	48727	50	Pass
candidate	Odorant Receptor	Or8	Or8_PMT2	EQ123812	48984	49034	50	Pass
candidate	Odorant Receptor	Or8	Or8_PMT3	EQ123812	49679	49729	50	Removed
candidate	Odorant Receptor	Or8	Or8_PMT4	EQ123812	50423	50473	50	Removed
candidate	Odorant Receptor	Or9		EQ124780	129908	130566	658	Pass
candidate	Odorant Receptor	Or9		EQ124780	132729	132887	158	Pass
candidate	Odorant Receptor	Or9		EQ124780	131761	131869	108	Pass
candidate	Odorant Receptor	Or9		EQ124780	132228	132332	104	Pass
candidate	Odorant Receptor	Or9		EQ124780	133069	133146	77	Pass
candidate	Odorant Receptor	Or9	Or9_PMT1	EQ124780	127029	127079	50	Pass
candidate	Odorant Receptor	Or9	Or9_PMT2	EQ124780	127993	128043	50	Removed
candidate	Odorant Receptor	Or9	Or9_PMT3	EQ124780	128003	128053	50	Removed
candidate	Odorant Receptor	Or9	Or9_PMT4	EQ124780	129654	129704	50	Pass
candidate	Odorant Receptor	Or10		EQ127004	139633	138975	658	Pass
candidate	Odorant Receptor	Or10		EQ127004	135476	135318	158	Pass
candidate	Odorant Receptor	Or10		EQ127004	136453	136345	108	Pass
candidate	Odorant Receptor	Or10		EQ127004	135972	135868	104	Pass
candidate	Odorant Receptor	Or10		EQ127004	135138	135061	77	Pass
candidate	Odorant Receptor	Or10	Or10_PMT1	EQ127004	141861	141811	50	Removed
candidate	Odorant Receptor	Or10	Or10_PMT2	EQ127004	141834	141784	50	Removed
candidate	Odorant Receptor	Or10	Or10_PMT3	EQ127004	141270	141220	50	Pass
candidate	Odorant Receptor	Or10	Or10_PMT4	EQ127004	140523	140473	50	Removed
candidate	Odorant Receptor	Or10	Or10_PMT5	EQ127004	140473	140423	50	Removed
candidate	Odorant Receptor	Or10	Or10_PMT6	EQ127004	139891	139841	50	Pass
candidate	Odorant Receptor	Or10	Or10_PMT7	EQ127004	139820	139770	50	Pass
candidate	Odorant Receptor	Or10	Or10_PMT8	EQ127004	139692	139642	50	Pass
candidate	Odorant Receptor	Or11		EQ123812	2783	2113	670	Pass
candidate	Odorant Receptor	Or11		EQ123812	495	337	158	Pass
candidate	Odorant Receptor	Or11		EQ123812	1467	1359	108	Pass
candidate	Odorant Receptor	Or11		EQ123812	1012	908	104	Pass
candidate	Odorant Receptor	Or11		EQ123812	171	94	77	Pass
candidate	Odorant Receptor	Or11	Or11_PMT1	EQ123812	5585	5535	50	Pass
candidate	Odorant Receptor	Or11	Or11_PMT10	EQ123812	49667	49717	50	Removed
candidate	Odorant Receptor	Or11	Or11_PMT11	EQ123812	49894	49944	50	Pass
candidate	Odorant Receptor	Or11	Or11_PMT12	EQ123812	50318	50368	50	Pass
candidate	Odorant Receptor	Or11	Or11_PMT13	EQ123812	50440	50490	50	Removed
candidate	Odorant Receptor	Or11	Or11_PMT2	EQ123812	3709	3659	50	Pass
candidate	Odorant Receptor	Or11	Or11_PMT3	EQ123812	3491	3441	50	Pass
candidate	Odorant Receptor	Or11	Or11_PMT4	EQ123812	3104	3054	50	Removed
candidate	Odorant Receptor	Or11	Or11_PMT5	EQ123812	3101	3051	50	Removed
candidate	Odorant Receptor	Or11	Or11_PMT6	EQ123812	2946	2896	50	Removed
candidate	Odorant Receptor	Or11	Or11_PMT7	EQ123812	2943	2893	50	Removed
candidate	Odorant Receptor	Or11	Or11_PMT8	EQ123812	2859	2809	50	Pass
candidate	Odorant Receptor	Or11	Or11_PMT9	EQ123812	49277	49327	50	Pass
candidate	Odorant Receptor	Or12		EQ115338	2232	2902	670	Pass
candidate	Odorant Receptor	Or12		EQ115338	5568	5726	158	Pass
candidate	Odorant Receptor	Or12		EQ115338	3542	3650	108	Pass
candidate	Odorant Receptor	Or12		EQ115338	5042	5146	104	Pass
candidate	Odorant Receptor	Or12		EQ115338	5892	5969	77	Pass
candidate	Odorant Receptor	Or12	Or12_PMT1	EQ115338	1324	1374	50	Pass
candidate	Odorant Receptor	Or12	Or12_PMT2	EQ115338	1463	1513	50	Pass
candidate	Odorant Receptor	Or12	Or12_PMT3	EQ115338	1674	1724	50	Pass
candidate	Odorant Receptor	Or12	Or12_PMT4	EQ115338	2067	2117	50	Pass
candidate	Odorant Receptor	Or12	Or12_PMT5	EQ115338	2157	2207	50	Pass
candidate	Odorant Receptor	Or13		EQ120447	11135	10465	670	Pass
candidate	Odorant Receptor	Or13		EQ120447	8621	8463	158	Pass
candidate	Odorant Receptor	Or13		EQ120447	10071	9963	108	Pass
candidate	Odorant Receptor	Or13		EQ120447	9136	9032	104	Pass
candidate	Odorant Receptor	Or13		EQ120447	8301	8224	77	Pass
candidate	Odorant Receptor	Or13	Or13_PMT1	EQ120447	13481	13431	50	Pass
candidate	Odorant Receptor	Or13	Or13_PMT2	EQ120447	12546	12496	50	Pass
candidate	Odorant Receptor	Or13	Or13_PMT3	EQ120447	12314	12264	50	Pass
candidate	Odorant Receptor	Or13	Or13_PMT4	EQ120447	12199	12149	50	Pass
candidate	Odorant Receptor	Or13	Or13_PMT5	EQ120447	11934	11884	50	Pass
candidate	Odorant Receptor	Or13	Or13_PMT6	EQ120447	11874	11824	50	Pass
candidate	Odorant Receptor	Or13	Or13_PMT7	EQ120447	11681	11631	50	Pass
candidate	Odorant Receptor	Or13	Or13_PMT8	EQ120447	11301	11251	50	Pass
candidate	Odorant Receptor	Or13	Or13_PMT9	EQ120447	11207	11157	50	Pass
candidate	Odorant Receptor	Or14P		EQ123827	3138	3808	670	Pass
candidate	Odorant Receptor	Or14P		EQ123827	5929	6087	158	Pass
candidate	Odorant Receptor	Or14P		EQ123827	4449	4557	108	Pass
candidate	Odorant Receptor	Or14P		EQ123827	5414	5518	104	Pass
candidate	Odorant Receptor	Or14P		EQ123827	6249	6329	80	Pass
candidate	Odorant Receptor	Or15P		EQ119783	4258	4910	652	Pass
candidate	Odorant Receptor	Or15P		EQ119783	5782	5910	128	Pass
candidate	Odorant Receptor	Or15P		EQ119783	5537	5645	108	Pass
candidate	Odorant Receptor	Or16P		EQ121411	6279	5463	816	Pass
candidate	Odorant Receptor	Or16P		EQ121411	2255	2097	158	Pass
candidate	Odorant Receptor	Or16P		EQ121411	3600	3481	119	Pass
candidate	Odorant Receptor	Or16P		EQ121411	3777	3676	101	Pass
candidate	Odorant Receptor	Or16P		EQ121411	4154	4061	93	Pass
candidate	Odorant Receptor	Or16P		EQ121411	749	693	56	Pass
candidate	Odorant Receptor	Or17		EQ112313	53799	54576	777	Pass
candidate	Odorant Receptor	Or17		EQ112313	57478	57636	158	Pass
candidate	Odorant Receptor	Or17		EQ112313	57263	57382	119	Pass
candidate	Odorant Receptor	Or17		EQ112313	57088	57187	99	Pass
candidate	Odorant Receptor	Or17		EQ112313	56700	56778	78	Pass
candidate	Odorant Receptor	Or17		EQ112313	57845	57904	59	Pass
candidate	Odorant Receptor	Or17	Or17_PMT1	EQ112313	33403	33453	50	Pass
candidate	Odorant Receptor	Or17	Or17_PMT2	EQ112313	50879	50929	50	Pass
candidate	Odorant Receptor	Or17	Or17_PMT3	EQ112313	51418	51468	50	Pass
candidate	Odorant Receptor	Or17	Or17_PMT4	EQ112313	52141	52191	50	Pass
candidate	Odorant Receptor	Or17	Or17_PMT5	EQ112313	53498	53548	50	Pass
candidate	Odorant Receptor	Or18		EQ110896	1706	2480	774	Pass
candidate	Odorant Receptor	Or18		EQ110896	4861	5019	158	Pass
candidate	Odorant Receptor	Or18		EQ110896	4661	4780	119	Pass
candidate	Odorant Receptor	Or18		EQ110896	4483	4582	99	Pass
candidate	Odorant Receptor	Or18		EQ110896	4103	4196	93	Pass
candidate	Odorant Receptor	Or18		EQ110896	5208	5267	59	Pass
candidate	Odorant Receptor	Or18	Or18_PMT1	EQ110896	398	448	50	Pass
candidate	Odorant Receptor	Or18	Or18_PMT2	EQ110896	455	505	50	Removed
candidate	Odorant Receptor	Or18	Or18_PMT3	EQ110896	502	552	50	Removed
candidate	Odorant Receptor	Or18	Or18_PMT4	EQ110896	961	1011	50	Removed
candidate	Odorant Receptor	Or18	Or18_PMT5	EQ110896	962	1012	50	Removed
candidate	Odorant Receptor	Or19C		EQ116891	56423	57164	741	Pass
candidate	Odorant Receptor	Or19C		EQ116891	60059	60178	119	Pass
candidate	Odorant Receptor	Or19C		EQ116891	58577	58678	101	Pass
candidate	Odorant Receptor	Or19C		EQ116891	58037	58124	87	Pass
candidate	Odorant Receptor	Or20		EQ110814	42777	42036	741	Pass
candidate	Odorant Receptor	Or20		EQ110814	39409	39251	158	Pass
candidate	Odorant Receptor	Or20		EQ110814	39607	39488	119	Pass
candidate	Odorant Receptor	Or20		EQ110814	40622	40523	99	Pass
candidate	Odorant Receptor	Or20		EQ110814	41157	41070	87	Pass
candidate	Odorant Receptor	Or20		EQ110814	39009	38956	53	Pass
candidate	Odorant Receptor	Or20	Or20_PMT1	EQ110814	45294	45244	50	Pass
candidate	Odorant Receptor	Or20	Or20_PMT2	EQ110814	44863	44813	50	Pass
candidate	Odorant Receptor	Or20	Or20_PMT3	EQ110814	44140	44090	50	Pass
candidate	Odorant Receptor	Or20	Or20_PMT4	EQ110814	43981	43931	50	Pass
candidate	Odorant Receptor	Or20	Or20_PMT5	EQ110814	43580	43530	50	Pass
candidate	Odorant Receptor	Or20	Or20_PMT6	EQ110814	43195	43145	50	Pass
candidate	Odorant Receptor	Or21		EQ110814	15544	14920	624	Pass
candidate	Odorant Receptor	Or21		EQ110814	11349	11191	158	Pass
candidate	Odorant Receptor	Or21		EQ110814	11557	11438	119	Pass
candidate	Odorant Receptor	Or21		EQ110814	12188	12089	99	Pass
candidate	Odorant Receptor	Or21		EQ110814	12886	12805	81	Pass
candidate	Odorant Receptor	Or21		EQ110814	10430	10386	44	Pass
candidate	Odorant Receptor	Or21	Or21_PMT1	EQ110814	18164	18114	50	Removed
candidate	Odorant Receptor	Or21	Or21_PMT2	EQ110814	18114	18064	50	Removed
candidate	Odorant Receptor	Or21	Or21_PMT3	EQ110814	17977	17927	50	Pass
candidate	Odorant Receptor	Or21	Or21_PMT4	EQ110814	17854	17804	50	Pass
candidate	Odorant Receptor	Or21	Or21_PMT5	EQ110814	17672	17622	50	Pass
candidate	Odorant Receptor	Or21	Or21_PMT6	EQ110814	16273	16223	50	Pass
candidate	Odorant Receptor	Or22		EQ110814	32137	31543	594	Pass
candidate	Odorant Receptor	Or22		EQ110814	30063	29905	158	Pass
candidate	Odorant Receptor	Or22		EQ110814	30258	30139	119	Pass
candidate	Odorant Receptor	Or22		EQ110814	30448	30349	99	Pass
candidate	Odorant Receptor	Or22		EQ110814	30837	30753	84	Pass
candidate	Odorant Receptor	Or22		EQ110814	27678	27634	44	Pass
candidate	Odorant Receptor	Or22	Or22_PMT1	EQ110814	32526	32576	50	Pass
candidate	Odorant Receptor	Or22	Or22_PMT2	EQ110814	33383	33433	50	Pass
candidate	Odorant Receptor	Or22	Or22_PMT3	EQ110814	33692	33742	50	Removed
candidate	Odorant Receptor	Or22	Or22_PMT4	EQ110814	33886	33936	50	Pass
candidate	Odorant Receptor	Or22	Or22_PMT5	EQ110814	34016	34066	50	Pass
candidate	Odorant Receptor	Or22	Or22_PMT6	EQ110814	34145	34195	50	Pass
candidate	Odorant Receptor	Or22	Or22_PMT7	EQ110814	34753	34803	50	Pass
candidate	Odorant Receptor	Or23		EQ116773	155796	155085	711	Pass
candidate	Odorant Receptor	Or23		EQ116773	152614	152456	158	Pass
candidate	Odorant Receptor	Or23		EQ116773	154570	154451	119	Pass
candidate	Odorant Receptor	Or23		EQ116773	154739	154640	99	Pass
candidate	Odorant Receptor	Or23		EQ116773	154989	154905	84	Pass
candidate	Odorant Receptor	Or23		EQ116773	151927	151859	68	Pass
candidate	Odorant Receptor	Or23	Or23_PMT1	EQ116773	158512	158462	50	Pass
candidate	Odorant Receptor	Or23	Or23_PMT2	EQ116773	157986	157936	50	Pass
candidate	Odorant Receptor	Or23	Or23_PMT3	EQ116773	157113	157063	50	Pass
candidate	Odorant Receptor	Or23	Or23_PMT4	EQ116773	156952	156902	50	Removed
candidate	Odorant Receptor	Or23	Or23_PMT5	EQ116773	156948	156898	50	Removed
candidate	Odorant Receptor	Or23	Or23_PMT6	EQ116773	156661	156611	50	Pass
candidate	Odorant Receptor	Or24C		EQ116773	164748	164022	726	Pass
candidate	Odorant Receptor	Or24C		EQ116773	162626	162468	158	Pass
candidate	Odorant Receptor	Or24C		EQ116773	163054	162938	116	Pass
candidate	Odorant Receptor	Or24C		EQ116773	163215	163116	99	Pass
candidate	Odorant Receptor	Or24C		EQ116773	163915	163837	78	Pass
candidate	Odorant Receptor	Or25		EQ121869	17294	18002	708	Pass
candidate	Odorant Receptor	Or25		EQ121869	20033	20191	158	Pass
candidate	Odorant Receptor	Or25		EQ121869	19355	19474	119	Pass
candidate	Odorant Receptor	Or25		EQ121869	19139	19238	99	Pass
candidate	Odorant Receptor	Or25		EQ121869	20277	20345	68	Pass
candidate	Odorant Receptor	Or25		EQ121869	18207	18258	51	Pass
candidate	Odorant Receptor	Or25	Or25_PMT1	EQ121869	14313	14363	50	Pass
candidate	Odorant Receptor	Or25	Or25_PMT2	EQ121869	16810	16860	50	Pass
candidate	Odorant Receptor	Or25	Or25_PMT3	EQ121869	16968	17018	50	Pass
candidate	Odorant Receptor	Or25	Or25_PMT4	EQ121869	17148	17198	50	Pass
candidate	Odorant Receptor	Or26C		EQ125282	41058	40354	704	Pass
candidate	Odorant Receptor	Or27C		EQ120064	2190	1464	726	Pass
candidate	Odorant Receptor	Or27C		EQ120064	576	507	69	Pass
candidate	Odorant Receptor	Or28C		EQ120804	52238	52964	726	Pass
candidate	Odorant Receptor	Or28C		EQ120804	54592	54711	119	Pass
candidate	Odorant Receptor	Or28C		EQ120804	54430	54529	99	Pass
candidate	Odorant Receptor	Or28C		EQ120804	53276	53345	69	Pass
candidate	Odorant Receptor	Or29		EQ112775	8090	8813	723	Pass
candidate	Odorant Receptor	Or29		EQ112775	13568	13726	158	Pass
candidate	Odorant Receptor	Or29		EQ112775	10682	10801	119	Pass
candidate	Odorant Receptor	Or29		EQ112775	10519	10618	99	Pass
candidate	Odorant Receptor	Or29		EQ112775	8943	9012	69	Pass
candidate	Odorant Receptor	Or29		EQ112775	13812	13874	62	Pass
candidate	Odorant Receptor	Or29	Or29_PMT1	EQ112775	5270	5320	50	Pass
candidate	Odorant Receptor	Or29	Or29_PMT2	EQ112775	6100	6150	50	Pass
candidate	Odorant Receptor	Or29	Or29_PMT3	EQ112775	6443	6493	50	Pass
candidate	Odorant Receptor	Or29	Or29_PMT4	EQ112775	6820	6870	50	Pass
candidate	Odorant Receptor	Or29	Or29_PMT5	EQ112775	6895	6945	50	Pass
candidate	Odorant Receptor	Or29	Or29_PMT6	EQ112775	7573	7623	50	Pass
candidate	Odorant Receptor	Or30		EQ125317	51631	52354	723	Pass
candidate	Odorant Receptor	Or30		EQ125317	55884	56042	158	Pass
candidate	Odorant Receptor	Or30		EQ125317	54772	54891	119	Pass
candidate	Odorant Receptor	Or30		EQ125317	54609	54708	99	Pass
candidate	Odorant Receptor	Or30		EQ125317	52461	52527	66	Pass
candidate	Odorant Receptor	Or30		EQ125317	56221	56286	65	Pass
candidate	Odorant Receptor	Or30	Or30_PMT1	EQ125317	48700	48749	49	Pass
candidate	Odorant Receptor	Or30	Or30_PMT2	EQ125317	49736	49785	49	Pass
candidate	Odorant Receptor	Or31		EQ112773	52401	53127	726	Pass
candidate	Odorant Receptor	Or31		EQ112773	57051	57209	158	Pass
candidate	Odorant Receptor	Or31		EQ112773	56847	56972	125	Pass
candidate	Odorant Receptor	Or31		EQ112773	56563	56662	99	Pass
candidate	Odorant Receptor	Or31		EQ112773	53778	53847	69	Pass
candidate	Odorant Receptor	Or31		EQ112773	57320	57388	68	Pass
candidate	Odorant Receptor	Or31	Or31_PMT1	EQ112773	49675	49724	49	Pass
candidate	Odorant Receptor	Or31	Or31_PMT2	EQ112773	50515	50565	50	Pass
candidate	Odorant Receptor	Or32		EQ124797	114872	114146	726	Pass
candidate	Odorant Receptor	Or32		EQ124797	108324	108166	158	Pass
candidate	Odorant Receptor	Or32		EQ124797	108535	108407	128	Pass
candidate	Odorant Receptor	Or32		EQ124797	109497	109398	99	Pass
candidate	Odorant Receptor	Or32		EQ124797	108071	108003	68	Pass
candidate	Odorant Receptor	Or32		EQ124797	113336	113285	51	Pass
candidate	Odorant Receptor	Or32	Or32_PMT1	EQ124797	115579	115528	51	Pass
candidate	Odorant Receptor	Or32	Or32_PMT2	EQ124797	115380	115330	50	Pass
candidate	Odorant Receptor	Or33C		EQ111275	327628	328363	735	Pass
candidate	Odorant Receptor	Or33C		EQ111275	330036	330138	102	Pass
candidate	Odorant Receptor	Or33C		EQ111275	329729	329801	72	Pass
candidate	Odorant Receptor	Or34C		EQ117400	861	151	710	Pass
candidate	Odorant Receptor	Or35		EQ115838	12170	12899	729	Pass
candidate	Odorant Receptor	Or35		EQ115838	17459	17617	158	Pass
candidate	Odorant Receptor	Or35		EQ115838	17279	17398	119	Pass
candidate	Odorant Receptor	Or35		EQ115838	17731	17805	74	Pass
candidate	Odorant Receptor	Or35		EQ115838	13551	13602	51	Pass
candidate	Odorant Receptor	Or35	Or35_PMT1	EQ115838	9390	9440	50	Pass
candidate	Odorant Receptor	Or35	Or35_PMT2	EQ115838	9699	9749	50	Pass
candidate	Odorant Receptor	Or35	Or35_PMT3	EQ115838	10681	10731	50	Pass
candidate	Odorant Receptor	Or35	Or35_PMT4	EQ115838	11105	11155	50	Pass
candidate	Odorant Receptor	Or35	Or35_PMT5	EQ115838	11443	11493	50	Pass
candidate	Odorant Receptor	Or35	Or35_PMT6	EQ115838	12022	12072	50	Pass
candidate	Odorant Receptor	Or36		EQ128051	84734	84053	681	Pass
candidate	Odorant Receptor	Or36		EQ128051	78863	78705	158	Pass
candidate	Odorant Receptor	Or36		EQ128051	79043	78924	119	Pass
candidate	Odorant Receptor	Or36		EQ128051	81004	80905	99	Pass
candidate	Odorant Receptor	Or36		EQ128051	78598	78524	74	Pass
candidate	Odorant Receptor	Or36		EQ128051	82735	82684	51	Pass
candidate	Odorant Receptor	Or36	Or36_PMT1	EQ128051	85936	85887	49	Pass
candidate	Odorant Receptor	Or36	Or36_PMT2	EQ128051	89919	89869	50	Removed
candidate	Odorant Receptor	Or36	Or36_PMT3	EQ128051	19385	19335	50	Pass
candidate	Odorant Receptor	Or37		EQ125842	27389	26654	735	Pass
candidate	Odorant Receptor	Or37		EQ125842	22860	22702	158	Pass
candidate	Odorant Receptor	Or37		EQ125842	23052	22933	119	Pass
candidate	Odorant Receptor	Or37		EQ125842	24635	24536	99	Pass
candidate	Odorant Receptor	Or37		EQ125842	25948	25876	72	Pass
candidate	Odorant Receptor	Or37		EQ125842	22593	22531	62	Pass
candidate	Odorant Receptor	Or37	Or37_PMT1	EQ125842	30312	30262	50	Pass
candidate	Odorant Receptor	Or37	Or37_PMT2	EQ125842	29597	29547	50	Pass
candidate	Odorant Receptor	Or37	Or37_PMT3	EQ125842	29476	29426	50	Pass
candidate	Odorant Receptor	Or37	Or37_PMT4	EQ125842	28613	28563	50	Pass
candidate	Odorant Receptor	Or37	Or37_PMT5	EQ125842	28273	28223	50	Pass
candidate	Odorant Receptor	Or37	Or37_PMT6	EQ125842	28062	28012	50	Pass
candidate	Odorant Receptor	Or37	Or37_PMT7	EQ125842	27858	27808	50	Pass
candidate	Odorant Receptor	Or37	Or37_PMT8	EQ125842	27766	27716	50	Pass
candidate	Odorant Receptor	Or38		EQ114324	16574	15836	738	Pass
candidate	Odorant Receptor	Or38		EQ114324	14935	14777	158	Pass
candidate	Odorant Receptor	Or38		EQ114324	15116	14997	119	Pass
candidate	Odorant Receptor	Or38		EQ114324	15482	15383	99	Pass
candidate	Odorant Receptor	Or38		EQ114324	15696	15612	84	Pass
candidate	Odorant Receptor	Or38		EQ114324	14703	14647	56	Pass
candidate	Odorant Receptor	Or38	Or38_PMT1	EQ114324	18131	18081	50	Pass
candidate	Odorant Receptor	Or38	Or38_PMT2	EQ114324	17658	17608	50	Pass
candidate	Odorant Receptor	Or38	Or38_PMT3	EQ114324	17469	17419	50	Pass
candidate	Odorant Receptor	Or39		EQ125322	2857	3637	780	Pass
candidate	Odorant Receptor	Or39		EQ125322	4496	4654	158	Pass
candidate	Odorant Receptor	Or39		EQ125322	4307	4426	119	Pass
candidate	Odorant Receptor	Or39		EQ125322	4082	4181	99	Pass
candidate	Odorant Receptor	Or39		EQ125322	4785	4853	68	Pass
candidate	Odorant Receptor	Or39		EQ125322	3699	3750	51	Pass
candidate	Odorant Receptor	Or39	Or39_PMT1	EQ125322	687	737	50	Pass
candidate	Odorant Receptor	Or39	Or39_PMT2	EQ125322	1119	1169	50	Pass
candidate	Odorant Receptor	Or39	Or39_PMT3	EQ125322	1227	1277	50	Pass
candidate	Odorant Receptor	Or39	Or39_PMT4	EQ125322	1734	1784	50	Pass
candidate	Odorant Receptor	Or40		EQ125775	142723	141979	744	Pass
candidate	Odorant Receptor	Or40		EQ125775	138606	138448	158	Pass
candidate	Odorant Receptor	Or40		EQ125775	138822	138700	122	Pass
candidate	Odorant Receptor	Or40		EQ125775	139049	138950	99	Pass
candidate	Odorant Receptor	Or40		EQ125775	139435	139366	69	Pass
candidate	Odorant Receptor	Or40		EQ125775	138374	138306	68	Pass
candidate	Odorant Receptor	Or40	Or40_PMT1	EQ125775	145077	145027	50	Pass
candidate	Odorant Receptor	Or40	Or40_PMT2	EQ125775	143070	143020	50	Removed
candidate	Odorant Receptor	Or40	Or40_PMT3	EQ125775	143061	143011	50	Removed
candidate	Odorant Receptor	Or41		EQ125775	146739	147480	741	Pass
candidate	Odorant Receptor	Or41		EQ125775	149591	149749	158	Pass
candidate	Odorant Receptor	Or41		EQ125775	149405	149524	119	Pass
candidate	Odorant Receptor	Or41		EQ125775	149162	149261	99	Pass
candidate	Odorant Receptor	Or41		EQ125775	147816	147888	72	Pass
candidate	Odorant Receptor	Or41		EQ125775	149816	149875	59	Pass
candidate	Odorant Receptor	Or41	Or41_PMT1	EQ125775	143891	143941	50	Pass
candidate	Odorant Receptor	Or41	Or41_PMT2	EQ125775	144084	144134	50	Pass
candidate	Odorant Receptor	Or41	Or41_PMT3	EQ125775	144710	144760	50	Removed
candidate	Odorant Receptor	Or41	Or41_PMT4	EQ125775	144718	144768	50	Removed
candidate	Odorant Receptor	Or41	Or41_PMT5	EQ125775	145914	145964	50	Pass
candidate	Odorant Receptor	Or42		EQ121298	107400	106647	753	Pass
candidate	Odorant Receptor	Or42		EQ121298	103531	103373	158	Pass
candidate	Odorant Receptor	Or42		EQ121298	104914	104798	116	Pass
candidate	Odorant Receptor	Or42		EQ121298	105101	105002	99	Pass
candidate	Odorant Receptor	Or42		EQ121298	105527	105446	81	Pass
candidate	Odorant Receptor	Or42		EQ121298	102629	102558	71	Pass
candidate	Odorant Receptor	Or42	Or42_PMT1	EQ121298	108505	108455	50	Pass
candidate	Odorant Receptor	Or42	Or42_PMT2	EQ121298	109858	109808	50	Pass
candidate	Odorant Receptor	Or42	Or42_PMT3	EQ121298	113225	113275	50	Pass
candidate	Odorant Receptor	Or43		EQ124862	21729	22461	732	Pass
candidate	Odorant Receptor	Or43		EQ124862	23987	24145	158	Pass
candidate	Odorant Receptor	Or43		EQ124862	23711	23830	119	Pass
candidate	Odorant Receptor	Or43		EQ124862	22958	23057	99	Pass
candidate	Odorant Receptor	Or43		EQ124862	22669	22759	90	Pass
candidate	Odorant Receptor	Or43		EQ124862	24800	24865	65	Pass
candidate	Odorant Receptor	Or43	Or43_PMT1	EQ124862	19183	19233	50	Pass
candidate	Odorant Receptor	Or43	Or43_PMT2	EQ124862	19243	19293	50	Pass
candidate	Odorant Receptor	Or43	Or43_PMT3	EQ124862	19351	19401	50	Pass
candidate	Odorant Receptor	Or43	Or43_PMT4	EQ124862	19455	19505	50	Pass
candidate	Odorant Receptor	Or43	Or43_PMT5	EQ124862	21082	21132	50	Pass
candidate	Odorant Receptor	Or43	Or43_PMT6	EQ124862	21337	21387	50	Pass
candidate	Odorant Receptor	Or43	Or43_PMT7	EQ124862	21433	21483	50	Pass
candidate	Odorant Receptor	Or44		EQ122331	87458	86651	807	Pass
candidate	Odorant Receptor	Or44		EQ122331	65557	65399	158	Pass
candidate	Odorant Receptor	Or44		EQ122331	67320	67195	125	Pass
candidate	Odorant Receptor	Or44		EQ122331	68059	67957	102	Pass
candidate	Odorant Receptor	Or44		EQ122331	67606	67507	99	Pass
candidate	Odorant Receptor	Or44		EQ122331	63886	63815	71	Pass
candidate	Odorant Receptor	Or44	Or44_PMT1	EQ122331	90433	90383	50	Pass
candidate	Odorant Receptor	Or44	Or44_PMT10	EQ122331	73230	73180	50	Pass
candidate	Odorant Receptor	Or44	Or44_PMT11	EQ122331	73150	73100	50	Pass
candidate	Odorant Receptor	Or44	Or44_PMT12	EQ122331	70816	70766	50	Pass
candidate	Odorant Receptor	Or44	Or44_PMT13	EQ122331	70620	70570	50	Pass
candidate	Odorant Receptor	Or44	Or44_PMT14	EQ122331	60671	60721	50	Pass
candidate	Odorant Receptor	Or44	Or44_PMT15	EQ122331	60731	60781	50	Pass
candidate	Odorant Receptor	Or44	Or44_PMT16	EQ122331	61667	61717	50	Pass
candidate	Odorant Receptor	Or44	Or44_PMT17	EQ122331	75043	75093	50	Pass
candidate	Odorant Receptor	Or44	Or44_PMT18	EQ122331	75130	75180	50	Pass
candidate	Odorant Receptor	Or44	Or44_PMT19	EQ122331	89696	89746	50	Pass
candidate	Odorant Receptor	Or44	Or44_PMT2	EQ122331	90353	90303	50	Pass
candidate	Odorant Receptor	Or44	Or44_PMT3	EQ122331	89941	89891	50	Pass
candidate	Odorant Receptor	Or44	Or44_PMT4	EQ122331	89881	89831	50	Pass
candidate	Odorant Receptor	Or44	Or44_PMT5	EQ122331	88732	88682	50	Pass
candidate	Odorant Receptor	Or44	Or44_PMT6	EQ122331	88483	88433	50	Pass
candidate	Odorant Receptor	Or44	Or44_PMT7	EQ122331	88401	88351	50	Pass
candidate	Odorant Receptor	Or44	Or44_PMT8	EQ122331	88328	88278	50	Pass
candidate	Odorant Receptor	Or44	Or44_PMT9	EQ122331	87927	87877	50	Pass
candidate	Odorant Receptor	Or45		EQ121382	17026	16282	744	Pass
candidate	Odorant Receptor	Or45		EQ121382	12324	12166	158	Pass
candidate	Odorant Receptor	Or45		EQ121382	13120	12992	128	Pass
candidate	Odorant Receptor	Or45		EQ121382	13862	13760	102	Pass
candidate	Odorant Receptor	Or45		EQ121382	13408	13309	99	Pass
candidate	Odorant Receptor	Or45		EQ121382	9954	9883	71	Pass
candidate	Odorant Receptor	Or45	Or45_PMT1	EQ121382	19845	19795	50	Pass
candidate	Odorant Receptor	Or45	Or45_PMT10	EQ121382	17501	17451	50	Pass
candidate	Odorant Receptor	Or45	Or45_PMT2	EQ121382	19114	19064	50	Removed
candidate	Odorant Receptor	Or45	Or45_PMT3	EQ121382	19113	19063	50	Removed
candidate	Odorant Receptor	Or45	Or45_PMT4	EQ121382	18922	18872	50	Pass
candidate	Odorant Receptor	Or45	Or45_PMT5	EQ121382	18771	18721	50	Pass
candidate	Odorant Receptor	Or45	Or45_PMT6	EQ121382	18045	17995	50	Removed
candidate	Odorant Receptor	Or45	Or45_PMT7	EQ121382	18030	17980	50	Removed
candidate	Odorant Receptor	Or45	Or45_PMT8	EQ121382	17899	17849	50	Pass
candidate	Odorant Receptor	Or45	Or45_PMT9	EQ121382	17633	17583	50	Pass
candidate	Odorant Receptor	Or46P		EQ114777	22624	21826	798	Pass
candidate	Odorant Receptor	Or46P		EQ114777	19186	19028	158	Pass
candidate	Odorant Receptor	Or46P		EQ114777	20211	20086	125	Pass
candidate	Odorant Receptor	Or46P		EQ114777	21363	21261	102	Pass
candidate	Odorant Receptor	Or46P		EQ114777	21023	20924	99	Pass
candidate	Odorant Receptor	Or46P		EQ114777	15690	15625	65	Pass
candidate	Odorant Receptor	Or47		EQ116454	10934	10181	753	Pass
candidate	Odorant Receptor	Or47		EQ116454	4641	4483	158	Pass
candidate	Odorant Receptor	Or47		EQ116454	6300	6175	125	Pass
candidate	Odorant Receptor	Or47		EQ116454	7680	7581	99	Pass
candidate	Odorant Receptor	Or47		EQ116454	8579	8486	93	Pass
candidate	Odorant Receptor	Or47		EQ116454	3301	3236	65	Pass
candidate	Odorant Receptor	Or47	Or47_PMT1	EQ116454	11695	11645	50	Pass
candidate	Odorant Receptor	Or47	Or47_PMT2	EQ116454	11263	11213	50	Pass
candidate	Odorant Receptor	Or47	Or47_PMT3	EQ116454	11028	10978	50	Pass
candidate	Odorant Receptor	Or48		EQ122366	62802	62049	753	Pass
candidate	Odorant Receptor	Or48		EQ122366	56920	56762	158	Pass
candidate	Odorant Receptor	Or48		EQ122366	58738	58613	125	Pass
candidate	Odorant Receptor	Or48		EQ122366	59896	59797	99	Pass
candidate	Odorant Receptor	Or48		EQ122366	60799	60706	93	Pass
candidate	Odorant Receptor	Or48		EQ122366	55582	55517	65	Pass
candidate	Odorant Receptor	Or48	Or48_PMT1	EQ122366	64665	64615	50	Pass
candidate	Odorant Receptor	Or48	Or48_PMT2	EQ122366	64381	64331	50	Pass
candidate	Odorant Receptor	Or48	Or48_PMT3	EQ122366	63939	63889	50	Pass
candidate	Odorant Receptor	Or48	Or48_PMT4	EQ122366	63128	63078	50	Pass
candidate	Odorant Receptor	Or48	Or48_PMT5	EQ122366	62895	62845	50	Pass
candidate	Odorant Receptor	Or49C		EQ124816	92913	92946	33	Removed
candidate	Odorant Receptor	Or49C		EQ124816	89321	90074	753	Pass
candidate	Odorant Receptor	Or49C		EQ124816	91088	91181	93	Pass
candidate	Odorant Receptor	Or50C		EQ127259	3970	3217	753	Pass
candidate	Odorant Receptor	Or50C		EQ127259	436	278	158	Pass
candidate	Odorant Receptor	Or50C		EQ127259	900	775	125	Pass
candidate	Odorant Receptor	Or50C		EQ127259	1370	1271	99	Pass
candidate	Odorant Receptor	Or50C		EQ127259	2292	2199	93	Pass
candidate	Odorant Receptor	Or51		EQ127517	172157	171401	756	Pass
candidate	Odorant Receptor	Or51		EQ127517	166682	166524	158	Pass
candidate	Odorant Receptor	Or51		EQ127517	167339	167214	125	Pass
candidate	Odorant Receptor	Or51		EQ127517	167577	167478	99	Pass
candidate	Odorant Receptor	Or51		EQ127517	168970	168877	93	Pass
candidate	Odorant Receptor	Or51		EQ127517	165582	165517	65	Pass
candidate	Odorant Receptor	Or51	Or51_PMT1	EQ127517	175081	175031	50	Pass
candidate	Odorant Receptor	Or51	Or51_PMT2	EQ127517	174782	174732	50	Pass
candidate	Odorant Receptor	Or51	Or51_PMT3	EQ127517	174087	174037	50	Pass
candidate	Odorant Receptor	Or51	Or51_PMT4	EQ127517	174027	173977	50	Pass
candidate	Odorant Receptor	Or51	Or51_PMT5	EQ127517	173899	173849	50	Pass
candidate	Odorant Receptor	Or51	Or51_PMT6	EQ127517	173790	173740	50	Pass
candidate	Odorant Receptor	Or51	Or51_PMT7	EQ127517	173237	173187	50	Pass
candidate	Odorant Receptor	Or51	Or51_PMT8	EQ127517	172280	172230	50	Pass
candidate	Odorant Receptor	Or52		EQ114344	53853	54597	744	Pass
candidate	Odorant Receptor	Or52		EQ114344	58300	58458	158	Pass
candidate	Odorant Receptor	Or52		EQ114344	57375	57500	125	Pass
candidate	Odorant Receptor	Or52		EQ114344	56963	57062	99	Pass
candidate	Odorant Receptor	Or52		EQ114344	55709	55802	93	Pass
candidate	Odorant Receptor	Or52		EQ114344	59261	59329	68	Pass
candidate	Odorant Receptor	Or52	Or52_PMT1	EQ114344	51152	51202	50	Pass
candidate	Odorant Receptor	Or52	Or52_PMT2	EQ114344	52299	52349	50	Pass
candidate	Odorant Receptor	Or52	Or52_PMT3	EQ114344	53221	53271	50	Pass
candidate	Odorant Receptor	Or52	Or52_PMT4	EQ114344	53547	53597	50	Pass
candidate	Odorant Receptor	Or53		EQ128009	18867	18123	744	Pass
candidate	Odorant Receptor	Or53		EQ128009	13501	13343	158	Pass
candidate	Odorant Receptor	Or53		EQ128009	15108	14983	125	Pass
candidate	Odorant Receptor	Or53		EQ128009	16172	16073	99	Pass
candidate	Odorant Receptor	Or53		EQ128009	17275	17182	93	Pass
candidate	Odorant Receptor	Or53		EQ128009	11703	11638	65	Pass
candidate	Odorant Receptor	Or53	Or53_PMT1	EQ128009	269474	269424	50	Pass
candidate	Odorant Receptor	Or53	Or53_PMT10	EQ128009	20920	20870	50	Pass
candidate	Odorant Receptor	Or53	Or53_PMT11	EQ128009	19669	19619	50	Pass
candidate	Odorant Receptor	Or53	Or53_PMT12	EQ128009	19451	19401	50	Pass
candidate	Odorant Receptor	Or53	Or53_PMT2	EQ128009	126043	125993	50	Removed
candidate	Odorant Receptor	Or53	Or53_PMT3	EQ128009	126027	125977	50	Removed
candidate	Odorant Receptor	Or53	Or53_PMT4	EQ128009	43947	43897	50	Pass
candidate	Odorant Receptor	Or53	Or53_PMT5	EQ128009	42654	42604	50	Removed
candidate	Odorant Receptor	Or53	Or53_PMT6	EQ128009	42641	42591	50	Removed
candidate	Odorant Receptor	Or53	Or53_PMT7	EQ128009	21791	21741	50	Pass
candidate	Odorant Receptor	Or53	Or53_PMT8	EQ128009	20996	20946	50	Removed
candidate	Odorant Receptor	Or53	Or53_PMT9	EQ128009	20980	20930	50	Removed
candidate	Odorant Receptor	Or54		EQ121280	50242	49501	741	Pass
candidate	Odorant Receptor	Or54		EQ121280	47858	47700	158	Pass
candidate	Odorant Receptor	Or54		EQ121280	48434	48309	125	Pass
candidate	Odorant Receptor	Or54		EQ121280	48635	48536	99	Pass
candidate	Odorant Receptor	Or54		EQ121280	49122	49029	93	Pass
candidate	Odorant Receptor	Or54		EQ121280	46286	46215	71	Pass
candidate	Odorant Receptor	Or54	Or54_PMT1	EQ121280	53642	53592	50	Pass
candidate	Odorant Receptor	Or54	Or54_PMT10	EQ121280	50740	50690	50	Pass
candidate	Odorant Receptor	Or54	Or54_PMT11	EQ121280	50651	50601	50	Pass
candidate	Odorant Receptor	Or54	Or54_PMT2	EQ121280	53487	53437	50	Pass
candidate	Odorant Receptor	Or54	Or54_PMT3	EQ121280	52117	52067	50	Pass
candidate	Odorant Receptor	Or54	Or54_PMT4	EQ121280	51934	51884	50	Pass
candidate	Odorant Receptor	Or54	Or54_PMT5	EQ121280	51538	51488	50	Removed
candidate	Odorant Receptor	Or54	Or54_PMT6	EQ121280	51488	51438	50	Removed
candidate	Odorant Receptor	Or54	Or54_PMT7	EQ121280	51416	51366	50	Pass
candidate	Odorant Receptor	Or54	Or54_PMT8	EQ121280	51200	51150	50	Pass
candidate	Odorant Receptor	Or54	Or54_PMT9	EQ121280	51051	51001	50	Pass
candidate	Odorant Receptor	Or55P		EQ121772	341019	340320	699	Pass
candidate	Odorant Receptor	Or55P		EQ121772	337867	337702	165	Pass
candidate	Odorant Receptor	Or55P		EQ121772	338551	338453	98	Pass
candidate	Odorant Receptor	Or55P		EQ121772	338360	338265	95	Pass
candidate	Odorant Receptor	Or55P		EQ121772	339165	339072	93	Pass
candidate	Odorant Receptor	Or55P		EQ121772	337108	337043	65	Pass
candidate	Odorant Receptor	Or56P		EQ116857	24347	23606	741	Pass
candidate	Odorant Receptor	Or56P		EQ116857	12761	12919	158	Pass
candidate	Odorant Receptor	Or56P		EQ116857	14458	14583	125	Pass
candidate	Odorant Receptor	Or56P		EQ116857	14825	14726	99	Pass
candidate	Odorant Receptor	Or56P		EQ116857	15584	15491	93	Pass
candidate	Odorant Receptor	Or56P		EQ116857	7496	7431	65	Pass
candidate	Odorant Receptor	Or57PC		EQ121489	3783	4522	739	Pass
candidate	Odorant Receptor	Or58PC		EQ127597	65414	66155	741	Pass
candidate	Odorant Receptor	Or59P		EQ111089	1167	1	1166	Pass
candidate	Odorant Receptor	Or60C		EQ126670	6894	6153	741	Pass
candidate	Odorant Receptor	Or61C		EQ112022	1433	692	741	Pass
candidate	Odorant Receptor	Or62C		EQ113633	1688	2429	741	Pass
candidate	Odorant Receptor	Or63PC		EQ114772	24043	23294	749	Pass
candidate	Odorant Receptor	Or63PC		EQ114772	22617	22530	87	Pass
candidate	Odorant Receptor	Or64		EQ128520	31991	32732	741	Pass
candidate	Odorant Receptor	Or64		EQ128520	35584	35742	158	Pass
candidate	Odorant Receptor	Or64		EQ128520	34989	35114	125	Pass
candidate	Odorant Receptor	Or64		EQ128520	34323	34422	99	Pass
candidate	Odorant Receptor	Or64		EQ128520	33000	33096	96	Pass
candidate	Odorant Receptor	Or64		EQ128520	37453	37503	50	Pass
candidate	Odorant Receptor	Or64	Or64_PMT1	EQ128520	29135	29185	50	Pass
candidate	Odorant Receptor	Or64	Or64_PMT2	EQ128520	29263	29313	50	Removed
candidate	Odorant Receptor	Or64	Or64_PMT3	EQ128520	29566	29616	50	Pass
candidate	Odorant Receptor	Or64	Or64_PMT4	EQ128520	29682	29732	50	Pass
candidate	Odorant Receptor	Or64	Or64_PMT5	EQ128520	30553	30603	50	Pass
candidate	Odorant Receptor	Or64	Or64_PMT6	EQ128520	31538	31588	50	Pass
candidate	Odorant Receptor	Or65P		EQ124865	30511	29770	741	Pass
candidate	Odorant Receptor	Or65P		EQ124865	22713	22554	159	Pass
candidate	Odorant Receptor	Or65P		EQ124865	26751	26626	125	Pass
candidate	Odorant Receptor	Or65P		EQ124865	27406	27307	99	Pass
candidate	Odorant Receptor	Or65P		EQ124865	28478	28382	96	Pass
candidate	Odorant Receptor	Or65P		EQ124865	22035	21958	77	Pass
candidate	Odorant Receptor	Or66P		EQ120977	15651	14909	742	Pass
candidate	Odorant Receptor	Or66P		EQ120977	7244	7086	158	Pass
candidate	Odorant Receptor	Or66P		EQ120977	8398	8274	124	Pass
candidate	Odorant Receptor	Or66P		EQ120977	9065	8966	99	Pass
candidate	Odorant Receptor	Or66P		EQ120977	11127	11040	87	Pass
candidate	Odorant Receptor	Or66P		EQ120977	5933	5877	56	Pass
candidate	Odorant Receptor	Or67		EQ115950	14574	13833	741	Pass
candidate	Odorant Receptor	Or67		EQ115950	9149	8991	158	Pass
candidate	Odorant Receptor	Or67		EQ115950	9700	9575	125	Pass
candidate	Odorant Receptor	Or67		EQ115950	10328	10229	99	Pass
candidate	Odorant Receptor	Or67		EQ115950	13008	12921	87	Pass
candidate	Odorant Receptor	Or67		EQ115950	7805	7740	65	Pass
candidate	Odorant Receptor	Or67	Or67_PMT1	EQ115950	15903	15853	50	Pass
candidate	Odorant Receptor	Or68N		EQ115357	20532	20334	198	Pass
candidate	Odorant Receptor	Or68N		EQ115357	13581	13423	158	Pass
candidate	Odorant Receptor	Or68N		EQ115357	14150	14025	125	Pass
candidate	Odorant Receptor	Or68N		EQ115357	16724	16625	99	Pass
candidate	Odorant Receptor	Or68N		EQ115357	18517	18431	86	Pass
candidate	Odorant Receptor	Or68N		EQ115357	7981	7937	44	Pass
candidate	Odorant Receptor	Or69		EQ124865	2842	3583	741	Pass
candidate	Odorant Receptor	Or69		EQ124865	9965	10123	158	Pass
candidate	Odorant Receptor	Or69		EQ124865	8589	8714	125	Pass
candidate	Odorant Receptor	Or69		EQ124865	7927	8026	99	Pass
candidate	Odorant Receptor	Or69		EQ124865	4414	4501	87	Pass
candidate	Odorant Receptor	Or69		EQ124865	10627	10692	65	Pass
candidate	Odorant Receptor	Or69	Or69_PMT1	EQ124865	43	93	50	Pass
candidate	Odorant Receptor	Or69	Or69_PMT2	EQ124865	136	186	50	Pass
candidate	Odorant Receptor	Or69	Or69_PMT3	EQ124865	238	288	50	Pass
candidate	Odorant Receptor	Or69	Or69_PMT4	EQ124865	621	671	50	Pass
candidate	Odorant Receptor	Or69	Or69_PMT5	EQ124865	1195	1245	50	Pass
candidate	Odorant Receptor	Or69	Or69_PMT6	EQ124865	2077	2127	50	Pass
candidate	Odorant Receptor	Or69	Or69_PMT7	EQ124865	2133	2183	50	Pass
candidate	Odorant Receptor	Or69	Or69_PMT8	EQ124865	2734	2784	50	Pass
candidate	Odorant Receptor	Or70		EQ115953	10906	10087	819	Pass
candidate	Odorant Receptor	Or70		EQ115953	7405	7247	158	Pass
candidate	Odorant Receptor	Or70		EQ115953	7795	7670	125	Pass
candidate	Odorant Receptor	Or70		EQ115953	8344	8245	99	Pass
candidate	Odorant Receptor	Or70		EQ115953	9449	9362	87	Pass
candidate	Odorant Receptor	Or70		EQ115953	6621	6556	65	Pass
candidate	Odorant Receptor	Or70	Or70_PMT1	EQ115953	12593	12543	50	Pass
candidate	Odorant Receptor	Or70	Or70_PMT2	EQ115953	11769	11719	50	Pass
candidate	Odorant Receptor	Or70	Or70_PMT3	EQ115953	11176	11126	50	Pass
candidate	Odorant Receptor	Or71P		EQ116355	27027	26867	160	Pass
candidate	Odorant Receptor	Or71P		EQ116355	27503	27378	125	Pass
candidate	Odorant Receptor	Or71P		EQ116355	28150	28057	93	Pass
candidate	Odorant Receptor	Or71P		EQ116355	29424	29337	87	Pass
candidate	Odorant Receptor	Or71P		EQ116355	26408	26340	68	Pass
candidate	Odorant Receptor	Or72		EQ111004	8860	8122	738	Pass
candidate	Odorant Receptor	Or72		EQ111004	2877	2719	158	Pass
candidate	Odorant Receptor	Or72		EQ111004	4001	3876	125	Pass
candidate	Odorant Receptor	Or72		EQ111004	4617	4518	99	Pass
candidate	Odorant Receptor	Or72		EQ111004	5703	5616	87	Pass
candidate	Odorant Receptor	Or72		EQ111004	1210	1145	65	Pass
candidate	Odorant Receptor	Or72	Or72_PMT1	EQ111004	11547	11497	50	Pass
candidate	Odorant Receptor	Or72	Or72_PMT2	EQ111004	11328	11278	50	Pass
candidate	Odorant Receptor	Or72	Or72_PMT3	EQ111004	11201	11151	50	Pass
candidate	Odorant Receptor	Or72	Or72_PMT4	EQ111004	11029	10979	50	Pass
candidate	Odorant Receptor	Or72	Or72_PMT5	EQ111004	10507	10457	50	Pass
candidate	Odorant Receptor	Or72	Or72_PMT6	EQ111004	10155	10105	50	Pass
candidate	Odorant Receptor	Or72	Or72_PMT7	EQ111004	10074	10024	50	Pass
candidate	Odorant Receptor	Or72	Or72_PMT8	EQ111004	9655	9605	50	Pass
candidate	Odorant Receptor	Or72	Or72_PMT9	EQ111004	9542	9492	50	Pass
candidate	Odorant Receptor	Or73PC		EQ118485	1017	1733	716	Pass
candidate	Odorant Receptor	Or73PC		EQ118485	2933	3029	96	Pass
candidate	Odorant Receptor	Or74P		EQ126572	11144	11885	741	Pass
candidate	Odorant Receptor	Or74P		EQ126572	16746	16904	158	Pass
candidate	Odorant Receptor	Or74P		EQ126572	16212	16337	125	Pass
candidate	Odorant Receptor	Or74P		EQ126572	15596	15695	99	Pass
candidate	Odorant Receptor	Or74P		EQ126572	14039	14135	96	Pass
candidate	Odorant Receptor	Or74P		EQ126572	17280	17345	65	Pass
candidate	Odorant Receptor	Or75PC		EQ121238	1011	266	745	Pass
candidate	Odorant Receptor	Or76C		EQ126138	15858	16602	744	Pass
candidate	Odorant Receptor	Or76C		EQ126138	19393	19551	158	Pass
candidate	Odorant Receptor	Or76C		EQ126138	18766	18891	125	Pass
candidate	Odorant Receptor	Or76C		EQ126138	18500	18599	99	Pass
candidate	Odorant Receptor	Or76C		EQ126138	17978	18068	90	Pass
candidate	Odorant Receptor	Or77		EQ127542	46094	46835	741	Pass
candidate	Odorant Receptor	Or77		EQ127542	53429	53587	158	Pass
candidate	Odorant Receptor	Or77		EQ127542	51809	51934	125	Pass
candidate	Odorant Receptor	Or77		EQ127542	49599	49707	108	Pass
candidate	Odorant Receptor	Or77		EQ127542	49101	49197	96	Pass
candidate	Odorant Receptor	Or77		EQ127542	54771	54836	65	Pass
candidate	Odorant Receptor	Or77	Or77_PMT1	EQ127542	16619	16669	50	Pass
candidate	Odorant Receptor	Or77	Or77_PMT2	EQ127542	19996	20046	50	Pass
candidate	Odorant Receptor	Or77	Or77_PMT3	EQ127542	43275	43325	50	Pass
candidate	Odorant Receptor	Or77	Or77_PMT4	EQ127542	43653	43703	50	Pass
candidate	Odorant Receptor	Or77	Or77_PMT5	EQ127542	43798	43848	50	Pass
candidate	Odorant Receptor	Or77	Or77_PMT6	EQ127542	44014	44064	50	Pass
candidate	Odorant Receptor	Or77	Or77_PMT7	EQ127542	45303	45353	50	Pass
candidate	Odorant Receptor	Or77	Or77_PMT8	EQ127542	45613	45663	50	Pass
candidate	Odorant Receptor	Or78		EQ116355	6263	6200	63	Removed
candidate	Odorant Receptor	Or78		EQ116355	8497	7756	741	Pass
candidate	Odorant Receptor	Or78		EQ116355	2794	2636	158	Pass
candidate	Odorant Receptor	Or78		EQ116355	4151	4026	125	Pass
candidate	Odorant Receptor	Or78		EQ116355	4827	4728	99	Pass
candidate	Odorant Receptor	Or78		EQ116355	1160	1095	65	Pass
candidate	Odorant Receptor	Or78	Or78_PMT1	EQ116355	10746	10696	50	Pass
candidate	Odorant Receptor	Or78	Or78_PMT2	EQ116355	10298	10248	50	Pass
candidate	Odorant Receptor	Or78	Or78_PMT3	EQ116355	9892	9842	50	Removed
candidate	Odorant Receptor	Or78	Or78_PMT4	EQ116355	9866	9816	50	Removed
candidate	Odorant Receptor	Or78	Or78_PMT5	EQ116355	9833	9783	50	Removed
candidate	Odorant Receptor	Or78	Or78_PMT6	EQ116355	9182	9132	50	Pass
candidate	Odorant Receptor	Or78	Or78_PMT7	EQ116355	8986	8936	50	Pass
candidate	Odorant Receptor	Or79F		EQ128520	8405	7463	942	Pass
candidate	Odorant Receptor	Or79F		EQ128520	2637	2479	158	Pass
candidate	Odorant Receptor	Or79F		EQ128520	3691	3566	125	Pass
candidate	Odorant Receptor	Or79F		EQ128520	4330	4231	99	Pass
candidate	Odorant Receptor	Or79F		EQ128520	5529	5433	96	Pass
candidate	Odorant Receptor	Or79F		EQ128520	1694	1629	65	Pass
candidate	Gustatory Receptor	Gr1		EQ126506	88246	87972	274	Pass
candidate	Gustatory Receptor	Gr1		EQ126506	92112	91917	195	Pass
candidate	Gustatory Receptor	Gr1		EQ126506	90057	89872	185	Pass
candidate	Gustatory Receptor	Gr1		EQ126506	84650	84488	162	Pass
candidate	Gustatory Receptor	Gr1		EQ126506	101308	101152	156	Pass
candidate	Gustatory Receptor	Gr1		EQ126506	84860	84706	154	Pass
candidate	Gustatory Receptor	Gr1		EQ126506	90631	90513	118	Pass
candidate	Gustatory Receptor	Gr1		EQ126506	83156	83055	101	Pass
candidate	Gustatory Receptor	Gr1		EQ126506	83334	83245	89	Pass
candidate	Gustatory Receptor	Gr1	Gr1_PMT1	EQ126506	104218	104168	50	Pass
candidate	Gustatory Receptor	Gr1	Gr1_PMT2	EQ126506	104079	104029	50	Pass
candidate	Gustatory Receptor	Gr1	Gr1_PMT3	EQ126506	103715	103665	50	Pass
candidate	Gustatory Receptor	Gr1	Gr1_PMT4	EQ126506	103503	103453	50	Pass
candidate	Gustatory Receptor	Gr1	Gr1_PMT5	EQ126506	103318	103268	50	Pass
candidate	Gustatory Receptor	Gr1	Gr1_PMT6	EQ126506	102388	102338	50	Pass
candidate	Gustatory Receptor	Gr1	Gr1_PMT7	EQ126506	101535	101485	50	Pass
candidate	Gustatory Receptor	Gr1	Gr1_PMT8	EQ126506	101460	101410	50	Pass
candidate	Gustatory Receptor	Gr2		EQ126506	78195	77921	274	Pass
candidate	Gustatory Receptor	Gr2		EQ126506	81903	81708	195	Pass
candidate	Gustatory Receptor	Gr2		EQ126506	78553	78368	185	Pass
candidate	Gustatory Receptor	Gr2		EQ126506	76622	76460	162	Pass
candidate	Gustatory Receptor	Gr2		EQ126506	82208	82052	156	Pass
candidate	Gustatory Receptor	Gr2		EQ126506	76847	76693	154	Pass
candidate	Gustatory Receptor	Gr2		EQ126506	79226	79108	118	Pass
candidate	Gustatory Receptor	Gr2		EQ126506	76198	76085	113	Pass
candidate	Gustatory Receptor	Gr2		EQ126506	76376	76287	89	Pass
candidate	Gustatory Receptor	Gr2	Gr2_PMT1	EQ126506	85125	85075	50	Pass
candidate	Gustatory Receptor	Gr2	Gr2_PMT2	EQ126506	84366	84316	50	Pass
candidate	Gustatory Receptor	Gr2	Gr2_PMT3	EQ126506	84050	84000	50	Pass
candidate	Gustatory Receptor	Gr2	Gr2_PMT4	EQ126506	83924	83874	50	Pass
candidate	Gustatory Receptor	Gr2	Gr2_PMT5	EQ126506	83813	83763	50	Pass
candidate	Gustatory Receptor	Gr2	Gr2_PMT6	EQ126506	83688	83638	50	Pass
candidate	Gustatory Receptor	Gr2	Gr2_PMT7	EQ126506	83115	83065	50	Removed
candidate	Gustatory Receptor	Gr3		EQ126506	64092	63818	274	Pass
candidate	Gustatory Receptor	Gr3		EQ126506	67834	67639	195	Pass
candidate	Gustatory Receptor	Gr3		EQ126506	64426	64241	185	Pass
candidate	Gustatory Receptor	Gr3		EQ126506	60775	60613	162	Pass
candidate	Gustatory Receptor	Gr3		EQ126506	68132	67976	156	Pass
candidate	Gustatory Receptor	Gr3		EQ126506	61000	60846	154	Pass
candidate	Gustatory Receptor	Gr3		EQ126506	66854	66736	118	Pass
candidate	Gustatory Receptor	Gr3		EQ126506	60359	60246	113	Pass
candidate	Gustatory Receptor	Gr3		EQ126506	60528	60439	89	Pass
candidate	Gustatory Receptor	Gr3	Gr3_PMT1	EQ126506	68410	68381	29	Pass
candidate	Gustatory Receptor	Gr4		EQ126506	50598	50324	274	Pass
candidate	Gustatory Receptor	Gr4		EQ126506	53692	53506	186	Pass
candidate	Gustatory Receptor	Gr4		EQ126506	50935	50750	185	Pass
candidate	Gustatory Receptor	Gr4		EQ126506	54005	53843	162	Pass
candidate	Gustatory Receptor	Gr4		EQ126506	49008	48846	162	Pass
candidate	Gustatory Receptor	Gr4		EQ126506	49233	49079	154	Pass
candidate	Gustatory Receptor	Gr4		EQ126506	51411	51293	118	Pass
candidate	Gustatory Receptor	Gr4		EQ126506	48587	48474	113	Pass
candidate	Gustatory Receptor	Gr4		EQ126506	48761	48672	89	Pass
candidate	Gustatory Receptor	Gr4	Gr4_PMT1	EQ126506	55825	55776	49	Pass
candidate	Gustatory Receptor	Gr4	Gr4_PMT2	EQ126506	54787	54737	50	Pass
candidate	Gustatory Receptor	Gr5N		EQ121356	10390	10601	211	Pass
candidate	Gustatory Receptor	Gr5N		EQ121356	2297	2500	203	Pass
candidate	Gustatory Receptor	Gr5N		EQ121356	13425	13590	165	Pass
candidate	Gustatory Receptor	Gr5N		EQ121356	11315	11469	154	Pass
candidate	Gustatory Receptor	Gr5N		EQ121356	5415	5543	128	Pass
candidate	Gustatory Receptor	Gr5N		EQ121356	15687	15776	89	Pass
candidate	Gustatory Receptor	Gr5N		EQ121356	15846	15905	59	Pass
candidate	Gustatory Receptor	Gr6		EQ120848	89106	88785	321	Pass
candidate	Gustatory Receptor	Gr6		EQ120848	86405	86124	281	Pass
candidate	Gustatory Receptor	Gr6		EQ120848	84378	84177	201	Pass
candidate	Gustatory Receptor	Gr6		EQ120848	85611	85431	180	Pass
candidate	Gustatory Receptor	Gr6		EQ120848	88722	88546	176	Pass
candidate	Gustatory Receptor	Gr6		EQ120848	84103	84014	89	Pass
candidate	Gustatory Receptor	Gr6		EQ120848	83917	83843	74	Pass
candidate	Gustatory Receptor	Gr6	Gr6_PMT1	EQ120848	91940	91890	50	Pass
candidate	Gustatory Receptor	Gr6	Gr6_PMT2	EQ120848	90656	90606	50	Pass
candidate	Gustatory Receptor	Gr6	Gr6_PMT3	EQ120848	90371	90321	50	Pass
candidate	Gustatory Receptor	Gr6	Gr6_PMT4	EQ120848	89815	89765	50	Pass
candidate	Gustatory Receptor	Gr7		EQ127119	43719	43642	77	Removed
candidate	Gustatory Receptor	Gr7		EQ127119	46137	45278	859	Pass
candidate	Gustatory Receptor	Gr7		EQ127119	47530	47326	204	Pass
candidate	Gustatory Receptor	Gr7		EQ127119	43371	43279	92	Pass
candidate	Gustatory Receptor	Gr7		EQ127119	43560	43471	89	Pass
candidate	Gustatory Receptor	Gr8		EQ127119	41046	40184	862	Pass
candidate	Gustatory Receptor	Gr8		EQ127119	42185	42038	147	Pass
candidate	Gustatory Receptor	Gr8		EQ127119	35442	35350	92	Pass
candidate	Gustatory Receptor	Gr8		EQ127119	36680	36591	89	Pass
candidate	Gustatory Receptor	Gr8		EQ127119	36838	36755	83	Pass
candidate	Gustatory Receptor	Gr8	Gr8_PMT1	EQ127119	43924	43874	50	Pass
candidate	Gustatory Receptor	Gr8	Gr8_PMT2	EQ127119	43643	43593	50	Removed
candidate	Gustatory Receptor	Gr8	Gr8_PMT3	EQ127119	42689	42639	50	Pass
candidate	Gustatory Receptor	Gr8	Gr8_PMT4	EQ127119	42441	42391	50	Pass
candidate	Gustatory Receptor	Gr9		EQ127119	28602	27767	835	Pass
candidate	Gustatory Receptor	Gr9		EQ127119	32892	32763	129	Pass
candidate	Gustatory Receptor	Gr9		EQ127119	26356	26267	89	Pass
candidate	Gustatory Receptor	Gr9		EQ127119	24807	24718	89	Pass
candidate	Gustatory Receptor	Gr9		EQ127119	26509	26432	77	Pass
candidate	Gustatory Receptor	Gr9	Gr9_PMT1	EQ127119	34802	34752	50	Pass
candidate	Gustatory Receptor	Gr9	Gr9_PMT2	EQ127119	34742	34692	50	Removed
candidate	Gustatory Receptor	Gr9	Gr9_PMT3	EQ127119	34698	34648	50	Removed
candidate	Gustatory Receptor	Gr9	Gr9_PMT4	EQ127119	33833	33783	50	Pass
candidate	Gustatory Receptor	Gr9	Gr9_PMT5	EQ127119	33699	33649	50	Pass
candidate	Gustatory Receptor	Gr9	Gr9_PMT6	EQ127119	33201	33151	50	Pass
candidate	Gustatory Receptor	Gr10		EQ127119	20436	19604	832	Pass
candidate	Gustatory Receptor	Gr10		EQ127119	13943	14053	110	Pass
candidate	Gustatory Receptor	Gr10		EQ127119	14142	14053	89	Pass
candidate	Gustatory Receptor	Gr10		EQ127119	15077	15000	77	Pass
candidate	Gustatory Receptor	Gr10	Gr10_PMT1	EQ127119	23885	23835	50	Pass
candidate	Gustatory Receptor	Gr10	Gr10_PMT2	EQ127119	23762	23712	50	Pass
candidate	Gustatory Receptor	Gr10	Gr10_PMT3	EQ127119	23194	23144	50	Pass
candidate	Gustatory Receptor	Gr10	Gr10_PMT4	EQ127119	22920	22870	50	Pass
candidate	Gustatory Receptor	Gr10	Gr10_PMT5	EQ127119	22627	22577	50	Pass
candidate	Gustatory Receptor	Gr10	Gr10_PMT6	EQ127119	22068	22018	50	Pass
candidate	Gustatory Receptor	Gr10	Gr10_PMT7	EQ127119	21662	21612	50	Pass
candidate	Gustatory Receptor	Gr11		EQ123771	517692	516924	768	Pass
candidate	Gustatory Receptor	Gr11		EQ123771	512793	512510	283	Pass
candidate	Gustatory Receptor	Gr11		EQ123771	511497	511408	89	Pass
candidate	Gustatory Receptor	Gr11		EQ123771	510707	510648	59	Pass
candidate	Gustatory Receptor	Gr11	Gr11_PMT1	EQ123771	519727	519677	50	Pass
candidate	Gustatory Receptor	Gr11	Gr11_PMT2	EQ123771	519527	519477	50	Pass
candidate	Gustatory Receptor	Gr11	Gr11_PMT3	EQ123771	519192	519142	50	Pass
candidate	Gustatory Receptor	Gr11	Gr11_PMT4	EQ123771	519095	519045	50	Pass
candidate	Gustatory Receptor	Gr11	Gr11_PMT5	EQ123771	519008	518958	50	Pass
candidate	Gustatory Receptor	Gr11	Gr11_PMT6	EQ123771	518380	518330	50	Pass
candidate	Gustatory Receptor	Gr11	Gr11_PMT7	EQ123771	517800	517750	50	Pass
candidate	Gustatory Receptor	Gr12		EQ114917	1303	2373	1070	Pass
candidate	Gustatory Receptor	Gr12		EQ114917	9051	9140	89	Pass
candidate	Gustatory Receptor	Gr12	Gr12_PMT1	EQ114917	559	609	50	Pass
candidate	Gustatory Receptor	Gr12	Gr12_PMT2	EQ114917	619	669	50	Pass
candidate	Gustatory Receptor	Gr12	Gr12_PMT3	EQ114917	110	160	50	Pass
candidate	Gustatory Receptor	Gr13		EQ120388	53062	52584	478	Pass
candidate	Gustatory Receptor	Gr13		EQ120388	41920	41587	333	Pass
candidate	Gustatory Receptor	Gr13		EQ120388	37486	37322	164	Pass
candidate	Gustatory Receptor	Gr13		EQ120388	37651	37562	89	Pass
candidate	Gustatory Receptor	Gr13		EQ120388	41501	41433	68	Pass
candidate	Gustatory Receptor	Gr13	Gr13_PMT1	EQ120388	55889	55839	50	Pass
candidate	Gustatory Receptor	Gr13	Gr13_PMT2	EQ120388	55762	55712	50	Pass
candidate	Gustatory Receptor	Gr13	Gr13_PMT3	EQ120388	55323	55273	50	Pass
candidate	Gustatory Receptor	Gr13	Gr13_PMT4	EQ120388	55230	55180	50	Pass
candidate	Gustatory Receptor	Gr13	Gr13_PMT5	EQ120388	54948	54898	50	Pass
candidate	Gustatory Receptor	Gr13	Gr13_PMT6	EQ120388	53120	53070	50	Pass
candidate	Gustatory Receptor	Gr14		EQ121792	110313	110955	642	Pass
candidate	Gustatory Receptor	Gr14		EQ121792	108060	108307	247	Pass
candidate	Gustatory Receptor	Gr14		EQ121792	111895	112014	119	Pass
candidate	Gustatory Receptor	Gr14		EQ121792	111719	111808	89	Pass
candidate	Gustatory Receptor	Gr14		EQ121792	111556	111624	68	Pass
candidate	Gustatory Receptor	Gr14	Gr14_PMT1	EQ121792	105106	105156	50	Removed
candidate	Gustatory Receptor	Gr14	Gr14_PMT2	EQ121792	105139	105189	50	Removed
candidate	Gustatory Receptor	Gr14	Gr14_PMT3	EQ121792	105845	105895	50	Pass
candidate	Gustatory Receptor	Gr14	Gr14_PMT4	EQ121792	105905	105955	50	Pass
candidate	Gustatory Receptor	Gr14	Gr14_PMT5	EQ121792	106058	106108	50	Pass
candidate	Gustatory Receptor	Gr14	Gr14_PMT6	EQ121792	106897	106947	50	Pass
candidate	Gustatory Receptor	Gr14	Gr14_PMT7	EQ121792	107308	107358	50	Pass
candidate	Gustatory Receptor	Gr15J		EQ122330	69475	69970	495	Pass
candidate	Gustatory Receptor	Gr15J		EQ122330	67306	67648	342	Pass
candidate	Gustatory Receptor	Gr15J		EQ122330	73151	73466	315	Pass
candidate	Gustatory Receptor	Gr15J		EQ124408	12118	11969	149	Pass
candidate	Gustatory Receptor	Gr15J		EQ124408	12508	12419	89	Pass
candidate	Gustatory Receptor	Gr16		EQ113354	8794	7847	947	Pass
candidate	Gustatory Receptor	Gr16		EQ113354	6018	5929	89	Pass
candidate	Gustatory Receptor	Gr16		EQ113354	7689	7621	68	Pass
candidate	Gustatory Receptor	Gr16		EQ113354	5778	5716	62	Pass
candidate	Gustatory Receptor	Gr16	Gr16_PMT1	EQ113354	11401	11351	50	Pass
candidate	Gustatory Receptor	Gr16	Gr16_PMT2	EQ113354	10979	10929	50	Pass
candidate	Gustatory Receptor	Gr16	Gr16_PMT3	EQ113354	9856	9806	50	Pass
candidate	Gustatory Receptor	Gr16	Gr16_PMT4	EQ113354	9457	9407	50	Pass
candidate	Gustatory Receptor	Gr16	Gr16_PMT5	EQ113354	9180	9130	50	Pass
candidate	Gustatory Receptor	Gr16	Gr16_PMT6	EQ113354	9088	9038	50	Removed
candidate	Gustatory Receptor	Gr16	Gr16_PMT7	EQ113354	9061	9011	50	Removed
candidate	Gustatory Receptor	Gr16	Gr16_PMT8	EQ113354	8925	8875	50	Pass
candidate	Gustatory Receptor	Gr17		EQ113354	14832	13822	1010	Pass
candidate	Gustatory Receptor	Gr17		EQ113354	12341	12252	89	Pass
candidate	Gustatory Receptor	Gr17		EQ113354	12496	12428	68	Pass
candidate	Gustatory Receptor	Gr17		EQ113354	12174	12112	62	Pass
candidate	Gustatory Receptor	Gr17	Gr17_PMT1	EQ113354	17809	17759	50	Pass
candidate	Gustatory Receptor	Gr17	Gr17_PMT2	EQ113354	17238	17188	50	Removed
candidate	Gustatory Receptor	Gr17	Gr17_PMT3	EQ113354	17232	17182	50	Removed
candidate	Gustatory Receptor	Gr17	Gr17_PMT4	EQ113354	17178	17128	50	Pass
candidate	Gustatory Receptor	Gr17	Gr17_PMT5	EQ113354	15916	15866	50	Pass
candidate	Gustatory Receptor	Gr17	Gr17_PMT6	EQ113354	15481	15431	50	Pass
candidate	Gustatory Receptor	Gr17	Gr17_PMT7	EQ113354	15230	15180	50	Pass
candidate	Gustatory Receptor	Gr18		EQ118840	10741	11694	953	Pass
candidate	Gustatory Receptor	Gr18		EQ118840	13173	13262	89	Pass
candidate	Gustatory Receptor	Gr18		EQ118840	12981	13049	68	Pass
candidate	Gustatory Receptor	Gr18		EQ118840	14930	14983	53	Pass
candidate	Gustatory Receptor	Gr18	Gr18_PMT1	EQ118840	9259	9309	50	Pass
candidate	Gustatory Receptor	Gr18	Gr18_PMT2	EQ118840	10211	10261	50	Pass
candidate	Gustatory Receptor	Gr19		EQ118840	16151	17200	1049	Pass
candidate	Gustatory Receptor	Gr19		EQ118840	20622	20711	89	Pass
candidate	Gustatory Receptor	Gr19		EQ118840	18248	18316	68	Pass
candidate	Gustatory Receptor	Gr19		EQ118840	20857	20922	65	Pass
candidate	Gustatory Receptor	Gr19	Gr19_PMT1	EQ118840	13416	13466	50	Pass
candidate	Gustatory Receptor	Gr19	Gr19_PMT2	EQ118840	13885	13935	50	Pass
candidate	Gustatory Receptor	Gr19	Gr19_PMT3	EQ118840	15006	15056	50	Pass
candidate	Gustatory Receptor	Gr19	Gr19_PMT4	EQ118840	16056	16106	50	Pass
candidate	Gustatory Receptor	Gr20		EQ111895	26740	25766	974	Pass
candidate	Gustatory Receptor	Gr20		EQ111895	24759	24670	89	Pass
candidate	Gustatory Receptor	Gr20		EQ111895	23554	23468	86	Pass
candidate	Gustatory Receptor	Gr20		EQ111895	24911	24843	68	Pass
candidate	Gustatory Receptor	Gr20	Gr20_PMT1	EQ111895	29646	29597	49	Pass
candidate	Gustatory Receptor	Gr21		EQ111895	18790	17906	884	Pass
candidate	Gustatory Receptor	Gr21		EQ111895	10207	10118	89	Pass
candidate	Gustatory Receptor	Gr21		EQ111895	10348	10280	68	Pass
candidate	Gustatory Receptor	Gr21		EQ111895	9976	9914	62	Pass
candidate	Gustatory Receptor	Gr21	Gr21_PMT1	EQ111895	21715	21665	50	Pass
candidate	Gustatory Receptor	Gr21	Gr21_PMT10	EQ123819	19547	19497	50	Removed
candidate	Gustatory Receptor	Gr21	Gr21_PMT2	EQ111895	21484	21434	50	Pass
candidate	Gustatory Receptor	Gr21	Gr21_PMT3	EQ111895	21234	21184	50	Pass
candidate	Gustatory Receptor	Gr21	Gr21_PMT4	EQ111895	21059	21009	50	Pass
candidate	Gustatory Receptor	Gr21	Gr21_PMT5	EQ111895	20687	20637	50	Pass
candidate	Gustatory Receptor	Gr21	Gr21_PMT6	EQ111895	20388	20338	50	Pass
candidate	Gustatory Receptor	Gr21	Gr21_PMT7	EQ111895	20148	20098	50	Pass
candidate	Gustatory Receptor	Gr21	Gr21_PMT8	EQ123819	20088	20038	50	Pass
candidate	Gustatory Receptor	Gr21	Gr21_PMT9	EQ123819	19720	19670	50	Removed
candidate	Gustatory Receptor	Gr22C		EQ111895	5906	5004	902	Pass
candidate	Gustatory Receptor	Gr22C		EQ111895	2627	2538	89	Pass
candidate	Gustatory Receptor	Gr22C		EQ111895	2762	2694	68	Pass
candidate	Gustatory Receptor	Gr23P		EQ123819	55783	55076	707	Pass
candidate	Gustatory Receptor	Gr23P		EQ123819	49790	49719	71	Pass
candidate	Gustatory Receptor	Gr24		EQ123819	46316	45357	959	Pass
candidate	Gustatory Receptor	Gr24		EQ123819	43179	43090	89	Pass
candidate	Gustatory Receptor	Gr24		EQ123819	43314	43246	68	Pass
candidate	Gustatory Receptor	Gr24		EQ123819	42506	42456	50	Pass
candidate	Gustatory Receptor	Gr24	Gr24_PMT1	EQ123819	48859	48809	50	Pass
candidate	Gustatory Receptor	Gr24	Gr24_PMT2	EQ123819	48548	48498	50	Pass
candidate	Gustatory Receptor	Gr24	Gr24_PMT3	EQ123819	48396	48346	50	Pass
candidate	Gustatory Receptor	Gr24	Gr24_PMT4	EQ123819	46709	46659	50	Pass
candidate	Gustatory Receptor	Gr24	Gr24_PMT5	EQ123819	29606	29556	50	Pass
candidate	Gustatory Receptor	Gr24	Gr24_PMT6	EQ123819	29262	29212	50	Pass
candidate	Gustatory Receptor	Gr24	Gr24_PMT7	EQ123819	22977	22927	50	Pass
candidate	Gustatory Receptor	Gr25		EQ123819	41423	40554	869	Pass
candidate	Gustatory Receptor	Gr25		EQ123819	39573	39484	89	Pass
candidate	Gustatory Receptor	Gr25		EQ123819	39705	39637	68	Pass
candidate	Gustatory Receptor	Gr25		EQ123819	38977	38927	50	Pass
candidate	Gustatory Receptor	Gr25	Gr25_PMT1	EQ123819	43904	43855	49	Pass
candidate	Gustatory Receptor	Gr25	Gr25_PMT2	EQ123819	43461	43430	31	Pass
candidate	Gustatory Receptor	Gr25	Gr25_PMT3	EQ123819	41818	41788	30	Pass
candidate	Gustatory Receptor	Gr26C		EQ123819	38566	37637	929	Pass
candidate	Gustatory Receptor	Gr26C		EQ123819	36704	36615	89	Pass
candidate	Gustatory Receptor	Gr26C		EQ123819	36846	36778	68	Pass
candidate	Gustatory Receptor	Gr27		EQ123819	31208	30303	905	Pass
candidate	Gustatory Receptor	Gr27		EQ123819	25514	25425	89	Pass
candidate	Gustatory Receptor	Gr27		EQ123819	25663	25595	68	Pass
candidate	Gustatory Receptor	Gr27		EQ123819	23535	23485	50	Pass
candidate	Gustatory Receptor	Gr27	Gr27_PMT1	EQ123819	50022	49972	50	Pass
candidate	Gustatory Receptor	Gr27	Gr27_PMT2	EQ123819	34139	34089	50	Pass
candidate	Gustatory Receptor	Gr27	Gr27_PMT3	EQ123819	33197	33147	50	Pass
candidate	Gustatory Receptor	Gr27	Gr27_PMT4	EQ123819	33030	32980	50	Pass
candidate	Gustatory Receptor	Gr27	Gr27_PMT5	EQ123819	32123	32073	50	Pass
candidate	Gustatory Receptor	Gr27	Gr27_PMT6	EQ123819	31337	31287	50	Pass
candidate	Gustatory Receptor	Gr27	Gr27_PMT7	EQ123819	26017	25967	50	Pass
candidate	Gustatory Receptor	Gr27	Gr27_PMT8	EQ123819	13153	13103	50	Pass
candidate	Gustatory Receptor	Gr27	Gr27_PMT9	EQ123819	12986	12936	50	Pass
candidate	Gustatory Receptor	Gr28P		EQ123819	21859	21264	595	Pass
candidate	Gustatory Receptor	Gr29P		EQ123819	19968	19519	449	Removed
candidate	Gustatory Receptor	Gr29P		EQ123819	18023	17934	89	Pass
candidate	Gustatory Receptor	Gr29P		EQ123819	18155	18087	68	Pass
candidate	Gustatory Receptor	Gr30		EQ123819	17063	16131	932	Pass
candidate	Gustatory Receptor	Gr30		EQ123819	15415	15326	89	Pass
candidate	Gustatory Receptor	Gr30		EQ123819	15545	15477	68	Pass
candidate	Gustatory Receptor	Gr30		EQ123819	10853	10803	50	Pass
candidate	Gustatory Receptor	Gr30	Gr30_PMT1	EQ123819	39806	39756	50	Pass
candidate	Gustatory Receptor	Gr30	Gr30_PMT2	EQ123819	39144	39094	50	Pass
candidate	Gustatory Receptor	Gr30	Gr30_PMT3	EQ123819	18853	18803	50	Pass
candidate	Gustatory Receptor	Gr30	Gr30_PMT4	EQ123819	18253	18203	50	Pass
candidate	Gustatory Receptor	Gr30	Gr30_PMT5	EQ123819	17713	17663	50	Pass
candidate	Gustatory Receptor	Gr31		EQ127765	479	1396	917	Pass
candidate	Gustatory Receptor	Gr31		EQ127765	3578	3667	89	Pass
candidate	Gustatory Receptor	Gr31		EQ127765	3154	3222	68	Pass
candidate	Gustatory Receptor	Gr31		EQ127765	4480	4530	50	Pass
candidate	Gustatory Receptor	Gr31	Gr31_PMT1	EQ127765	71	120	49	Pass
candidate	Gustatory Receptor	Gr32		EQ114342	29555	28611	944	Pass
candidate	Gustatory Receptor	Gr32		EQ114342	26766	26683	83	Pass
candidate	Gustatory Receptor	Gr32		EQ114342	26915	26847	68	Pass
candidate	Gustatory Receptor	Gr32		EQ114342	26541	26479	62	Pass
candidate	Gustatory Receptor	Gr32	Gr32_PMT1	EQ114342	36834	36784	50	Pass
candidate	Gustatory Receptor	Gr32	Gr32_PMT2	EQ114342	36780	36730	50	Pass
candidate	Gustatory Receptor	Gr32	Gr32_PMT3	EQ114342	36304	36254	50	Pass
candidate	Gustatory Receptor	Gr32	Gr32_PMT4	EQ114342	36245	36195	50	Pass
candidate	Gustatory Receptor	Gr33		EQ114342	23760	22903	857	Pass
candidate	Gustatory Receptor	Gr33		EQ114342	22077	21988	89	Pass
candidate	Gustatory Receptor	Gr33		EQ114342	22231	22163	68	Pass
candidate	Gustatory Receptor	Gr33		EQ114342	19702	19652	50	Pass
candidate	Gustatory Receptor	Gr33	Gr33_PMT1	EQ114342	36149	36099	50	Pass
candidate	Gustatory Receptor	Gr33	Gr33_PMT2	EQ114342	30825	30775	50	Pass
candidate	Gustatory Receptor	Gr33	Gr33_PMT3	EQ114342	30771	30721	50	Pass
candidate	Gustatory Receptor	Gr33	Gr33_PMT4	EQ114342	30566	30516	50	Pass
candidate	Gustatory Receptor	Gr33	Gr33_PMT5	EQ114342	30471	30421	50	Pass
candidate	Gustatory Receptor	Gr33	Gr33_PMT6	EQ114342	15037	14987	50	Pass
candidate	Gustatory Receptor	Gr33	Gr33_PMT7	EQ114342	14486	14436	50	Pass
candidate	Gustatory Receptor	Gr34		EQ113290	1967	2918	951	Pass
candidate	Gustatory Receptor	Gr34		EQ113290	3390	3479	89	Pass
candidate	Gustatory Receptor	Gr34		EQ113290	4198	4269	71	Pass
candidate	Gustatory Receptor	Gr34		EQ113290	3239	3307	68	Pass
candidate	Gustatory Receptor	Gr34	Gr34_PMT1	EQ113290	1687	1736	49	Pass
candidate	Gustatory Receptor	Gr35		EQ116360	11514	12503	989	Pass
candidate	Gustatory Receptor	Gr35		EQ116360	15979	16074	95	Pass
candidate	Gustatory Receptor	Gr35		EQ116360	13988	14077	89	Pass
candidate	Gustatory Receptor	Gr35		EQ116360	13787	13855	68	Pass
candidate	Gustatory Receptor	Gr35	Gr35_PMT1	EQ116360	9075	9125	50	Pass
candidate	Gustatory Receptor	Gr35	Gr35_PMT2	EQ116360	9388	9438	50	Pass
candidate	Gustatory Receptor	Gr35	Gr35_PMT3	EQ116360	9482	9532	50	Pass
candidate	Gustatory Receptor	Gr35	Gr35_PMT4	EQ116360	10029	10079	50	Pass
candidate	Gustatory Receptor	Gr35	Gr35_PMT5	EQ116360	10089	10139	50	Pass
candidate	Gustatory Receptor	Gr35	Gr35_PMT6	EQ116360	10175	10225	50	Pass
candidate	Gustatory Receptor	Gr36		EQ123358	22820	22879	59	Removed
candidate	Gustatory Receptor	Gr36		EQ123358	20699	21682	983	Pass
candidate	Gustatory Receptor	Gr36		EQ123358	22546	22635	89	Pass
candidate	Gustatory Receptor	Gr36		EQ123358	22240	22308	68	Pass
candidate	Gustatory Receptor	Gr36	Gr36_PMT1	EQ123358	85936	85887	49	Removed
candidate	Gustatory Receptor	Gr36	Gr36_PMT2	EQ123358	89919	89869	50	Removed
candidate	Gustatory Receptor	Gr36	Gr36_PMT3	EQ123358	19385	19335	50	Pass
candidate	Gustatory Receptor	Gr37		EQ116897	11240	10598	642	Pass
candidate	Gustatory Receptor	Gr37		EQ116897	13131	12860	271	Pass
candidate	Gustatory Receptor	Gr37		EQ116897	8960	8841	119	Pass
candidate	Gustatory Receptor	Gr37		EQ116897	9220	9128	92	Pass
candidate	Gustatory Receptor	Gr37		EQ116897	9782	9714	68	Pass
candidate	Gustatory Receptor	Gr37	Gr37_PMT1	EQ116897	15777	15727	50	Pass
candidate	Gustatory Receptor	Gr37	Gr37_PMT2	EQ116897	15608	15558	50	Pass
candidate	Gustatory Receptor	Gr37	Gr37_PMT3	EQ116897	15427	15377	50	Removed
candidate	Gustatory Receptor	Gr37	Gr37_PMT4	EQ116897	15399	15349	50	Removed
candidate	Gustatory Receptor	Gr37	Gr37_PMT5	EQ116897	15173	15123	50	Pass
candidate	Gustatory Receptor	Gr37	Gr37_PMT6	EQ116897	13877	13827	50	Pass
candidate	Gustatory Receptor	Gr38F		EQ120865	39318	39199	119	Removed
candidate	Gustatory Receptor	Gr38F		EQ116897	3384	2742	642	Pass
candidate	Gustatory Receptor	Gr38F		EQ116897	4624	4333	291	Pass
candidate	Gustatory Receptor	Gr38F		EQ116897	227	135	92	Pass
candidate	Gustatory Receptor	Gr38F		EQ116897	460	392	68	Pass
candidate	Gustatory Receptor	Gr39		EQ120865	35365	34723	642	Pass
candidate	Gustatory Receptor	Gr39		EQ120865	37400	37129	271	Pass
candidate	Gustatory Receptor	Gr39		EQ120865	33301	33182	119	Pass
candidate	Gustatory Receptor	Gr39		EQ120865	33704	33612	92	Pass
candidate	Gustatory Receptor	Gr39		EQ120865	33937	33869	68	Pass
candidate	Gustatory Receptor	Gr39	Gr39_PMT1	EQ120865	39271	39221	50	Removed
candidate	Gustatory Receptor	Gr39	Gr39_PMT2	EQ120865	39214	39164	50	Removed
candidate	Gustatory Receptor	Gr39	Gr39_PMT3	EQ120865	22632	22582	50	Removed
candidate	Gustatory Receptor	Gr39	Gr39_PMT4	EQ120865	22575	22525	50	Removed
candidate	Gustatory Receptor	Gr40		EQ120865	22679	22560	119	Removed
candidate	Gustatory Receptor	Gr40		EQ120865	26735	26093	642	Pass
candidate	Gustatory Receptor	Gr40		EQ120865	27631	27360	271	Pass
candidate	Gustatory Receptor	Gr40		EQ120865	23566	23474	92	Pass
candidate	Gustatory Receptor	Gr40		EQ120865	23799	23731	68	Pass
candidate	Gustatory Receptor	Gr40	Gr40_PMT1	EQ120865	38169	38119	50	Pass
candidate	Gustatory Receptor	Gr40	Gr40_PMT2	EQ120865	37925	37875	50	Pass
candidate	Gustatory Receptor	Gr40	Gr40_PMT3	EQ120865	30290	30240	50	Pass
candidate	Gustatory Receptor	Gr40	Gr40_PMT4	EQ120865	28203	28153	50	Pass
candidate	Gustatory Receptor	Gr40	Gr40_PMT5	EQ120865	27984	27934	50	Pass
candidate	Gustatory Receptor	Gr41		EQ111294	13368	14016	648	Pass
candidate	Gustatory Receptor	Gr41		EQ111294	5862	6133	271	Pass
candidate	Gustatory Receptor	Gr41		EQ111294	16411	16530	119	Pass
candidate	Gustatory Receptor	Gr41		EQ111294	15597	15689	92	Pass
candidate	Gustatory Receptor	Gr41		EQ111294	15272	15340	68	Pass
candidate	Gustatory Receptor	Gr41	Gr41_PMT1	EQ111294	3442	3492	50	Pass
candidate	Gustatory Receptor	Gr41	Gr41_PMT2	EQ111294	4259	4309	50	Pass
candidate	Gustatory Receptor	Gr41	Gr41_PMT3	EQ111294	5073	5123	50	Pass
candidate	Gustatory Receptor	Gr42		EQ110801	104203	104839	636	Pass
candidate	Gustatory Receptor	Gr42		EQ110801	103248	103519	271	Pass
candidate	Gustatory Receptor	Gr42		EQ110801	106563	106679	116	Pass
candidate	Gustatory Receptor	Gr42		EQ110801	106377	106469	92	Pass
candidate	Gustatory Receptor	Gr42		EQ110801	106137	106205	68	Pass
candidate	Gustatory Receptor	Gr42	Gr42_PMT1	EQ110801	100332	100382	50	Pass
candidate	Gustatory Receptor	Gr42	Gr42_PMT2	EQ110801	100392	100442	50	Pass
candidate	Gustatory Receptor	Gr42	Gr42_PMT3	EQ110801	100491	100541	50	Pass
candidate	Gustatory Receptor	Gr42	Gr42_PMT4	EQ110801	100706	100756	50	Pass
candidate	Gustatory Receptor	Gr42	Gr42_PMT5	EQ110801	101763	101813	50	Pass
candidate	Gustatory Receptor	Gr42	Gr42_PMT6	EQ110801	101976	102026	50	Pass
candidate	Gustatory Receptor	Gr43		EQ114785	19026	18387	639	Pass
candidate	Gustatory Receptor	Gr43		EQ114785	24615	24344	271	Pass
candidate	Gustatory Receptor	Gr43		EQ114785	17006	16881	125	Pass
candidate	Gustatory Receptor	Gr43		EQ114785	17196	17104	92	Pass
candidate	Gustatory Receptor	Gr43		EQ114785	17444	17376	68	Pass
candidate	Gustatory Receptor	Gr43	Gr43_PMT1	EQ114785	33372	33322	50	Pass
candidate	Gustatory Receptor	Gr43	Gr43_PMT2	EQ114785	27306	27256	50	Pass
candidate	Gustatory Receptor	Gr43	Gr43_PMT3	EQ114785	27250	27200	50	Pass
candidate	Gustatory Receptor	Gr43	Gr43_PMT4	EQ114785	25842	25792	50	Pass
candidate	Gustatory Receptor	Gr43	Gr43_PMT5	EQ114785	25562	25512	50	Pass
candidate	Gustatory Receptor	Gr43	Gr43_PMT6	EQ114785	25223	25173	50	Pass
candidate	Gustatory Receptor	Gr43	Gr43_PMT7	EQ114785	19229	19179	50	Pass
candidate	Gustatory Receptor	Gr43	Gr43_PMT8	EQ114785	19173	19123	50	Pass
candidate	Gustatory Receptor	Gr44		EQ114785	4073	3434	639	Pass
candidate	Gustatory Receptor	Gr44		EQ114785	5271	5000	271	Pass
candidate	Gustatory Receptor	Gr44		EQ114785	1180	1055	125	Pass
candidate	Gustatory Receptor	Gr44		EQ114785	1380	1288	92	Pass
candidate	Gustatory Receptor	Gr44		EQ114785	1626	1558	68	Pass
candidate	Gustatory Receptor	Gr44	Gr44_PMT1	EQ114785	7882	7832	50	Removed
candidate	Gustatory Receptor	Gr44	Gr44_PMT2	EQ114785	7831	7781	50	Removed
candidate	Gustatory Receptor	Gr44	Gr44_PMT3	EQ114785	7736	7686	50	Pass
candidate	Gustatory Receptor	Gr44	Gr44_PMT4	EQ114785	7007	6957	50	Removed
candidate	Gustatory Receptor	Gr45		EQ127518	58869	58801	68	Removed
candidate	Gustatory Receptor	Gr45		EQ127518	60081	59436	645	Pass
candidate	Gustatory Receptor	Gr45		EQ127518	62556	62282	274	Pass
candidate	Gustatory Receptor	Gr45		EQ127518	54616	54473	143	Pass
candidate	Gustatory Receptor	Gr45		EQ127518	56689	56597	92	Pass
candidate	Gustatory Receptor	Gr45	Gr45_PMT1	EQ127518	65365	65315	50	Pass
candidate	Gustatory Receptor	Gr45	Gr45_PMT2	EQ127518	65033	64983	50	Pass
candidate	Gustatory Receptor	Gr45	Gr45_PMT3	EQ127518	64907	64857	50	Pass
candidate	Gustatory Receptor	Gr45	Gr45_PMT4	EQ127518	63259	63209	50	Pass
candidate	Gustatory Receptor	Gr45	Gr45_PMT5	EQ127518	62933	62883	50	Pass
candidate	Gustatory Receptor	Gr46		EQ122774	9528	10164	636	Pass
candidate	Gustatory Receptor	Gr46		EQ122774	8064	8350	286	Pass
candidate	Gustatory Receptor	Gr46		EQ122774	13561	13674	113	Pass
candidate	Gustatory Receptor	Gr46		EQ122774	13138	13230	92	Pass
candidate	Gustatory Receptor	Gr46		EQ122774	12980	13048	68	Pass
candidate	Gustatory Receptor	Gr46	Gr46_PMT1	EQ122774	5856	5906	50	Pass
candidate	Gustatory Receptor	Gr46	Gr46_PMT2	EQ122774	6680	6730	50	Pass
candidate	Gustatory Receptor	Gr46	Gr46_PMT3	EQ122774	7035	7085	50	Pass
candidate	Gustatory Receptor	Gr46	Gr46_PMT4	EQ122774	7129	7179	50	Pass
candidate	Gustatory Receptor	Gr46	Gr46_PMT5	EQ122774	7946	7996	50	Pass
candidate	Gustatory Receptor	Gr47		EQ122774	41923	42559	636	Pass
candidate	Gustatory Receptor	Gr47		EQ122774	39059	39345	286	Pass
candidate	Gustatory Receptor	Gr47		EQ122774	45214	45336	122	Pass
candidate	Gustatory Receptor	Gr47		EQ122774	44803	44895	92	Pass
candidate	Gustatory Receptor	Gr47		EQ122774	44612	44680	68	Pass
candidate	Gustatory Receptor	Gr47	Gr47_PMT1	EQ122774	36078	36128	50	Pass
candidate	Gustatory Receptor	Gr48F		EQ120955	3029	3662	633	Pass
candidate	Gustatory Receptor	Gr48F		EQ120955	1578	1864	286	Pass
candidate	Gustatory Receptor	Gr48F		EQ120955	4953	5072	119	Pass
candidate	Gustatory Receptor	Gr48F		EQ120955	4549	4640	91	Pass
candidate	Gustatory Receptor	Gr48F		EQ120955	4399	4467	68	Pass
candidate	Gustatory Receptor	Gr49		EQ118671	5425	6058	633	Pass
candidate	Gustatory Receptor	Gr49		EQ118671	3969	4255	286	Pass
candidate	Gustatory Receptor	Gr49		EQ118671	7343	7462	119	Pass
candidate	Gustatory Receptor	Gr49		EQ118671	6939	7031	92	Pass
candidate	Gustatory Receptor	Gr49		EQ118671	6790	6858	68	Pass
candidate	Gustatory Receptor	Gr49	Gr49_PMT1	EQ118671	3593	3642	49	Pass
candidate	Gustatory Receptor	Gr50I		EQ115365	14570	14284	286	Pass
candidate	Gustatory Receptor	Gr50I		EQ115365	4147	4019	128	Pass
candidate	Gustatory Receptor	Gr50I		EQ115365	4544	4452	92	Pass
candidate	Gustatory Receptor	Gr50I		EQ115365	4735	4667	68	Pass
candidate	Gustatory Receptor	Gr51		EQ115365	23501	24137	636	Pass
candidate	Gustatory Receptor	Gr51		EQ115365	20507	20793	286	Pass
candidate	Gustatory Receptor	Gr51		EQ115365	26127	26255	128	Pass
candidate	Gustatory Receptor	Gr51		EQ115365	25709	25801	92	Pass
candidate	Gustatory Receptor	Gr51		EQ115365	25518	25586	68	Pass
candidate	Gustatory Receptor	Gr51	Gr51_PMT1	EQ115365	19006	19056	50	Pass
candidate	Gustatory Receptor	Gr51	Gr51_PMT2	EQ115365	19565	19615	50	Pass
candidate	Gustatory Receptor	Gr51	Gr51_PMT3	EQ115365	19718	19768	50	Pass
candidate	Gustatory Receptor	Gr51	Gr51_PMT4	EQ115365	19929	19979	50	Pass
candidate	Gustatory Receptor	Gr52J		EQ110963	19190	18554	636	Pass
candidate	Gustatory Receptor	Gr52J		EQ110963	15779	15651	128	Pass
candidate	Gustatory Receptor	Gr52J		EQ110963	16197	16105	92	Pass
candidate	Gustatory Receptor	Gr52J		EQ110963	16394	16326	68	Pass
candidate	Gustatory Receptor	Gr52J		EQ115365	36076	36362	286	Pass
candidate	Gustatory Receptor	Gr53C		EQ116812	56326	56956	630	Pass
candidate	Gustatory Receptor	Gr53C		EQ116812	54981	55267	286	Pass
candidate	Gustatory Receptor	Gr54P		EQ124300	54355	54253	102	Removed
candidate	Gustatory Receptor	Gr54P		EQ124300	52341	52195	146	Pass
candidate	Gustatory Receptor	Gr54P		EQ124300	54922	54782	140	Pass
candidate	Gustatory Receptor	Gr54P		EQ124300	52762	52670	92	Pass
candidate	Gustatory Receptor	Gr54P		EQ124300	52952	52881	71	Pass
candidate	Gustatory Receptor	Gr55		EQ124300	32329	31693	636	Pass
candidate	Gustatory Receptor	Gr55		EQ124300	39675	39389	286	Pass
candidate	Gustatory Receptor	Gr55		EQ124300	29714	29586	128	Pass
candidate	Gustatory Receptor	Gr55		EQ124300	30132	30040	92	Pass
candidate	Gustatory Receptor	Gr55		EQ124300	30316	30248	68	Pass
candidate	Gustatory Receptor	Gr55	Gr55_PMT1	EQ124300	46509	46459	50	Pass
candidate	Gustatory Receptor	Gr55	Gr55_PMT2	EQ124300	42364	42314	50	Pass
candidate	Gustatory Receptor	Gr55	Gr55_PMT3	EQ124300	41591	41541	50	Pass
candidate	Gustatory Receptor	Gr55	Gr55_PMT4	EQ124300	40313	40263	50	Pass
candidate	Gustatory Receptor	Gr56		EQ122785	63965	63329	636	Pass
candidate	Gustatory Receptor	Gr56		EQ122785	69105	68819	286	Pass
candidate	Gustatory Receptor	Gr56		EQ122785	61893	61771	122	Pass
candidate	Gustatory Receptor	Gr56		EQ122785	62318	62226	92	Pass
candidate	Gustatory Receptor	Gr56		EQ122785	62506	62438	68	Pass
candidate	Gustatory Receptor	Gr56	Gr56_PMT1	EQ122785	38858	38908	50	Pass
candidate	Gustatory Receptor	Gr56	Gr56_PMT10	EQ115116	71046	71096	50	Removed
candidate	Gustatory Receptor	Gr56	Gr56_PMT11	EQ115116	71725	71775	50	Removed
candidate	Gustatory Receptor	Gr56	Gr56_PMT2	EQ122785	39036	39086	50	Pass
candidate	Gustatory Receptor	Gr56	Gr56_PMT3	EQ122785	50767	50817	50	Pass
candidate	Gustatory Receptor	Gr56	Gr56_PMT4	EQ122785	51083	51133	50	Pass
candidate	Gustatory Receptor	Gr56	Gr56_PMT5	EQ122785	60684	60734	50	Pass
candidate	Gustatory Receptor	Gr56	Gr56_PMT6	EQ122785	69227	69277	50	Pass
candidate	Gustatory Receptor	Gr56	Gr56_PMT7	EQ122785	69428	69478	50	Pass
candidate	Gustatory Receptor	Gr56	Gr56_PMT8	EQ122785	69559	69609	50	Pass
candidate	Gustatory Receptor	Gr56	Gr56_PMT9	EQ122785	70937	70987	50	Pass
candidate	Gustatory Receptor	Gr57I		EQ122785	49590	49673	83	Removed
candidate	Gustatory Receptor	Gr57I		EQ122785	47434	48064	630	Pass
candidate	Gustatory Receptor	Gr57I		EQ122785	39158	39444	286	Pass
candidate	Gustatory Receptor	Gr57I		EQ122785	50005	50133	128	Pass
candidate	Gustatory Receptor	Gr58NC		EQ115116	3683	3717	34	Removed
candidate	Gustatory Receptor	Gr58NC		EQ115116	1855	2491	636	Pass
candidate	Gustatory Receptor	Gr58NC		EQ115116	3492	3560	68	Pass
candidate	Gustatory Receptor	Gr59		EQ110880	13879	14509	630	Pass
candidate	Gustatory Receptor	Gr59		EQ110880	12540	12829	289	Pass
candidate	Gustatory Receptor	Gr59		EQ110880	17273	17398	125	Pass
candidate	Gustatory Receptor	Gr59		EQ110880	15155	15247	92	Pass
candidate	Gustatory Receptor	Gr59		EQ110880	15006	15074	68	Pass
candidate	Gustatory Receptor	Gr59	Gr59_PMT1	EQ110880	9718	9768	50	Pass
candidate	Gustatory Receptor	Gr59	Gr59_PMT2	EQ110880	10210	10260	50	Pass
candidate	Gustatory Receptor	Gr59	Gr59_PMT3	EQ110880	10479	10529	50	Pass
candidate	Gustatory Receptor	Gr59	Gr59_PMT4	EQ110880	10531	10581	50	Pass
candidate	Gustatory Receptor	Gr59	Gr59_PMT5	EQ110880	12111	12161	50	Pass
candidate	Gustatory Receptor	Gr60		EQ116935	46893	46260	633	Pass
candidate	Gustatory Receptor	Gr60		EQ116935	48186	47900	286	Pass
candidate	Gustatory Receptor	Gr60		EQ116935	42881	42762	119	Pass
candidate	Gustatory Receptor	Gr60		EQ116935	43188	43096	92	Pass
candidate	Gustatory Receptor	Gr60		EQ116935	43365	43297	68	Pass
candidate	Gustatory Receptor	Gr60	Gr60_PMT1	EQ116935	50808	50758	50	Pass
candidate	Gustatory Receptor	Gr60	Gr60_PMT2	EQ116935	50144	50094	50	Pass
candidate	Gustatory Receptor	Gr60	Gr60_PMT3	EQ116935	49784	49734	50	Pass
candidate	Gustatory Receptor	Gr60	Gr60_PMT4	EQ116935	48271	48221	50	Pass
candidate	Gustatory Receptor	Gr61C		EQ113415	4742	4663	79	Removed
candidate	Gustatory Receptor	Gr61C		EQ113415	8582	7949	633	Pass
candidate	Gustatory Receptor	Gr61C		EQ113415	9877	9591	286	Pass
candidate	Gustatory Receptor	Gr61C		EQ113415	4919	4851	68	Pass
candidate	Gustatory Receptor	Gr62NF		EQ124472	8423	7793	630	Pass
candidate	Gustatory Receptor	Gr62NF		EQ124472	4452	4327	125	Pass
candidate	Gustatory Receptor	Gr62NF		EQ124472	7178	7086	92	Pass
candidate	Gustatory Receptor	Gr62NF		EQ124472	7327	7259	68	Pass
candidate	Gustatory Receptor	Gr63P		EQ118641	1150	1784	634	Pass
candidate	Gustatory Receptor	Gr63P		EQ118641	421	703	282	Pass
candidate	Gustatory Receptor	Gr63P		EQ118641	2932	3054	122	Pass
candidate	Gustatory Receptor	Gr63P		EQ118641	2535	2618	83	Pass
candidate	Gustatory Receptor	Gr63P		EQ118641	2375	2443	68	Pass
candidate	Gustatory Receptor	Gr64N		EQ117978	4231	3830	401	Pass
candidate	Gustatory Receptor	Gr64N		EQ117978	1177	1046	131	Pass
candidate	Gustatory Receptor	Gr64N		EQ117978	1578	1486	92	Pass
candidate	Gustatory Receptor	Gr64N		EQ117978	1769	1701	68	Pass
candidate	Gustatory Receptor	Gr65P		EQ128017	29172	27399	1773	Removed
candidate	Gustatory Receptor	Gr65P		EQ128017	29452	29172	280	Removed
candidate	Gustatory Receptor	Gr65P		EQ128017	27399	27331	68	Removed
candidate	Gustatory Receptor	Gr65P		EQ128017	26593	26471	122	Pass
candidate	Gustatory Receptor	Gr65P		EQ128017	26832	26740	92	Pass
candidate	Gustatory Receptor	Gr66I		EQ128017	17000	16364	636	Pass
candidate	Gustatory Receptor	Gr66I		EQ128017	17756	17476	280	Pass
candidate	Gustatory Receptor	Gr66I		EQ128017	14855	14700	155	Pass
candidate	Gustatory Receptor	Gr66I		EQ128017	16164	16096	68	Pass
candidate	Gustatory Receptor	Gr67P		EQ113782	59769	59148	621	Pass
candidate	Gustatory Receptor	Gr67P		EQ113782	64498	64218	280	Pass
candidate	Gustatory Receptor	Gr67P		EQ113782	57568	57449	119	Pass
candidate	Gustatory Receptor	Gr67P		EQ113782	58648	58556	92	Pass
candidate	Gustatory Receptor	Gr67P		EQ113782	58865	58797	68	Pass
candidate	Gustatory Receptor	Gr68P		EQ113782	48398	47789	609	Pass
candidate	Gustatory Receptor	Gr68P		EQ113782	53066	52786	280	Pass
candidate	Gustatory Receptor	Gr68P		EQ113782	44909	44787	122	Pass
candidate	Gustatory Receptor	Gr68P		EQ113782	47287	47195	92	Pass
candidate	Gustatory Receptor	Gr68P		EQ113782	47504	47436	68	Pass
candidate	Gustatory Receptor	Gr69		EQ113782	38010	37398	612	Pass
candidate	Gustatory Receptor	Gr69		EQ113782	39159	38879	280	Pass
candidate	Gustatory Receptor	Gr69		EQ113782	35490	35374	116	Pass
candidate	Gustatory Receptor	Gr69		EQ113782	36986	36894	92	Pass
candidate	Gustatory Receptor	Gr69		EQ113782	37208	37140	68	Pass
candidate	Gustatory Receptor	Gr69	Gr69_PMT1	EQ113782	41358	41308	50	Removed
candidate	Gustatory Receptor	Gr69	Gr69_PMT2	EQ113782	41308	41258	50	Removed
candidate	Gustatory Receptor	Gr69	Gr69_PMT3	EQ113782	40725	40675	50	Pass
candidate	Gustatory Receptor	Gr69	Gr69_PMT4	EQ113782	39696	39646	50	Pass
candidate	Gustatory Receptor	Gr70P		EQ113782	22485	21876	609	Pass
candidate	Gustatory Receptor	Gr70P		EQ113782	25545	25265	280	Pass
candidate	Gustatory Receptor	Gr70P		EQ113782	12823	12701	122	Pass
candidate	Gustatory Receptor	Gr70P		EQ113782	16170	16078	92	Pass
candidate	Gustatory Receptor	Gr70P		EQ113782	16383	16316	67	Pass
candidate	Gustatory Receptor	Gr71		EQ113782	6617	6008	609	Pass
candidate	Gustatory Receptor	Gr71		EQ113782	8285	8005	280	Pass
candidate	Gustatory Receptor	Gr71		EQ113782	2235	2131	104	Pass
candidate	Gustatory Receptor	Gr71		EQ113782	3802	3710	92	Pass
candidate	Gustatory Receptor	Gr71		EQ113782	4024	3956	68	Pass
candidate	Gustatory Receptor	Gr71	Gr71_PMT1	EQ113782	10396	10346	50	Removed
candidate	Gustatory Receptor	Gr71	Gr71_PMT2	EQ113782	10361	10311	50	Removed
candidate	Gustatory Receptor	Gr71	Gr71_PMT3	EQ113782	10154	10104	50	Pass
candidate	Gustatory Receptor	Gr71	Gr71_PMT4	EQ113782	9981	9931	50	Removed
candidate	Gustatory Receptor	Gr71	Gr71_PMT5	EQ113782	9963	9913	50	Removed
candidate	Gustatory Receptor	Gr71	Gr71_PMT6	EQ113782	9911	9861	50	Pass
candidate	Gustatory Receptor	Gr71	Gr71_PMT7	EQ113782	9102	9052	50	Pass
candidate	Gustatory Receptor	Gr71	Gr71_PMT8	EQ113782	85306	85356	50	Removed
candidate	Gustatory Receptor	Gr71	Gr71_PMT9	EQ113782	85324	85374	50	Removed
candidate	Gustatory Receptor	Gr72JP		EQ111361	1002	1121	119	Pass
candidate	Gustatory Receptor	Gr72JP		EQ128686	2088	1476	612	Pass
candidate	Gustatory Receptor	Gr72JP		EQ128686	4767	4487	280	Pass
candidate	Gustatory Receptor	Gr72JP		EQ128686	956	864	92	Pass
candidate	Gustatory Receptor	Gr72JP		EQ128686	1173	1105	68	Pass
candidate	Gustatory Receptor	Gr73		EQ128003	342604	341992	612	Pass
candidate	Gustatory Receptor	Gr73		EQ128003	343052	342766	286	Pass
candidate	Gustatory Receptor	Gr73		EQ128003	336203	336093	110	Pass
candidate	Gustatory Receptor	Gr73		EQ128003	339994	339902	92	Pass
candidate	Gustatory Receptor	Gr73		EQ128003	340885	340817	68	Pass
candidate	Gustatory Receptor	Gr73	Gr73_PMT1	EQ128003	345634	345584	50	Pass
candidate	Gustatory Receptor	Gr73	Gr73_PMT2	EQ128003	345289	345239	50	Pass
candidate	Gustatory Receptor	Gr73	Gr73_PMT3	EQ128003	345183	345133	50	Pass
candidate	Gustatory Receptor	Gr73	Gr73_PMT4	EQ128003	344375	344325	50	Pass
candidate	Gustatory Receptor	Gr73	Gr73_PMT5	EQ128003	343976	343926	50	Pass
candidate	Gustatory Receptor	Gr73	Gr73_PMT6	EQ128003	343877	343827	50	Pass
candidate	Gustatory Receptor	Gr73	Gr73_PMT7	EQ128003	343748	343698	50	Pass
candidate	Gustatory Receptor	Gr73	Gr73_PMT8	EQ128003	336649	336599	50	Pass
candidate	Gustatory Receptor	Gr74		EQ128003	256676	256067	609	Pass
candidate	Gustatory Receptor	Gr74		EQ128003	259762	259482	280	Pass
candidate	Gustatory Receptor	Gr74		EQ128003	249320	249201	119	Pass
candidate	Gustatory Receptor	Gr74		EQ128003	253315	253223	92	Pass
candidate	Gustatory Receptor	Gr74		EQ128003	253547	253479	68	Pass
candidate	Gustatory Receptor	Gr74	Gr74_PMT1	EQ128003	261988	261938	50	Pass
candidate	Gustatory Receptor	Gr74	Gr74_PMT2	EQ128003	261789	261739	50	Pass
candidate	Gustatory Receptor	Gr74	Gr74_PMT3	EQ128003	261516	261466	50	Pass
candidate	Gustatory Receptor	Gr74	Gr74_PMT4	EQ128003	261411	261361	50	Pass
candidate	Gustatory Receptor	Gr74	Gr74_PMT5	EQ128003	261070	261020	50	Pass
candidate	Gustatory Receptor	Gr74	Gr74_PMT6	EQ128003	260467	260417	50	Pass
candidate	Gustatory Receptor	Gr74	Gr74_PMT7	EQ128003	260407	260357	50	Pass
candidate	Gustatory Receptor	Gr74	Gr74_PMT8	EQ128003	260349	260299	50	Pass
candidate	Gustatory Receptor	Gr74	Gr74_PMT9	EQ128003	260052	260002	50	Pass
candidate	Gustatory Receptor	Gr75P		EQ128536	35990	35381	609	Pass
candidate	Gustatory Receptor	Gr75P		EQ128536	44363	44083	280	Pass
candidate	Gustatory Receptor	Gr75P		EQ128536	25991	25872	119	Pass
candidate	Gustatory Receptor	Gr75P		EQ128536	34839	34747	92	Pass
candidate	Gustatory Receptor	Gr75P		EQ128536	35059	34988	71	Pass
candidate	Gustatory Receptor	Gr76C		EQ115495	6001	6610	609	Pass
candidate	Gustatory Receptor	Gr76C		EQ115495	1489	1769	280	Pass
candidate	Gustatory Receptor	Gr76C		EQ115495	6895	6963	68	Pass
candidate	Gustatory Receptor	Gr77I		EQ111782	172234	171755	479	Pass
candidate	Gustatory Receptor	Gr77I		EQ111782	174366	174086	280	Pass
candidate	Gustatory Receptor	Gr77I		EQ111782	170131	170012	119	Pass
candidate	Gustatory Receptor	Gr77I		EQ111782	171249	171157	92	Pass
candidate	Gustatory Receptor	Gr77I		EQ111782	171466	171398	68	Pass
candidate	Odorant Binding Protein	OBP1		EQ115283	4396	4267	129	Pass
candidate	Odorant Binding Protein	OBP1		EQ115283	3358	3282	76	Pass
candidate	Odorant Binding Protein	OBP1		EQ115283	5338	5263	75	Pass
candidate	Odorant Binding Protein	OBP1		EQ115283	4743	4673	70	Pass
candidate	Odorant Binding Protein	OBP1		EQ115283	7402	7349	53	Pass
candidate	Odorant Binding Protein	OBP1		EQ115283	4545	4510	35	Pass
candidate	Odorant Binding Protein	OBP1		EQ115283	2127	2092	35	Pass
candidate	Odorant Binding Protein	OBP1	OBP1_PMT1	EQ115283	5441	5491	50	Pass
candidate	Odorant Binding Protein	OBP1	OBP1_PMT2	EQ115283	6545	6595	50	Pass
candidate	Odorant Binding Protein	OBP1	OBP1_PMT3	EQ115283	6605	6655	50	Removed
candidate	Odorant Binding Protein	OBP1	OBP1_PMT4	EQ115283	7124	7174	50	Pass
candidate	Odorant Binding Protein	OBP1	OBP1_PMT5	EQ115283	8033	8083	50	Removed
candidate	Odorant Binding Protein	OBP1	OBP1_PMT6	EQ115283	8078	8128	50	Removed
candidate	Odorant Binding Protein	OBP1	OBP1_PMT7	EQ115283	8166	8216	50	Removed
candidate	Odorant Binding Protein	OBP1	OBP1_PMT8	EQ115283	8175	8225	50	Removed
candidate	Odorant Binding Protein	OBP2		EQ125284	11735	12023	288	Pass
candidate	Odorant Binding Protein	OBP2		EQ125284	9805	10089	284	Pass
candidate	Odorant Binding Protein	OBP2		EQ125284	12131	12210	79	Pass
candidate	Odorant Binding Protein	OBP2		EQ125284	8441	8494	53	Pass
candidate	Odorant Binding Protein	OBP2		EQ125284	12302	12325	23	Pass
candidate	Odorant Binding Protein	OBP2	OBP2_PMT1	EQ125284	5441	5491	50	Pass
candidate	Odorant Binding Protein	OBP2	OBP2_PMT2	EQ125284	6545	6595	50	Pass
candidate	Odorant Binding Protein	OBP2	OBP2_PMT3	EQ125284	6605	6655	50	Pass
candidate	Odorant Binding Protein	OBP2	OBP2_PMT4	EQ125284	7124	7174	50	Pass
candidate	Odorant Binding Protein	OBP2	OBP2_PMT5	EQ125284	8033	8083	50	Removed
candidate	Odorant Binding Protein	OBP2	OBP2_PMT6	EQ125284	8078	8128	50	Removed
candidate	Odorant Binding Protein	OBP2	OBP2_PMT7	EQ125284	8166	8216	50	Removed
candidate	Odorant Binding Protein	OBP2	OBP2_PMT8	EQ125284	8175	8225	50	Removed
candidate	Odorant Binding Protein	OBP3		EQ113858	12035	12149	114	Pass
candidate	Odorant Binding Protein	OBP3		EQ113858	13232	13329	97	Pass
candidate	Odorant Binding Protein	OBP3		EQ113858	4821	4886	65	Pass
candidate	Odorant Binding Protein	OBP3		EQ113858	10024	10081	57	Pass
candidate	Odorant Binding Protein	OBP3		EQ113858	11002	11054	52	Pass
candidate	Odorant Binding Protein	OBP3		EQ113858	11897	11932	35	Pass
candidate	Odorant Binding Protein	OBP3	OBP3_PMT1	EQ113858	2822	2872	50	Pass
candidate	Odorant Binding Protein	OBP3	OBP3_PMT2	EQ113858	3190	3240	50	Pass
candidate	Odorant Binding Protein	OBP3	OBP3_PMT3	EQ113858	3545	3595	50	Pass
candidate	Odorant Binding Protein	OBP3	OBP3_PMT4	EQ113858	4165	4215	50	Pass
candidate	Odorant Binding Protein	OBP3	OBP3_PMT5	EQ113858	4329	4379	50	Pass
candidate	Odorant Binding Protein	OBP3	OBP3_PMT6	EQ113858	4561	4611	50	Pass
candidate	Odorant Binding Protein	OBP3	OBP3_PMT7	EQ113858	4717	4767	50	Pass
candidate	Odorant Binding Protein	OBP4		EQ127504	12800	12644	156	Pass
candidate	Odorant Binding Protein	OBP4		EQ127504	14300	14185	115	Pass
candidate	Odorant Binding Protein	OBP4		EQ127504	14457	14361	96	Pass
candidate	Odorant Binding Protein	OBP4		EQ127504	14618	14541	77	Pass
candidate	Odorant Binding Protein	OBP4		EQ127504	12966	12931	35	Pass
candidate	Odorant Binding Protein	OBP4		EQ127504	11401	11369	32	Pass
candidate	Odorant Binding Protein	OBP4		EQ127504	11499	11468	31	Pass
candidate	Odorant Binding Protein	OBP4	OBP4_PMT1	EQ127504	17331	17281	50	Pass
candidate	Odorant Binding Protein	OBP4	OBP4_PMT2	EQ127504	17271	17221	50	Pass
candidate	Odorant Binding Protein	OBP4	OBP4_PMT3	EQ127504	16990	16940	50	Pass
candidate	Odorant Binding Protein	OBP4	OBP4_PMT4	EQ127504	16564	16514	50	Pass
candidate	Odorant Binding Protein	OBP4	OBP4_PMT5	EQ127504	16123	16073	50	Pass
candidate	Odorant Binding Protein	OBP4	OBP4_PMT6	EQ127504	15111	15061	50	Pass
candidate	Odorant Binding Protein	OBP4	OBP4_PMT7	EQ127504	14832	14782	50	Pass
candidate	Odorant Binding Protein	OBP5		EQ119281	63380	63506	126	Pass
candidate	Odorant Binding Protein	OBP5		EQ119281	59962	60067	105	Pass
candidate	Odorant Binding Protein	OBP5		EQ119281	57392	57477	85	Pass
candidate	Odorant Binding Protein	OBP5		EQ119281	65478	65563	85	Pass
candidate	Odorant Binding Protein	OBP5		EQ119281	57020	57092	72	Pass
candidate	Odorant Binding Protein	OBP5		EQ119281	63138	63202	64	Pass
candidate	Odorant Binding Protein	OBP5		EQ119281	67332	67390	58	Pass
candidate	Odorant Binding Protein	OBP5		EQ119281	63279	63314	35	Pass
candidate	Odorant Binding Protein	OBP5		EQ119281	67234	67261	27	Pass
candidate	Odorant Binding Protein	OBP5	OBP5_PMT1	EQ119281	55016	55066	50	Pass
candidate	Odorant Binding Protein	OBP5	OBP5_PMT2	EQ119281	56005	56055	50	Pass
candidate	Odorant Binding Protein	OBP5	OBP5_PMT3	EQ119281	56606	56656	50	Removed
candidate	Odorant Binding Protein	OBP5	OBP5_PMT4	EQ119281	56627	56677	50	Removed
candidate	Odorant Binding Protein	OBP5	OBP5_PMT5	EQ119281	56646	56696	50	Removed
candidate	Odorant Binding Protein	OBP5	OBP5_PMT6	EQ119281	56889	56939	50	Pass
candidate	Odorant Binding Protein	OBP6		EQ122941	7308	7443	135	Pass
candidate	Odorant Binding Protein	OBP6		EQ122941	8018	8135	117	Pass
candidate	Odorant Binding Protein	OBP6		EQ122941	3956	4045	89	Pass
candidate	Odorant Binding Protein	OBP6		EQ122941	9039	9126	87	Pass
candidate	Odorant Binding Protein	OBP6		EQ122941	8208	8293	85	Pass
candidate	Odorant Binding Protein	OBP6		EQ122941	3782	3835	53	Pass
candidate	Odorant Binding Protein	OBP6		EQ122941	7914	7960	46	Pass
candidate	Odorant Binding Protein	OBP6		EQ122941	8953	8980	27	Pass
candidate	Odorant Binding Protein	OBP6	OBP6_PMT1	EQ122941	1885	1935	50	Pass
candidate	Odorant Binding Protein	OBP6	OBP6_PMT2	EQ122941	2988	3038	50	Pass
candidate	Odorant Binding Protein	OBP6	OBP6_PMT3	EQ122941	3238	3288	50	Pass
candidate	Odorant Binding Protein	OBP6	OBP6_PMT4	EQ122941	3647	3697	50	Pass
candidate	Odorant Binding Protein	OBP7		EQ121833	63283	63397	114	Pass
candidate	Odorant Binding Protein	OBP7		EQ121833	58105	58194	89	Pass
candidate	Odorant Binding Protein	OBP7		EQ121833	59409	59487	78	Pass
candidate	Odorant Binding Protein	OBP7		EQ121833	63498	63565	67	Pass
candidate	Odorant Binding Protein	OBP7		EQ121833	59575	59630	55	Pass
candidate	Odorant Binding Protein	OBP7		EQ121833	59800	59835	35	Pass
candidate	Odorant Binding Protein	OBP7		EQ121833	66600	66623	23	Pass
candidate	Odorant Binding Protein	OBP7	OBP7_PMT1	EQ121833	55800	55850	50	Pass
candidate	Odorant Binding Protein	OBP7	OBP7_PMT2	EQ121833	57036	57086	50	Pass
candidate	Odorant Binding Protein	OBP7	OBP7_PMT3	EQ121833	57799	57849	50	Pass
candidate	Odorant Binding Protein	OBP7	OBP7_PMT4	EQ121833	58020	58070	50	Pass
candidate	Odorant Binding Protein	OBP8		EQ124790	40597	40714	117	Pass
candidate	Odorant Binding Protein	OBP8		EQ124790	38064	38148	84	Pass
candidate	Odorant Binding Protein	OBP8		EQ124790	42669	42743	74	Pass
candidate	Odorant Binding Protein	OBP8		EQ124790	41878	41948	70	Pass
candidate	Odorant Binding Protein	OBP8		EQ124790	40293	40345	52	Pass
candidate	Odorant Binding Protein	OBP8		EQ124790	36319	36369	50	Pass
candidate	Odorant Binding Protein	OBP8		EQ124790	40445	40480	35	Pass
candidate	Odorant Binding Protein	OBP8	OBP8_PMT1	EQ124790	33821	33871	50	Removed
candidate	Odorant Binding Protein	OBP8	OBP8_PMT10	EQ124790	36154	36204	50	Pass
candidate	Odorant Binding Protein	OBP8	OBP8_PMT2	EQ124790	33858	33908	50	Removed
candidate	Odorant Binding Protein	OBP8	OBP8_PMT3	EQ124790	34160	34210	50	Pass
candidate	Odorant Binding Protein	OBP8	OBP8_PMT4	EQ124790	34291	34341	50	Pass
candidate	Odorant Binding Protein	OBP8	OBP8_PMT5	EQ124790	34848	34898	50	Pass
candidate	Odorant Binding Protein	OBP8	OBP8_PMT6	EQ124790	34908	34958	50	Pass
candidate	Odorant Binding Protein	OBP8	OBP8_PMT7	EQ124790	35268	35318	50	Pass
candidate	Odorant Binding Protein	OBP8	OBP8_PMT8	EQ124790	35880	35930	50	Pass
candidate	Odorant Binding Protein	OBP8	OBP8_PMT9	EQ124790	36060	36110	50	Pass
candidate	Odorant Binding Protein	OBP9		EQ112785	118968	118857	111	Pass
candidate	Odorant Binding Protein	OBP9		EQ112785	122071	121988	83	Pass
candidate	Odorant Binding Protein	OBP9		EQ112785	124337	124267	70	Pass
candidate	Odorant Binding Protein	OBP9		EQ112785	118731	118664	67	Pass
candidate	Odorant Binding Protein	OBP9		EQ112785	120389	120326	63	Pass
candidate	Odorant Binding Protein	OBP9		EQ112785	118594	118532	62	Pass
candidate	Odorant Binding Protein	OBP9		EQ112785	120208	120173	35	Pass
candidate	Odorant Binding Protein	OBP9	OBP9_PMT1	EQ112785	249362	249312	50	Pass
candidate	Odorant Binding Protein	OBP9	OBP9_PMT10	EQ112785	118052	118002	50	Pass
candidate	Odorant Binding Protein	OBP9	OBP9_PMT11	EQ112785	116322	116272	50	Pass
candidate	Odorant Binding Protein	OBP9	OBP9_PMT12	EQ112785	116097	116047	50	Pass
candidate	Odorant Binding Protein	OBP9	OBP9_PMT2	EQ112785	243854	243804	50	Pass
candidate	Odorant Binding Protein	OBP9	OBP9_PMT3	EQ112785	196837	196787	50	Pass
candidate	Odorant Binding Protein	OBP9	OBP9_PMT4	EQ112785	146864	146814	50	Pass
candidate	Odorant Binding Protein	OBP9	OBP9_PMT5	EQ112785	127151	127101	50	Pass
candidate	Odorant Binding Protein	OBP9	OBP9_PMT6	EQ112785	126795	126745	50	Pass
candidate	Odorant Binding Protein	OBP9	OBP9_PMT7	EQ112785	126569	126519	50	Pass
candidate	Odorant Binding Protein	OBP9	OBP9_PMT8	EQ112785	126273	126223	50	Pass
candidate	Odorant Binding Protein	OBP9	OBP9_PMT9	EQ112785	125368	125318	50	Pass
candidate	Odorant Binding Protein	OBP10		EQ111016	19128	19029	99	Pass
candidate	Odorant Binding Protein	OBP10		EQ111016	20847	20766	81	Pass
candidate	Odorant Binding Protein	OBP10		EQ111016	18434	18364	70	Pass
candidate	Odorant Binding Protein	OBP10		EQ111016	20991	20923	68	Pass
candidate	Odorant Binding Protein	OBP10		EQ111016	20695	20643	52	Pass
candidate	Odorant Binding Protein	OBP10		EQ111016	19234	19199	35	Pass
candidate	Odorant Binding Protein	OBP10		EQ111016	18175	18155	20	Pass
candidate	Odorant Binding Protein	OBP10	OBP10_PMT1	EQ111016	23470	23421	49	Pass
candidate	Odorant Binding Protein	OBP10	OBP10_PMT2	EQ111016	23253	23202	51	Pass
candidate	Odorant Binding Protein	OBP11		EQ113328	37170	37321	151	Pass
candidate	Odorant Binding Protein	OBP11		EQ113328	38042	38144	102	Pass
candidate	Odorant Binding Protein	OBP11		EQ113328	24063	24128	65	Pass
candidate	Odorant Binding Protein	OBP11		EQ113328	25324	25381	57	Pass
candidate	Odorant Binding Protein	OBP11		EQ113328	35822	35874	52	Pass
candidate	Odorant Binding Protein	OBP11		EQ113328	39240	39281	41	Pass
candidate	Odorant Binding Protein	OBP11		EQ113328	37037	37072	35	Pass
candidate	Odorant Binding Protein	OBP11	OBP11_PMT1	EQ113328	22230	22280	50	Pass
candidate	Odorant Binding Protein	OBP11	OBP11_PMT2	EQ113328	22485	22535	50	Pass
candidate	Odorant Binding Protein	OBP11	OBP11_PMT3	EQ113328	22583	22633	50	Pass
candidate	Odorant Binding Protein	OBP11	OBP11_PMT4	EQ113328	22929	22979	50	Pass
candidate	Odorant Binding Protein	OBP11	OBP11_PMT5	EQ113328	23162	23212	50	Pass
candidate	Odorant Binding Protein	OBP11	OBP11_PMT6	EQ113328	23434	23484	50	Removed
candidate	Odorant Binding Protein	OBP11	OBP11_PMT7	EQ113328	23449	23499	50	Removed
candidate	Odorant Binding Protein	OBP11	OBP11_PMT8	EQ113328	23960	24010	50	Pass
candidate	ChemoSensory Protein	CSP1		EQ110797	17292	16854	438	Pass
candidate	ChemoSensory Protein	CSP1		EQ110797	8156	7930	226	Pass
candidate	ChemoSensory Protein	CSP2		EQ125317	41172	41374	202	Pass
candidate	ChemoSensory Protein	CSP2		EQ125317	40244	40436	192	Pass
candidate	ChemoSensory Protein	CSP2	CSP2_PMT1	EQ125317	37408	37458	50	Pass
candidate	ChemoSensory Protein	CSP2	CSP2_PMT2	EQ125317	37752	37802	50	Pass
candidate	ChemoSensory Protein	CSP2	CSP2_PMT3	EQ125317	37898	37948	50	Pass
candidate	ChemoSensory Protein	CSP2	CSP2_PMT4	EQ125317	39828	39878	50	Pass
candidate	ChemoSensory Protein	CSP3		EQ126525	52894	53086	192	Pass
candidate	ChemoSensory Protein	CSP3		EQ126525	53359	53537	178	Pass
candidate	ChemoSensory Protein	CSP3	CSP3_PMT1	EQ126525	50020	50070	50	Pass
candidate	ChemoSensory Protein	CSP3	CSP3_PMT2	EQ126525	50139	50189	50	Pass
candidate	ChemoSensory Protein	CSP3	CSP3_PMT3	EQ126525	50826	50876	50	Pass
candidate	ChemoSensory Protein	CSP3	CSP3_PMT4	EQ126525	52110	52160	50	Pass
candidate	ChemoSensory Protein	CSP4		EQ117790	6019	6247	228	Pass
candidate	ChemoSensory Protein	CSP4		EQ117790	6834	7042	208	Pass
candidate	ChemoSensory Protein	CSP4	CSP4_PMT1	EQ117790	3340	3390	50	Pass
candidate	ChemoSensory Protein	CSP4	CSP4_PMT2	EQ117790	3400	3450	50	Pass
candidate	ChemoSensory Protein	CSP4	CSP4_PMT3	EQ117790	3604	3654	50	Pass
candidate	ChemoSensory Protein	CSP4	CSP4_PMT4	EQ117790	4400	4450	50	Pass
candidate	ChemoSensory Protein	CSP4	CSP4_PMT5	EQ117790	5194	5244	50	Pass
candidate	ChemoSensory Protein	CSP4	CSP4_PMT6	EQ117790	5638	5688	50	Pass
candidate	ChemoSensory Protein	CSP4	CSP4_PMT7	EQ117790	5960	6010	50	Pass
candidate	ChemoSensory Protein	CSP5		EQ121783	61045	61285	240	Pass
candidate	ChemoSensory Protein	CSP5		EQ121783	62664	62836	172	Pass
candidate	ChemoSensory Protein	CSP5	CSP5_PMT1	EQ121783	58437	58487	50	Pass
candidate	ChemoSensory Protein	CSP5	CSP5_PMT2	EQ121783	58642	58692	50	Pass
candidate	ChemoSensory Protein	CSP5	CSP5_PMT3	EQ121783	58757	58807	50	Pass
candidate	ChemoSensory Protein	CSP5	CSP5_PMT4	EQ121783	59425	59475	50	Pass
candidate	ChemoSensory Protein	CSP5	CSP5_PMT5	EQ121783	60072	60122	50	Pass
candidate	ChemoSensory Protein	CSP5	CSP5_PMT6	EQ121783	60833	60883	50	Removed
candidate	ChemoSensory Protein	CSP5	CSP5_PMT7	EQ121783	60880	60930	50	Removed
candidate	ChemoSensory Protein	CSP6		EQ110797	31524	31326	198	Pass
candidate	ChemoSensory Protein	CSP6		EQ110797	30042	29846	196	Pass
candidate	ChemoSensory Protein	CSP6	CSP6_PMT1	EQ110797	31638	31688	50	Pass
candidate	ChemoSensory Protein	CSP6	CSP6_PMT2	EQ110797	32929	32979	50	Pass
candidate	ChemoSensory Protein	CSP6	CSP6_PMT3	EQ110797	33306	33356	50	Pass
candidate	ChemoSensory Protein	CSP7		EQ122410	3716	3428	288	Pass
candidate	ChemoSensory Protein	CSP7		EQ122410	2729	2584	145	Pass
candidate	ChemoSensory Protein	CSP7		EQ122410	10467	10435	32	Pass
candidate	ChemoSensory Protein	CSP7	CSP7_PMT1	EQ122410	12331	12281	50	Pass
candidate	ChemoSensory Protein	CSP7	CSP7_PMT2	EQ122410	12124	12074	50	Pass
candidate	ChemoSensory Protein	CSP7	CSP7_PMT3	EQ122410	10880	10830	50	Pass
candidate	ChemoSensory Protein	CSP7	CSP7_PMT4	EQ122410	10610	10560	50	Pass
candidate	ChemoSensory Protein	CSP8		EQ121783	40804	41110	306	Pass
candidate	ChemoSensory Protein	CSP8		EQ121783	45870	46054	184	Pass
candidate	ChemoSensory Protein	CSP8	CSP8_PMT1	EQ121783	39097	39147	50	Pass
candidate	ChemoSensory Protein	CSP8	CSP8_PMT2	EQ121783	40509	40559	50	Pass
candidate	ChemoSensory Protein	CSP8	CSP8_PMT3	EQ121783	40665	40715	50	Pass
candidate	ChemoSensory Protein	CSP9		EQ125317	44149	43798	351	Pass
candidate	ChemoSensory Protein	CSP9		EQ125317	41762	41584	178	Pass
candidate	ChemoSensory Protein	CSP9	CSP9_PMT1	EQ125317	46647	46597	50	Pass
candidate	ChemoSensory Protein	CSP9	CSP9_PMT2	EQ125317	46536	46486	50	Pass
candidate	ChemoSensory Protein	CSP9	CSP9_PMT3	EQ125317	44790	44740	50	Pass
candidate	ChemoSensory Protein	CSP9	CSP9_PMT4	EQ125317	44596	44546	50	Pass
candidate	ChemoSensory Protein	CSP9	CSP9_PMT5	EQ125317	44396	44346	50	Removed
candidate	ChemoSensory Protein	CSP9	CSP9_PMT6	EQ125317	44367	44317	50	Removed
candidate	ChemoSensory Protein	CSP10		EQ116326	80468	80201	267	Pass
candidate	ChemoSensory Protein	CSP10		EQ116326	77097	76913	184	Pass
candidate	ChemoSensory Protein	CSP10	CSP10_PMT1	EQ116326	83253	83203	50	Pass
candidate	ChemoSensory Protein	CSP10	CSP10_PMT2	EQ116326	83147	83097	50	Pass
candidate	ChemoSensory Protein	CSP10	CSP10_PMT3	EQ116326	83059	83009	50	Pass
candidate	ChemoSensory Protein	CSP10	CSP10_PMT4	EQ116326	82501	82451	50	Pass
candidate	ChemoSensory Protein	CSP10	CSP10_PMT5	EQ116326	80601	80551	50	Pass
candidate	Ionotropic Glutamate Receptor	IR8a		EQ128004	103025	103141	116	Removed
candidate	Ionotropic Glutamate Receptor	IR8a		EQ128004	111988	112389	401	Pass
candidate	Ionotropic Glutamate Receptor	IR8a		EQ128004	106183	106542	359	Pass
candidate	Ionotropic Glutamate Receptor	IR8a		EQ128004	110995	111198	203	Pass
candidate	Ionotropic Glutamate Receptor	IR8a		EQ128004	105893	106093	200	Pass
candidate	Ionotropic Glutamate Receptor	IR8a		EQ128004	111275	111457	182	Pass
candidate	Ionotropic Glutamate Receptor	IR8a		EQ128004	110373	110552	179	Pass
candidate	Ionotropic Glutamate Receptor	IR8a		EQ128004	112436	112585	149	Pass
candidate	Ionotropic Glutamate Receptor	IR8a		EQ128004	113332	113481	149	Pass
candidate	Ionotropic Glutamate Receptor	IR8a		EQ128004	116395	116532	137	Pass
candidate	Ionotropic Glutamate Receptor	IR8a	IR8a_5prime_500	EQ128004	102525	103025	500	Removed
candidate	Ionotropic Glutamate Receptor	IR21a		EQ126117	1810	1965	155	Removed
candidate	Ionotropic Glutamate Receptor	IR21a		EQ126117	4958	5440	482	Pass
candidate	Ionotropic Glutamate Receptor	IR21a		EQ126117	9335	9814	479	Pass
candidate	Ionotropic Glutamate Receptor	IR21a		EQ126117	4146	4454	308	Pass
candidate	Ionotropic Glutamate Receptor	IR21a		EQ126117	9870	10121	251	Pass
candidate	Ionotropic Glutamate Receptor	IR21a		EQ126117	7343	7588	245	Pass
candidate	Ionotropic Glutamate Receptor	IR21a		EQ126117	7765	7986	221	Pass
candidate	Ionotropic Glutamate Receptor	IR21a		EQ126117	6197	6394	197	Pass
candidate	Ionotropic Glutamate Receptor	IR21a		EQ126117	5503	5655	152	Pass
candidate	Ionotropic Glutamate Receptor	IR21a	IR21a_5prime_500	EQ126117	1310	1810	500	Removed
candidate	Ionotropic Glutamate Receptor	IR25a		EQ128513	45558	45986	428	Pass
candidate	Ionotropic Glutamate Receptor	IR25a		EQ128513	40534	40908	374	Pass
candidate	Ionotropic Glutamate Receptor	IR25a		EQ128513	49077	49442	365	Pass
candidate	Ionotropic Glutamate Receptor	IR25a		EQ128513	47448	47702	254	Pass
candidate	Ionotropic Glutamate Receptor	IR25a		EQ128513	43676	43909	233	Pass
candidate	Ionotropic Glutamate Receptor	IR25a		EQ128513	48766	48972	206	Pass
candidate	Ionotropic Glutamate Receptor	IR25a		EQ128513	46668	46868	200	Pass
candidate	Ionotropic Glutamate Receptor	IR25a		EQ128513	45082	45264	182	Pass
candidate	Ionotropic Glutamate Receptor	IR25a		EQ128513	42256	42417	161	Pass
candidate	Ionotropic Glutamate Receptor	IR25a		EQ128513	43000	43149	149	Pass
candidate	Ionotropic Glutamate Receptor	IR25a		EQ128513	46987	47136	149	Pass
candidate	Ionotropic Glutamate Receptor	IR25a		EQ128513	46336	46479	143	Pass
candidate	Ionotropic Glutamate Receptor	IR25a		EQ128513	53456	53566	110	Pass
candidate	Ionotropic Glutamate Receptor	IR25a		EQ128513	51059	51160	101	Pass
candidate	Ionotropic Glutamate Receptor	IR25a		EQ128513	46514	46612	98	Pass
candidate	Ionotropic Glutamate Receptor	IR25a	IR25a_5prime_500	EQ128513	41034	40534	500	Pass
candidate	Ionotropic Glutamate Receptor	IR40a		EQ121834	24368	24072	296	Removed
candidate	Ionotropic Glutamate Receptor	IR40a		EQ121834	11616	11365	251	Pass
candidate	Ionotropic Glutamate Receptor	IR40a		EQ121834	23141	22932	209	Pass
candidate	Ionotropic Glutamate Receptor	IR40a		EQ121834	22393	22223	170	Pass
candidate	Ionotropic Glutamate Receptor	IR40a		EQ121834	20073	19909	164	Pass
candidate	Ionotropic Glutamate Receptor	IR40a		EQ121834	14967	14806	161	Pass
candidate	Ionotropic Glutamate Receptor	IR40a		EQ121834	19235	19080	155	Pass
candidate	Ionotropic Glutamate Receptor	IR40a		EQ121834	15244	15098	146	Pass
candidate	Ionotropic Glutamate Receptor	IR40a		EQ121834	11230	11096	134	Pass
candidate	Ionotropic Glutamate Receptor	IR40a		EQ121834	16948	16820	128	Pass
candidate	Ionotropic Glutamate Receptor	IR40a		EQ121834	21287	21174	113	Pass
candidate	Ionotropic Glutamate Receptor	IR40a		EQ121834	21096	20998	98	Pass
candidate	Ionotropic Glutamate Receptor	IR40a		EQ121834	13547	13449	98	Pass
candidate	Ionotropic Glutamate Receptor	IR40a	IR40a_5prime_500	EQ121834	24868	24368	500	Removed
candidate	Ionotropic Glutamate Receptor	IR68a		EQ118292	62192	62359	167	Removed
candidate	Ionotropic Glutamate Receptor	IR68a		EQ118292	63262	63984	722	Pass
candidate	Ionotropic Glutamate Receptor	IR68a		EQ118292	64028	64546	518	Pass
candidate	Ionotropic Glutamate Receptor	IR68a		EQ118292	65762	66127	365	Pass
candidate	Ionotropic Glutamate Receptor	IR68a		EQ118292	64855	65124	269	Pass
candidate	Ionotropic Glutamate Receptor	IR68a		EQ118292	62421	62573	152	Pass
candidate	Ionotropic Glutamate Receptor	IR68a	IR68a_5prime_500	EQ118292	61692	62192	500	Removed
candidate	Ionotropic Glutamate Receptor	IR75d.1		EQ122794	195840	196265	425	Removed
candidate	Ionotropic Glutamate Receptor	IR75d.1		EQ122794	197427	197771	344	Pass
candidate	Ionotropic Glutamate Receptor	IR75d.1		EQ122794	199241	199546	305	Pass
candidate	Ionotropic Glutamate Receptor	IR75d.1		EQ122794	201782	202054	272	Pass
candidate	Ionotropic Glutamate Receptor	IR75d.1		EQ122794	200066	200275	209	Pass
candidate	Ionotropic Glutamate Receptor	IR75d.1		EQ122794	199024	199200	176	Pass
candidate	Ionotropic Glutamate Receptor	IR75d.1		EQ122794	201457	201627	170	Pass
candidate	Ionotropic Glutamate Receptor	IR75d.1		EQ122794	201272	201397	125	Pass
candidate	Ionotropic Glutamate Receptor	IR75d.1		EQ122794	198486	198602	116	Pass
candidate	Ionotropic Glutamate Receptor	IR75d.1	IR75d.1_5prime_500	EQ122794	195340	195840	500	Removed
candidate	Ionotropic Glutamate Receptor	IR75d.2		EQ112044	13095	13166	71	Removed
candidate	Ionotropic Glutamate Receptor	IR75d.2		EQ112044	15655	16011	356	Pass
candidate	Ionotropic Glutamate Receptor	IR75d.2		EQ112044	16562	16915	353	Pass
candidate	Ionotropic Glutamate Receptor	IR75d.2		EQ112044	20530	20829	299	Pass
candidate	Ionotropic Glutamate Receptor	IR75d.2		EQ112044	17431	17670	239	Pass
candidate	Ionotropic Glutamate Receptor	IR75d.2		EQ112044	18415	18630	215	Pass
candidate	Ionotropic Glutamate Receptor	IR75d.2		EQ112044	19820	20020	200	Pass
candidate	Ionotropic Glutamate Receptor	IR75d.2		EQ112044	20053	20220	167	Pass
candidate	Ionotropic Glutamate Receptor	IR75d.2		EQ112044	13921	14052	131	Pass
candidate	Ionotropic Glutamate Receptor	IR75d.2	IR75d.2_5prime_500	EQ112044	12595	13095	500	Removed
candidate	Ionotropic Glutamate Receptor	IR75j		EQ114962	3005	3628	623	Removed
candidate	Ionotropic Glutamate Receptor	IR75j		EQ114962	8640	9323	683	Pass
candidate	Ionotropic Glutamate Receptor	IR75j		EQ114962	10123	10401	278	Pass
candidate	Ionotropic Glutamate Receptor	IR75j		EQ114962	10476	10730	254	Pass
candidate	Ionotropic Glutamate Receptor	IR75j		EQ114962	9801	10016	215	Pass
candidate	Ionotropic Glutamate Receptor	IR75j		EQ114962	7234	7398	164	Pass
candidate	Ionotropic Glutamate Receptor	IR75j	IR75j_5prime_500	EQ114962	2505	3005	500	Removed
candidate	Ionotropic Glutamate Receptor	IR76b		EQ128501	170871	170987	116	Removed
candidate	Ionotropic Glutamate Receptor	IR76b		EQ128501	181582	182040	458	Pass
candidate	Ionotropic Glutamate Receptor	IR76b		EQ128501	171492	171770	278	Pass
candidate	Ionotropic Glutamate Receptor	IR76b		EQ128501	177153	177407	254	Pass
candidate	Ionotropic Glutamate Receptor	IR76b		EQ128501	174559	174756	197	Pass
candidate	Ionotropic Glutamate Receptor	IR76b		EQ128501	178207	178404	197	Pass
candidate	Ionotropic Glutamate Receptor	IR76b		EQ128501	174996	175172	176	Pass
candidate	Ionotropic Glutamate Receptor	IR76b		EQ128501	171328	171453	125	Pass
candidate	Ionotropic Glutamate Receptor	IR76b	IR76b_5prime_500	EQ128501	170371	170871	500	Removed
candidate	Ionotropic Glutamate Receptor	IR93a		EQ110775	68293	68415	122	Removed
candidate	Ionotropic Glutamate Receptor	IR93a		EQ110775	68411	68509	98	Removed
candidate	Ionotropic Glutamate Receptor	IR93a		EQ110775	71581	72018	437	Pass
candidate	Ionotropic Glutamate Receptor	IR93a		EQ110775	85997	86308	311	Pass
candidate	Ionotropic Glutamate Receptor	IR93a		EQ110775	73051	73284	233	Pass
candidate	Ionotropic Glutamate Receptor	IR93a		EQ110775	83256	83480	224	Pass
candidate	Ionotropic Glutamate Receptor	IR93a		EQ110775	85082	85267	185	Pass
candidate	Ionotropic Glutamate Receptor	IR93a		EQ110775	72349	72522	173	Pass
candidate	Ionotropic Glutamate Receptor	IR93a		EQ110775	78094	78258	164	Pass
candidate	Ionotropic Glutamate Receptor	IR93a		EQ110775	80850	81014	164	Pass
candidate	Ionotropic Glutamate Receptor	IR93a		EQ110775	75949	76104	155	Pass
candidate	Ionotropic Glutamate Receptor	IR93a		EQ110775	69993	70145	152	Pass
candidate	Ionotropic Glutamate Receptor	IR93a		EQ110775	70234	70350	116	Pass
candidate	Ionotropic Glutamate Receptor	IR93a		EQ110775	73733	73840	107	Pass
candidate	Ionotropic Glutamate Receptor	IR93a		EQ110775	85335	85418	83	Pass
candidate	Ionotropic Glutamate Receptor	IR93a		EQ110775	74500	74580	80	Pass
candidate	Ionotropic Glutamate Receptor	IR93a		EQ110775	74352	74420	68	Pass
candidate	Ionotropic Glutamate Receptor	IR93a	IR93a_5prime_500	EQ110775	67793	68293	500	Removed
candidate	Ionotropic Glutamate Receptor	IR100a		EQ123775	166863	167402	539	Removed
candidate	Ionotropic Glutamate Receptor	IR100a		EQ123775	168567	168914	347	Pass
candidate	Ionotropic Glutamate Receptor	IR100a	IR100a_5prime_500	EQ123775	166363	166863	500	Removed
candidate	Sensory Neuron Membrane Protein	ApisSNMP1_ref|XP_001943117.1|_GENE ID: 100166719 LOC100166719		EQ122796	29107	28912	195	Removed
candidate	Sensory Neuron Membrane Protein	ApisSNMP1_ref|XP_001943117.1|_GENE ID: 100166719 LOC100166719		EQ122796	14873	14626	247	Pass
candidate	Sensory Neuron Membrane Protein	ApisSNMP1_ref|XP_001943117.1|_GENE ID: 100166719 LOC100166719		EQ122796	13909	13685	224	Pass
candidate	Sensory Neuron Membrane Protein	ApisSNMP1_ref|XP_001943117.1|_GENE ID: 100166719 LOC100166719		EQ122796	15251	15042	209	Pass
candidate	Sensory Neuron Membrane Protein	ApisSNMP1_ref|XP_001943117.1|_GENE ID: 100166719 LOC100166719		EQ122796	16721	16553	168	Pass
candidate	Sensory Neuron Membrane Protein	ApisSNMP1_ref|XP_001943117.1|_GENE ID: 100166719 LOC100166719		EQ122796	16523	16357	166	Pass
candidate	Sensory Neuron Membrane Protein	ApisSNMP1_ref|XP_001943117.1|_GENE ID: 100166719 LOC100166719		EQ122796	14537	14405	132	Pass
candidate	Sensory Neuron Membrane Protein	ApisSNMP1_ref|XP_001943117.1|_GENE ID: 100166719 LOC100166719		EQ122796	14114	13986	128	Pass
candidate	Sensory Neuron Membrane Protein	ApisSNMP1_ref|XP_001943117.1|_GENE ID: 100166719 LOC100166719		EQ122796	14318	14198	120	Pass
candidate	Sensory Neuron Membrane Protein	ApisSNMP1_ref|XP_001943117.1|_GENE ID: 100166719 LOC100166719		EQ122796	16896	16799	97	Pass
candidate	Sensory Neuron Membrane Protein	ApisSNMP1_ref|XP_001943117.1|_GENE ID: 100166719 LOC100166719	ApisSNMP1_ref|XP_001943117.1|_GENE ID: 100166719 LOC100166719_5prime_500	EQ122796	29607	29107	500	Removed
candidate	Sensory Neuron Membrane Protein	ApisSNMP2_ref|XP_001946482.1| _GENE ID: 100167165 LOC100167165		EQ114825	48115	48431	316	Pass
candidate	Sensory Neuron Membrane Protein	ApisSNMP2_ref|XP_001946482.1| _GENE ID: 100167165 LOC100167165		EQ114825	45837	46068	231	Pass
candidate	Sensory Neuron Membrane Protein	ApisSNMP2_ref|XP_001946482.1| _GENE ID: 100167165 LOC100167165		EQ114825	43355	43534	179	Pass
candidate	Sensory Neuron Membrane Protein	ApisSNMP2_ref|XP_001946482.1| _GENE ID: 100167165 LOC100167165		EQ114825	43715	43855	140	Pass
candidate	Sensory Neuron Membrane Protein	ApisSNMP2_ref|XP_001946482.1| _GENE ID: 100167165 LOC100167165		EQ114825	47030	47155	125	Pass
candidate	Sensory Neuron Membrane Protein	ApisSNMP2_ref|XP_001946482.1| _GENE ID: 100167165 LOC100167165		EQ114825	46839	46961	122	Pass
candidate	Sensory Neuron Membrane Protein	ApisSNMP2_ref|XP_001946482.1| _GENE ID: 100167165 LOC100167165		EQ114825	46512	46628	116	Pass
candidate	Sensory Neuron Membrane Protein	ApisSNMP2_ref|XP_001946482.1| _GENE ID: 100167165 LOC100167165		EQ114825	42325	42415	90	Pass
candidate	Sensory Neuron Membrane Protein	ApisSNMP2_ref|XP_001946482.1| _GENE ID: 100167165 LOC100167165		EQ114825	21505	21566	61	Pass
candidate	Sensory Neuron Membrane Protein	ApisSNMP2_ref|XP_001946482.1| _GENE ID: 100167165 LOC100167165		EQ114825	46701	46757	56	Pass
candidate	Sensory Neuron Membrane Protein	ApisSNMP2_ref|XP_001946482.1| _GENE ID: 100167165 LOC100167165	ApisSNMP2_ref|XP_001946482.1| _GENE ID: 100167165 LOC100167165_5prime_500	EQ114825	21005	21505	500	Removed
candidate	Sensory Neuron Membrane Protein	ApisSNMP3_ref|XP_001948133.1|_GENE ID: 100160056 LOC100160056		EQ113775	22463	24100	1637	Removed
candidate	Sensory Neuron Membrane Protein	ApisSNMP3_ref|XP_001948133.1|_GENE ID: 100160056 LOC100160056	ApisSNMP3_ref|XP_001948133.1|_GENE ID: 100160056 LOC100160056 _5prime_500	EQ113775	21963	22463	500	Removed
candidate	Sensory Neuron Membrane Protein	ApisSNMP4_ref|XP_001945560.1|_GENE ID: 100168235 LOC100168235		EQ121791	36760	35759	1001	Pass
candidate	Sensory Neuron Membrane Protein	ApisSNMP4_ref|XP_001945560.1|_GENE ID: 100168235 LOC100168235		EQ121791	35633	35311	322	Pass
candidate	Sensory Neuron Membrane Protein	ApisSNMP4_ref|XP_001945560.1|_GENE ID: 100168235 LOC100168235		EQ121791	37096	36876	220	Pass
candidate	Sensory Neuron Membrane Protein	ApisSNMP4_ref|XP_001945560.1|_GENE ID: 100168235 LOC100168235		EQ121791	39695	39492	203	Pass
candidate	Sensory Neuron Membrane Protein	ApisSNMP4_ref|XP_001945560.1|_GENE ID: 100168235 LOC100168235		EQ121791	45448	45288	160	Pass
candidate	Sensory Neuron Membrane Protein	ApisSNMP4_ref|XP_001945560.1|_GENE ID: 100168235 LOC100168235		EQ121791	39911	39763	148	Pass
candidate	Sensory Neuron Membrane Protein	ApisSNMP4_ref|XP_001945560.1|_GENE ID: 100168235 LOC100168235		EQ121791	39410	39268	142	Pass
candidate	Sensory Neuron Membrane Protein	ApisSNMP4_ref|XP_001945560.1|_GENE ID: 100168235 LOC100168235		EQ121791	50991	50905	86	Pass
candidate	Sensory Neuron Membrane Protein	ApisSNMP5_ref|XP_001952646.1|_GENE ID: 100167727 LOC100167727		EQ125183	3325	3003	322	Pass
candidate	Sensory Neuron Membrane Protein	ApisSNMP5_ref|XP_001952646.1|_GENE ID: 100167727 LOC100167727		EQ125183	6252	5989	263	Pass
candidate	Sensory Neuron Membrane Protein	ApisSNMP5_ref|XP_001952646.1|_GENE ID: 100167727 LOC100167727		EQ125183	5582	5350	232	Pass
candidate	Sensory Neuron Membrane Protein	ApisSNMP5_ref|XP_001952646.1|_GENE ID: 100167727 LOC100167727		EQ125183	4919	4790	129	Pass
candidate	Sensory Neuron Membrane Protein	ApisSNMP5_ref|XP_001952646.1|_GENE ID: 100167727 LOC100167727		EQ125183	4390	4263	127	Pass
candidate	Sensory Neuron Membrane Protein	ApisSNMP5_ref|XP_001952646.1|_GENE ID: 100167727 LOC100167727		EQ125183	4580	4457	123	Pass
candidate	Sensory Neuron Membrane Protein	ApisSNMP5_ref|XP_001952646.1|_GENE ID: 100167727 LOC100167727		EQ125183	4717	4661	56	Pass
candidate	Sensory Neuron Membrane Protein	ApisSNMP5_ref|XP_001952646.1|_GENE ID: 100167727 LOC100167727	ApisSNMP5_ref|XP_001952646.1|_GENE ID: 100167727 LOC100167727_5prime_500	EQ125183	6752	6252	500	Removed
candidate	Sensory Neuron Membrane Protein	ApisSNMP6_ref|XP_001950032.1|_GENE ID: 100168655 LOC100168655		EQ113805	23645	23871	226	Removed
candidate	Sensory Neuron Membrane Protein	ApisSNMP6_ref|XP_001950032.1|_GENE ID: 100168655 LOC100168655		EQ113805	59862	60099	237	Pass
candidate	Sensory Neuron Membrane Protein	ApisSNMP6_ref|XP_001950032.1|_GENE ID: 100168655 LOC100168655		EQ113805	63183	63386	203	Pass
candidate	Sensory Neuron Membrane Protein	ApisSNMP6_ref|XP_001950032.1|_GENE ID: 100168655 LOC100168655		EQ113805	59379	59578	199	Pass
candidate	Sensory Neuron Membrane Protein	ApisSNMP6_ref|XP_001950032.1|_GENE ID: 100168655 LOC100168655		EQ113805	54843	55006	163	Pass
candidate	Sensory Neuron Membrane Protein	ApisSNMP6_ref|XP_001950032.1|_GENE ID: 100168655 LOC100168655		EQ113805	60174	60332	158	Pass
candidate	Sensory Neuron Membrane Protein	ApisSNMP6_ref|XP_001950032.1|_GENE ID: 100168655 LOC100168655		EQ113805	57684	57826	142	Pass
candidate	Sensory Neuron Membrane Protein	ApisSNMP6_ref|XP_001950032.1|_GENE ID: 100168655 LOC100168655		EQ113805	62041	62166	125	Pass
candidate	Sensory Neuron Membrane Protein	ApisSNMP6_ref|XP_001950032.1|_GENE ID: 100168655 LOC100168655		EQ113805	61833	61951	118	Pass
candidate	Sensory Neuron Membrane Protein	ApisSNMP6_ref|XP_001950032.1|_GENE ID: 100168655 LOC100168655		EQ113805	52096	52186	90	Pass
candidate	Sensory Neuron Membrane Protein	ApisSNMP6_ref|XP_001950032.1|_GENE ID: 100168655 LOC100168655	ApisSNMP6_ref|XP_001950032.1|_GENE ID: 100168655 LOC100168655_5prime_500	EQ113805	23145	23645	500	Removed
candidate	Sensory Neuron Membrane Protein	ApisSNMP7_ref|XP_001947205.1|_GENE ID: 100163966 LOC100163966		EQ122314	23606	23515	91	Removed
candidate	Sensory Neuron Membrane Protein	ApisSNMP7_ref|XP_001947205.1|_GENE ID: 100163966 LOC100163966		EQ122314	3924	3694	230	Pass
candidate	Sensory Neuron Membrane Protein	ApisSNMP7_ref|XP_001947205.1|_GENE ID: 100163966 LOC100163966		EQ122314	8435	8234	201	Pass
candidate	Sensory Neuron Membrane Protein	ApisSNMP7_ref|XP_001947205.1|_GENE ID: 100163966 LOC100163966		EQ122314	3052	2884	168	Pass
candidate	Sensory Neuron Membrane Protein	ApisSNMP7_ref|XP_001947205.1|_GENE ID: 100163966 LOC100163966		EQ122314	19717	19552	165	Pass
candidate	Sensory Neuron Membrane Protein	ApisSNMP7_ref|XP_001947205.1|_GENE ID: 100163966 LOC100163966		EQ122314	10085	9941	144	Pass
candidate	Sensory Neuron Membrane Protein	ApisSNMP7_ref|XP_001947205.1|_GENE ID: 100163966 LOC100163966		EQ122314	2078	1952	126	Pass
candidate	Sensory Neuron Membrane Protein	ApisSNMP7_ref|XP_001947205.1|_GENE ID: 100163966 LOC100163966		EQ122314	2371	2251	120	Pass
candidate	Sensory Neuron Membrane Protein	ApisSNMP7_ref|XP_001947205.1|_GENE ID: 100163966 LOC100163966	ApisSNMP7_ref|XP_001947205.1|_GENE ID: 100163966 LOC100163966_5prime_500	EQ122314	24106	23606	500	Removed
candidate	Sensory Neuron Membrane Protein	ApisSNMP8_ref|XP_001947533.1|_GENE ID: 100169440 LOC100169440		EQ117313	82357	82317	40	Removed
candidate	Sensory Neuron Membrane Protein	ApisSNMP8_ref|XP_001947533.1|_GENE ID: 100169440 LOC100169440		EQ117313	64083	63809	274	Pass
candidate	Sensory Neuron Membrane Protein	ApisSNMP8_ref|XP_001947533.1|_GENE ID: 100169440 LOC100169440		EQ117313	69946	69743	203	Pass
candidate	Sensory Neuron Membrane Protein	ApisSNMP8_ref|XP_001947533.1|_GENE ID: 100169440 LOC100169440		EQ117313	78099	77933	166	Pass
candidate	Sensory Neuron Membrane Protein	ApisSNMP8_ref|XP_001947533.1|_GENE ID: 100169440 LOC100169440		EQ117313	73119	72970	149	Pass
candidate	Sensory Neuron Membrane Protein	ApisSNMP8_ref|XP_001947533.1|_GENE ID: 100169440 LOC100169440		EQ117313	66347	66208	139	Pass
candidate	Sensory Neuron Membrane Protein	ApisSNMP8_ref|XP_001947533.1|_GENE ID: 100169440 LOC100169440		EQ117313	60558	60431	127	Pass
candidate	Sensory Neuron Membrane Protein	ApisSNMP8_ref|XP_001947533.1|_GENE ID: 100169440 LOC100169440		EQ117313	63248	63129	119	Pass
candidate	Sensory Neuron Membrane Protein	ApisSNMP8_ref|XP_001947533.1|_GENE ID: 100169440 LOC100169440		EQ117313	82223	82131	92	Pass
candidate	Sensory Neuron Membrane Protein	ApisSNMP8_ref|XP_001947533.1|_GENE ID: 100169440 LOC100169440	ApisSNMP8_ref|XP_001947533.1|_GENE ID: 100169440 LOC100169440_5prime_500	EQ117313	82857	82357	500	Removed
candidate	Sensory Neuron Membrane Protein	ApisSNMP9_ref|XP_001944867.1|_GENE ID: 100168460 LOC100168460		EQ123284	225895	225869	26	Removed
candidate	Sensory Neuron Membrane Protein	ApisSNMP9_ref|XP_001944867.1|_GENE ID: 100168460 LOC100168460		EQ123284	225013	225853	840	Pass
candidate	Sensory Neuron Membrane Protein	ApisSNMP9_ref|XP_001944867.1|_GENE ID: 100168460 LOC100168460		EQ123284	223874	223593	281	Pass
candidate	Sensory Neuron Membrane Protein	ApisSNMP9_ref|XP_001944867.1|_GENE ID: 100168460 LOC100168460		EQ123284	222946	222715	231	Pass
candidate	Sensory Neuron Membrane Protein	ApisSNMP9_ref|XP_001944867.1|_GENE ID: 100168460 LOC100168460		EQ123284	224384	224170	214	Pass
candidate	Sensory Neuron Membrane Protein	ApisSNMP9_ref|XP_001944867.1|_GENE ID: 100168460 LOC100168460		EQ123284	225418	225264	154	Pass
candidate	Sensory Neuron Membrane Protein	ApisSNMP9_ref|XP_001944867.1|_GENE ID: 100168460 LOC100168460		EQ123284	224721	224570	151	Pass
candidate	Sensory Neuron Membrane Protein	ApisSNMP9_ref|XP_001944867.1|_GENE ID: 100168460 LOC100168460		EQ123284	223093	223019	74	Pass
candidate	Sensory Neuron Membrane Protein	ApisSNMP9_ref|XP_001944867.1|_GENE ID: 100168460 LOC100168460	ApisSNMP9_ref|XP_001944867.1|_GENE ID: 100168460 LOC100168460_5prime_500	EQ123284	226395	225895	500	Removed
candidate	P450	P450_XM_001942470		EQ111315	10840	11038	198	Pass
candidate	P450	P450_XM_001942470		EQ111315	13962	14159	197	Pass
candidate	P450	P450_XM_001942470		EQ111315	11649	11844	195	Pass
candidate	P450	P450_XM_001942470		EQ111315	11370	11560	190	Pass
candidate	P450	P450_XM_001942470		EQ111315	13566	13732	166	Pass
candidate	P450	P450_XM_001942470		EQ111315	11914	12070	156	Pass
candidate	P450	P450_XM_001942470		EQ111315	8080	8221	141	Pass
candidate	P450	P450_XM_001942470		EQ111315	9501	9632	131	Pass
candidate	P450	P450_XM_001942470		EQ111315	14228	14335	107	Pass
candidate	P450	P450_XM_001942470		EQ111315	13804	13882	78	Pass
candidate	P450	P450_XM_001943115		EQ113282	86139	87083	944	Pass
candidate	P450	P450_XM_001943115		EQ113282	82106	82369	263	Pass
candidate	P450	P450_XM_001943115		EQ113282	91586	91837	251	Pass
candidate	P450	P450_XM_001943115		EQ113282	87952	88176	224	Pass
candidate	P450	P450_XM_001943115		EQ113282	92722	92894	172	Pass
candidate	P450	P450_XM_001943115		EQ113282	82037	82043	6	Pass
candidate	P450	P450_XM_001943388		EQ126541	19793	20051	258	Pass
candidate	P450	P450_XM_001943388		EQ126541	21176	21416	240	Pass
candidate	P450	P450_XM_001943388		EQ126541	12255	12464	209	Pass
candidate	P450	P450_XM_001943388		EQ126541	22684	22863	179	Pass
candidate	P450	P450_XM_001943388		EQ126541	23523	23683	160	Pass
candidate	P450	P450_XM_001943388		EQ126541	20582	20708	126	Pass
candidate	P450	P450_XM_001943388		EQ126541	17884	18004	120	Pass
candidate	P450	P450_XM_001943388		EQ126541	20967	21076	109	Pass
candidate	P450	P450_XM_001943388		EQ126541	20829	20907	78	Pass
candidate	P450	P450_XM_001943535		EQ124285	28213	29146	933	Pass
candidate	P450	P450_XM_001943535		EQ124285	30338	30953	615	Pass
candidate	P450	P450_XM_001943535		EQ124285	30022	30273	251	Pass
candidate	P450	P450_XM_001943535		EQ124285	29210	29446	236	Pass
candidate	P450	P450_XM_001943595		EQ124285	36700	37674	974	Pass
candidate	P450	P450_XM_001943595		EQ124285	38665	39270	605	Pass
candidate	P450	P450_XM_001943595		EQ124285	38346	38597	251	Pass
candidate	P450	P450_XM_001943595		EQ124285	37743	37979	236	Pass
candidate	P450	P450_XM_001943888		EQ117781	99583	99796	213	Pass
candidate	P450	P450_XM_001943888		EQ117781	107201	107392	191	Pass
candidate	P450	P450_XM_001943888		EQ117781	108120	108301	181	Pass
candidate	P450	P450_XM_001943888		EQ117781	109862	110041	179	Pass
candidate	P450	P450_XM_001943888		EQ117781	109572	109740	168	Pass
candidate	P450	P450_XM_001943888		EQ117781	110978	111114	136	Pass
candidate	P450	P450_XM_001943888		EQ117781	107760	107886	126	Pass
candidate	P450	P450_XM_001943888		EQ117781	105409	105515	106	Pass
candidate	P450	P450_XM_001943888		EQ117781	105705	105795	90	Pass
candidate	P450	P450_XM_001943888		EQ117781	107601	107670	69	Pass
candidate	P450	P450_XM_001943888		EQ117781	107980	108040	60	Pass
candidate	P450	P450_XM_001943888		EQ117781	112457	112498	41	Pass
candidate	P450	P450_XM_001943946		EQ119374	8435	7130	1305	Pass
candidate	P450	P450_XM_001943946		EQ119374	5262	4802	460	Pass
candidate	P450	P450_XM_001943946		EQ119374	5924	5700	224	Pass
candidate	P450	P450_XM_001943946		EQ119374	5606	5433	173	Pass
candidate	P450	P450_XM_001944008		EQ117781	131900	132390	490	Pass
candidate	P450	P450_XM_001944008		EQ117781	138678	139041	363	Pass
candidate	P450	P450_XM_001944008		EQ117781	134965	135156	191	Pass
candidate	P450	P450_XM_001944008		EQ117781	137609	137790	181	Pass
candidate	P450	P450_XM_001944008		EQ117781	138409	138588	179	Pass
candidate	P450	P450_XM_001944008		EQ117781	137844	138012	168	Pass
candidate	P450	P450_XM_001944008		EQ117781	136024	136150	126	Pass
candidate	P450	P450_XM_001944008		EQ117781	133417	133523	106	Pass
candidate	P450	P450_XM_001944008		EQ117781	134782	134872	90	Pass
candidate	P450	P450_XM_001944008		EQ117781	135753	135822	69	Pass
candidate	P450	P450_XM_001944008		EQ117781	137265	137334	69	Pass
candidate	P450	P450_XM_001944016		EQ121908	26582	26761	179	Pass
candidate	P450	P450_XM_001944016		EQ121908	28438	28613	175	Pass
candidate	P450	P450_XM_001944016		EQ121908	25636	25804	168	Pass
candidate	P450	P450_XM_001944016		EQ121908	22694	22817	123	Pass
candidate	P450	P450_XM_001944016		EQ121908	24109	24218	109	Pass
candidate	P450	P450_XM_001944016		EQ121908	23883	23967	84	Pass
candidate	P450	P450_XM_001944016		EQ121908	25491	25559	68	Pass
candidate	P450	P450_XM_001944016		EQ121908	22508	22566	58	Pass
candidate	P450	P450_XM_001944057		EQ117781	154431	154875	444	Pass
candidate	P450	P450_XM_001944057		EQ117781	141691	142106	415	Pass
candidate	P450	P450_XM_001944057		EQ117781	144956	145147	191	Pass
candidate	P450	P450_XM_001944057		EQ117781	151193	151374	181	Pass
candidate	P450	P450_XM_001944057		EQ117781	153371	153550	179	Pass
candidate	P450	P450_XM_001944057		EQ117781	151428	151596	168	Pass
candidate	P450	P450_XM_001944057		EQ117781	150077	150203	126	Pass
candidate	P450	P450_XM_001944057		EQ117781	142888	142994	106	Pass
candidate	P450	P450_XM_001944057		EQ117781	144181	144271	90	Pass
candidate	P450	P450_XM_001944057		EQ117781	149758	149827	69	Pass
candidate	P450	P450_XM_001944057		EQ117781	150467	150527	60	Pass
candidate	P450	P450_XM_001944148		EQ113401	7287	6759	528	Pass
candidate	P450	P450_XM_001944148		EQ113401	5247	5032	215	Pass
candidate	P450	P450_XM_001944148		EQ113401	4961	4749	212	Pass
candidate	P450	P450_XM_001944148		EQ113401	5813	5610	203	Pass
candidate	P450	P450_XM_001944148		EQ113401	6554	6373	181	Pass
candidate	P450	P450_XM_001944148		EQ113401	5482	5349	133	Pass
candidate	P450	P450_XM_001944170		EQ119929	6098	5661	437	Pass
candidate	P450	P450_XM_001944170		EQ119929	10113	9905	208	Pass
candidate	P450	P450_XM_001944170		EQ119929	13068	12866	202	Pass
candidate	P450	P450_XM_001944170		EQ119929	8283	8091	192	Pass
candidate	P450	P450_XM_001944170		EQ119929	9253	9071	182	Pass
candidate	P450	P450_XM_001944170		EQ119929	6805	6627	178	Pass
candidate	P450	P450_XM_001944170		EQ119929	7416	7244	172	Pass
candidate	P450	P450_XM_001944170		EQ119929	8481	8355	126	Pass
candidate	P450	P450_XM_001944170		EQ119929	9797	9685	112	Pass
candidate	P450	P450_XM_001944170		EQ119929	8013	7904	109	Pass
candidate	P450	P450_XM_001944170		EQ119929	9579	9489	90	Pass
candidate	P450	P450_XM_001944170		EQ119929	8955	8886	69	Pass
candidate	P450	P450_XM_001944170		EQ119929	7563	7495	68	Pass
candidate	P450	P450_XM_001944396		EQ120832	4284	4085	199	Pass
candidate	P450	P450_XM_001944396		EQ120832	8521	8333	188	Pass
candidate	P450	P450_XM_001944396		EQ120832	4566	4381	185	Pass
candidate	P450	P450_XM_001944396		EQ120832	4824	4656	168	Pass
candidate	P450	P450_XM_001944396		EQ120832	7386	7260	126	Pass
candidate	P450	P450_XM_001944396		EQ120832	10083	9963	120	Pass
candidate	P450	P450_XM_001944396		EQ120832	9887	9778	109	Pass
candidate	P450	P450_XM_001944396		EQ120832	5189	5083	106	Pass
candidate	P450	P450_XM_001944396		EQ120832	8750	8660	90	Pass
candidate	P450	P450_XM_001944396		EQ120832	5386	5308	78	Pass
candidate	P450	P450_XM_001944396		EQ120832	8254	8182	72	Pass
candidate	P450	P450_XM_001944452		EQ120832	16649	16450	199	Pass
candidate	P450	P450_XM_001944452		EQ120832	20962	20774	188	Pass
candidate	P450	P450_XM_001944452		EQ120832	16929	16744	185	Pass
candidate	P450	P450_XM_001944452		EQ120832	17186	17018	168	Pass
candidate	P450	P450_XM_001944452		EQ120832	19543	19417	126	Pass
candidate	P450	P450_XM_001944452		EQ120832	23328	23208	120	Pass
candidate	P450	P450_XM_001944452		EQ120832	23128	23019	109	Pass
candidate	P450	P450_XM_001944452		EQ120832	17672	17566	106	Pass
candidate	P450	P450_XM_001944452		EQ120832	21191	21101	90	Pass
candidate	P450	P450_XM_001944452		EQ120832	17870	17792	78	Pass
candidate	P450	P450_XM_001944452		EQ120832	20602	20530	72	Pass
candidate	P450	P450_XM_001944452		EQ120832	17474	17406	68	Pass
candidate	P450	P450_XM_001944495		EQ120832	35559	35360	199	Pass
candidate	P450	P450_XM_001944495		EQ120832	40259	40071	188	Pass
candidate	P450	P450_XM_001944495		EQ120832	35827	35649	178	Pass
candidate	P450	P450_XM_001944495		EQ120832	36092	35920	172	Pass
candidate	P450	P450_XM_001944495		EQ120832	40849	40740	109	Pass
candidate	P450	P450_XM_001944495		EQ120832	36582	36476	106	Pass
candidate	P450	P450_XM_001944495		EQ120832	40491	40401	90	Pass
candidate	P450	P450_XM_001944495		EQ120832	36780	36702	78	Pass
candidate	P450	P450_XM_001944495		EQ120832	36383	36315	68	Pass
candidate	P450	P450_XM_001944495		EQ120832	39992	39925	67	Pass
candidate	P450	P450_XM_001944495		EQ120832	40990	40924	66	Pass
candidate	P450	P450_XM_001944564		EQ127004	111574	111158	416	Pass
candidate	P450	P450_XM_001944564		EQ127004	107830	107456	374	Pass
candidate	P450	P450_XM_001944564		EQ127004	115315	115021	294	Pass
candidate	P450	P450_XM_001944564		EQ127004	109161	108895	266	Pass
candidate	P450	P450_XM_001944564		EQ127004	116163	115928	235	Pass
candidate	P450	P450_XM_001944564		EQ127004	110762	110570	192	Pass
candidate	P450	P450_XM_001944564		EQ127004	120570	120526	44	Pass
candidate	P450	P450_XM_001944991		EQ123313	92773	92840	67	Removed
candidate	P450	P450_XM_001944991		EQ123313	92216	92404	188	Pass
candidate	P450	P450_XM_001944991		EQ123313	95464	95649	185	Pass
candidate	P450	P450_XM_001944991		EQ123313	95225	95393	168	Pass
candidate	P450	P450_XM_001944991		EQ123313	91364	91526	162	Pass
candidate	P450	P450_XM_001944991		EQ123313	93049	93174	125	Pass
candidate	P450	P450_XM_001944991		EQ123313	91599	91708	109	Pass
candidate	P450	P450_XM_001944991		EQ123313	94733	94839	106	Pass
candidate	P450	P450_XM_001944991		EQ123313	91995	92085	90	Pass
candidate	P450	P450_XM_001944991		EQ123313	94520	94601	81	Pass
candidate	P450	P450_XM_001944991		EQ123313	94905	94973	68	Pass
candidate	P450	P450_XM_001944991		EQ123313	95733	95794	61	Pass
candidate	P450	P450_XM_001945065		EQ111871	1128	2431	1303	Pass
candidate	P450	P450_XM_001945065		EQ111871	4681	4932	251	Pass
candidate	P450	P450_XM_001945065		EQ111871	4209	4433	224	Pass
candidate	P450	P450_XM_001945065		EQ111871	5069	5244	175	Pass
candidate	P450	P450_XM_001945326		EQ113306	56116	55912	204	Pass
candidate	P450	P450_XM_001945326		EQ113306	45224	45031	193	Pass
candidate	P450	P450_XM_001945326		EQ113306	48017	47829	188	Pass
candidate	P450	P450_XM_001945326		EQ113306	45493	45308	185	Pass
candidate	P450	P450_XM_001945326		EQ113306	45722	45554	168	Pass
candidate	P450	P450_XM_001945326		EQ113306	47611	47485	126	Pass
candidate	P450	P450_XM_001945326		EQ113306	55797	55688	109	Pass
candidate	P450	P450_XM_001945326		EQ113306	47211	47105	106	Pass
candidate	P450	P450_XM_001945326		EQ113306	51334	51244	90	Pass
candidate	P450	P450_XM_001945326		EQ113306	47408	47327	81	Pass
candidate	P450	P450_XM_001945326		EQ113306	47762	47693	69	Pass
candidate	P450	P450_XM_001945326		EQ113306	46989	46921	68	Pass
candidate	P450	P450_XM_001945510		EQ117781	129075	129470	395	Pass
candidate	P450	P450_XM_001945510		EQ117781	120534	120844	310	Pass
candidate	P450	P450_XM_001945510		EQ117781	125534	125722	188	Pass
candidate	P450	P450_XM_001945510		EQ117781	128065	128246	181	Pass
candidate	P450	P450_XM_001945510		EQ117781	128700	128879	179	Pass
candidate	P450	P450_XM_001945510		EQ117781	128330	128498	168	Pass
candidate	P450	P450_XM_001945510		EQ117781	127366	127492	126	Pass
candidate	P450	P450_XM_001945510		EQ117781	123561	123667	106	Pass
candidate	P450	P450_XM_001945510		EQ117781	125319	125409	90	Pass
candidate	P450	P450_XM_001945510		EQ117781	127907	127979	72	Pass
candidate	P450	P450_XM_001945510		EQ117781	127221	127290	69	Pass
candidate	P450	P450_XM_001945726		EQ112288	166279	166718	439	Pass
candidate	P450	P450_XM_001945726		EQ112288	157026	157461	435	Pass
candidate	P450	P450_XM_001945726		EQ112288	166770	167130	360	Pass
candidate	P450	P450_XM_001945726		EQ112288	167930	168279	349	Pass
candidate	P450	P450_XM_001945798		EQ115993	3411	2403	1008	Pass
candidate	P450	P450_XM_001945798		EQ115993	5355	5091	264	Pass
candidate	P450	P450_XM_001945798		EQ115993	4964	4713	251	Pass
candidate	P450	P450_XM_001945798		EQ115993	3992	3768	224	Pass
candidate	P450	P450_XM_001945899		EQ117924	9216	8847	369	Pass
candidate	P450	P450_XM_001945899		EQ117924	2207	1924	283	Pass
candidate	P450	P450_XM_001945899		EQ117924	3070	2819	251	Pass
candidate	P450	P450_XM_001945899		EQ117924	2527	2294	233	Pass
candidate	P450	P450_XM_001945899		EQ117924	1452	1274	178	Pass
candidate	P450	P450_XM_001945899		EQ117924	2753	2602	151	Pass
candidate	P450	P450_XM_001945899		EQ117924	1677	1536	141	Pass
candidate	P450	P450_XM_001945899		EQ117924	1862	1745	117	Pass
candidate	P450	P450_XM_001946260		EQ111950	9789	10246	457	Pass
candidate	P450	P450_XM_001946260		EQ111950	3344	3755	411	Pass
candidate	P450	P450_XM_001946260		EQ111950	11586	11935	349	Pass
candidate	P450	P450_XM_001946260		EQ111950	10328	10664	336	Pass
candidate	P450	P450_XM_001946349		EQ112274	67487	68481	994	Pass
candidate	P450	P450_XM_001946349		EQ112274	69648	69899	251	Pass
candidate	P450	P450_XM_001946349		EQ112274	69979	70151	172	Pass
candidate	P450	P450_XM_001946349		EQ112274	68760	68902	142	Pass
candidate	P450	P450_XM_001946349		EQ112274	68584	68686	102	Pass
candidate	P450	P450_XM_001946349		EQ112274	66156	66248	92	Pass
candidate	P450	P450_XM_001946349		EQ112274	60542	60609	67	Pass
candidate	P450	P450_XM_001946349		EQ112274	60290	60337	47	Pass
candidate	P450	P450_XM_001946393		EQ112274	81057	81656	599	Pass
candidate	P450	P450_XM_001946393		EQ112274	79143	79501	358	Pass
candidate	P450	P450_XM_001946393		EQ112274	87689	88019	330	Pass
candidate	P450	P450_XM_001946393		EQ112274	87324	87575	251	Pass
candidate	P450	P450_XM_001946393		EQ112274	83711	83935	224	Pass
candidate	P450	P450_XM_001946709		EQ128023	146263	146639	376	Pass
candidate	P450	P450_XM_001946709		EQ128023	141310	141556	246	Pass
candidate	P450	P450_XM_001946709		EQ128023	139173	139389	216	Pass
candidate	P450	P450_XM_001946709		EQ128023	143676	143877	201	Pass
candidate	P450	P450_XM_001946709		EQ128023	145969	146169	200	Pass
candidate	P450	P450_XM_001946709		EQ128023	145074	145243	169	Pass
candidate	P450	P450_XM_001946709		EQ128023	144844	145012	168	Pass
candidate	P450	P450_XM_001946709		EQ128023	138072	138230	158	Pass
candidate	P450	P450_XM_001946709		EQ128023	145339	145417	78	Pass
candidate	P450	P450_XM_001946709		EQ128023	143525	143601	76	Pass
candidate	P450	P450_XM_001947219		EQ126050	27549	27258	291	Pass
candidate	P450	P450_XM_001947219		EQ126050	23663	23380	283	Pass
candidate	P450	P450_XM_001947219		EQ126050	27865	27616	249	Pass
candidate	P450	P450_XM_001947219		EQ126050	28916	28696	220	Pass
candidate	P450	P450_XM_001947219		EQ126050	28428	28234	194	Pass
candidate	P450	P450_XM_001947219		EQ126050	23922	23733	189	Pass
candidate	P450	P450_XM_001947219		EQ126050	24082	23997	85	Pass
candidate	P450	P450_XM_001947733		EQ128053	41232	41449	217	Pass
candidate	P450	P450_XM_001947733		EQ128053	21767	21972	205	Pass
candidate	P450	P450_XM_001947733		EQ128053	22063	22248	185	Pass
candidate	P450	P450_XM_001947733		EQ128053	22311	22479	168	Pass
candidate	P450	P450_XM_001947733		EQ128053	22864	22970	106	Pass
candidate	P450	P450_XM_001947733		EQ128053	23106	23187	81	Pass
candidate	P450	P450_XM_001947733		EQ128053	22714	22782	68	Pass
candidate	P450	P450_XM_001947733		EQ128053	41976	41997	21	Pass
candidate	P450	P450_XM_001947787		EQ128053	43282	43080	202	Pass
candidate	P450	P450_XM_001947787		EQ128053	52630	52442	188	Pass
candidate	P450	P450_XM_001947787		EQ128053	44505	44326	179	Pass
candidate	P450	P450_XM_001947787		EQ128053	45656	45488	168	Pass
candidate	P450	P450_XM_001947787		EQ128053	51960	51834	126	Pass
candidate	P450	P450_XM_001947787		EQ128053	48894	48788	106	Pass
candidate	P450	P450_XM_001947787		EQ128053	54426	54336	90	Pass
candidate	P450	P450_XM_001947787		EQ128053	49062	48981	81	Pass
candidate	P450	P450_XM_001947787		EQ128053	56360	56289	71	Pass
candidate	P450	P450_XM_001947787		EQ128053	48224	48156	68	Pass
candidate	P450	P450_XM_001947787		EQ128053	52093	52027	66	Pass
candidate	P450	P450_XM_001947839		EQ112293	47061	47391	330	Pass
candidate	P450	P450_XM_001947839		EQ112293	45098	45410	312	Pass
candidate	P450	P450_XM_001947839		EQ112293	46092	46386	294	Pass
candidate	P450	P450_XM_001947839		EQ112293	47481	47753	272	Pass
candidate	P450	P450_XM_001947839		EQ112293	45795	45994	199	Pass
candidate	P450	P450_XM_001947839		EQ112293	45558	45703	145	Pass
candidate	P450	P450_XM_001947885		EQ128054	187174	188197	1023	Pass
candidate	P450	P450_XM_001947885		EQ128054	189558	190031	473	Pass
candidate	P450	P450_XM_001947885		EQ128054	189207	189458	251	Pass
candidate	P450	P450_XM_001947885		EQ128054	188335	188559	224	Pass
candidate	P450	P450_XM_001947888		EQ112293	56525	55551	974	Pass
candidate	P450	P450_XM_001947888		EQ112293	54557	53860	697	Pass
candidate	P450	P450_XM_001947888		EQ112293	53445	52781	664	Pass
candidate	P450	P450_XM_001947888		EQ112293	53760	53585	175	Pass
candidate	P450	P450_XM_001947888		EQ112293	54824	54703	121	Pass
candidate	P450	P450_XM_001948106		EQ117889	5394	5725	331	Pass
candidate	P450	P450_XM_001948106		EQ117889	3327	3618	291	Pass
candidate	P450	P450_XM_001948106		EQ117889	3011	3260	249	Pass
candidate	P450	P450_XM_001948106		EQ117889	2114	2334	220	Pass
candidate	P450	P450_XM_001948106		EQ117889	2602	2796	194	Pass
candidate	P450	P450_XM_001948106		EQ117889	5129	5318	189	Pass
candidate	P450	P450_XM_001948106		EQ117889	4979	5055	76	Pass
candidate	P450	P450_XM_001948264		EQ120816	26420	26053	367	Pass
candidate	P450	P450_XM_001948264		EQ120816	22984	22736	248	Pass
candidate	P450	P450_XM_001948264		EQ120816	22041	21835	206	Pass
candidate	P450	P450_XM_001948264		EQ120816	24644	24440	204	Pass
candidate	P450	P450_XM_001948264		EQ120816	24931	24750	181	Pass
candidate	P450	P450_XM_001948264		EQ120816	24263	24110	153	Pass
candidate	P450	P450_XM_001948264		EQ120816	21725	21615	110	Pass
candidate	P450	P450_XM_001948264		EQ120816	30406	30332	74	Pass
candidate	P450	P450_XM_001948386		EQ111791	69505	70399	894	Pass
candidate	P450	P450_XM_001948386		EQ111791	72560	72811	251	Pass
candidate	P450	P450_XM_001948386		EQ111791	71394	71618	224	Pass
candidate	P450	P450_XM_001948386		EQ111791	72910	73082	172	Pass
candidate	P450	P450_XM_001948408		EQ120796	26789	27991	1202	Pass
candidate	P450	P450_XM_001948408		EQ120796	29305	29556	251	Pass
candidate	P450	P450_XM_001948408		EQ120796	28067	28291	224	Pass
candidate	P450	P450_XM_001948408		EQ120796	30703	30740	37	Pass
candidate	P450	P450_XM_001948453		EQ120796	42726	43705	979	Pass
candidate	P450	P450_XM_001948453		EQ120796	44315	44563	248	Pass
candidate	P450	P450_XM_001948453		EQ120796	43786	44010	224	Pass
candidate	P450	P450_XM_001948453		EQ120796	44658	44824	166	Pass
candidate	P450	P450_XM_001948453		EQ120796	42163	42229	66	Pass
candidate	P450	P450_XM_001948453		EQ120796	42496	42544	48	Pass
candidate	P450	P450_XM_001948453		EQ120796	39821	39859	38	Pass
candidate	P450	P450_XM_001948520		EQ128057	41089	40841	248	Pass
candidate	P450	P450_XM_001948520		EQ128057	41715	41494	221	Pass
candidate	P450	P450_XM_001948520		EQ128057	40725	40556	169	Pass
candidate	P450	P450_XM_001948520		EQ128057	42549	42459	90	Pass
candidate	P450	P450_XM_001948546		EQ120796	140256	141341	1085	Pass
candidate	P450	P450_XM_001948546		EQ120796	138060	139018	958	Pass
candidate	P450	P450_XM_001948546		EQ120796	139926	140177	251	Pass
candidate	P450	P450_XM_001948546		EQ120796	139086	139310	224	Pass
candidate	P450	P450_XM_001948572		EQ114801	77750	77521	229	Pass
candidate	P450	P450_XM_001948572		EQ114801	73300	73102	198	Pass
candidate	P450	P450_XM_001948572		EQ114801	69362	69165	197	Pass
candidate	P450	P450_XM_001948572		EQ114801	72467	72272	195	Pass
candidate	P450	P450_XM_001948572		EQ114801	72754	72564	190	Pass
candidate	P450	P450_XM_001948572		EQ114801	69737	69571	166	Pass
candidate	P450	P450_XM_001948572		EQ114801	72194	72038	156	Pass
candidate	P450	P450_XM_001948572		EQ114801	74675	74544	131	Pass
candidate	P450	P450_XM_001948572		EQ114801	69089	68982	107	Pass
candidate	P450	P450_XM_001948572		EQ114801	69515	69437	78	Pass
candidate	P450	P450_XM_001948633		EQ121367	47339	47949	610	Pass
candidate	P450	P450_XM_001948633		EQ121367	34936	35184	248	Pass
candidate	P450	P450_XM_001948633		EQ121367	44283	44481	198	Pass
candidate	P450	P450_XM_001948633		EQ121367	47073	47270	197	Pass
candidate	P450	P450_XM_001948633		EQ121367	45159	45354	195	Pass
candidate	P450	P450_XM_001948633		EQ121367	44879	45069	190	Pass
candidate	P450	P450_XM_001948633		EQ121367	46691	46857	166	Pass
candidate	P450	P450_XM_001948633		EQ121367	45433	45589	156	Pass
candidate	P450	P450_XM_001948633		EQ121367	38387	38518	131	Pass
candidate	P450	P450_XM_001948633		EQ121367	41573	41704	131	Pass
candidate	P450	P450_XM_001948633		EQ121367	46922	47000	78	Pass
candidate	P450	P450_XM_001948658		EQ116303	15584	14854	730	Pass
candidate	P450	P450_XM_001948658		EQ116303	8430	7971	459	Pass
candidate	P450	P450_XM_001948658		EQ116303	9666	9409	257	Pass
candidate	P450	P450_XM_001948680		EQ123325	3301	4098	797	Pass
[truncated: 1,612 more rows]

## Sheet: TableS2_SummaryTargetLoci
Table S2: Counts of the numbers of genes and targets per gene category.
Class	Gene category		Initial set of targets	Initial set of genes		Remaining targets after GMAP cleaning	Remaining genes after GMAP cleaning	Remaining non-truncated genes after GMAP cleaning		Remaining targets in the final data set	Remaining non-truncated targets in the final data set	Remaining genes in the final data set	Remaining non-truncated genes in the final data set
Chemosensory genes	Or		385	79		296	74	41		264	249	67	32
	Gr		358	77		271	70	37		236	218	62	29
	Obp		77	11		74	11	8		73	73	11	8
	Csp		21	10		21	10	10		21	21	10	10
Other multigene families	Ir		104	11		92	11	6		88	83	11	3
	Snmp		71	9		70	9	8		63	59	9	5
	P450		493	68		400	64	41		375	364	60	37
	Sp		28	5		28	5	5		23	23	5	5
	Ps		30	5		19	5	3		18	16	5	1
Other	Control		1386	211		1223	201	149		1176	1156	194	133
	Promoter		657			546				441	433
Total			3610	486		3040	460	308		2778	2695	434	263

## Sheet: TableS3_SamplingAndAssignement
Table S3: Details of the sampled clones.
RF, random forest; AP, assignment probability
Ononis sp. refers to either O. repens or to O. spinosa. L. corn., Lotus corniculatus; L. ped., Lotus pedunculatus.
*Medicago clones show the probability for the best assigned Medicago cluster (i.e. either Medicago1 or Medicago2)
Sample Name	Clone	Collection plant	SNP RF training set	SNP RF assignment to host race	SNP RF probability of the host race of collection plant*	Medicago standard	Used for CNV statistics	Included in CNV RF training set and GLMM analyses	Comment
Cytisus_115_T1	115	Cytisus scoparius	1	Cytisus scoparius	0.979626		0	0
Cytisus_127_T2	127	Cytisus scoparius	1	Cytisus scoparius	0.987432		0	0
Cytisus_128_T3	128	Cytisus scoparius	1	Cytisus scoparius	0.938418		0	0
Cytisus_131_T4	131	Cytisus scoparius	1	Cytisus scoparius	0.911148		1	1
Cytisus_132_T5	132	Cytisus scoparius	1	Cytisus scoparius	0.93872		1	1
Cytisus_14_T6	14	Cytisus scoparius	1	Cytisus scoparius	0.995125		1	1
Cytisus_16_T7	16	Cytisus scoparius	1	Cytisus scoparius	0.95914		0	0
Cytisus_21_T8	21	Cytisus scoparius	1	Cytisus scoparius	0.932166		1	1
Cytisus_244_T9	244	Cytisus scoparius	1	Cytisus scoparius	0.922905		1	1
Cytisus_76_T10	76	Cytisus scoparius	1	Cytisus scoparius	0.924508		0	0
Cytisus_77_T11	77	Cytisus scoparius	1	Cytisus scoparius	0.989882		0	0
Cytisus_79_T12	79	Cytisus scoparius	1	Cytisus scoparius	0.974826		0	0
Cytisus_80_T13	80	Cytisus scoparius	1	Cytisus scoparius	0.982362		0	0
Cytisus_87_T14	87	Cytisus scoparius	1	Cytisus scoparius	0.975924		0	0
Cytisus_89_T15	89	Cytisus scoparius	1	Cytisus scoparius	0.980906		0	0
Cytisus_90_T16	90	Cytisus scoparius	1	Cytisus scoparius	0.956618		0	0
Cytisus_92_T17	92	Cytisus scoparius	1	Cytisus scoparius	0.929709		0	0
L.corn._100_T30	100	Lotus corniculatus	1	Lotus corniculatus	0.725673		1	1
L.corn._101_T31	101	Lotus corniculatus	1	Lotus corniculatus	0.890783		1	1
L.corn._102_T32	102	Lotus corniculatus	1	Lotus corniculatus	0.830499		1	1
L.corn._113_T33	113	Lotus corniculatus	1	Lotus corniculatus	0.931694		1	1
L.corn._114_T34	114	Lotus corniculatus	1	Lotus corniculatus	0.904198		1	1
L.corn._239_T35	239	Lotus corniculatus	0	Medicago2/Trifolium	0.0122		1	0
L.corn._243_T36	243	Lotus corniculatus	0	Medicago2/Pisum/Trifolium	0.0084		1	0
L.corn._251_T37	251	Lotus corniculatus	1	Lotus corniculatus	0.941974		1	1
L.corn._286_T38	286	Lotus corniculatus	1	Lotus corniculatus	0.757361		1	1
L.corn._68_T39	68	Lotus corniculatus	1	Lotus corniculatus	0.871767		1	1
L.corn._70_T40	70	Lotus corniculatus	1	Lotus corniculatus	0.934078		1	1
L.corn._99_T41	99	Lotus corniculatus	1	Lotus corniculatus	0.917718		1	1
L.ped._11_T42	11	Lotus pedunculatus	1	Lotus pedunculatus	0.952228		1	1
L.ped._12_T43	12	Lotus pedunculatus	1	Lotus pedunculatus	0.925223		1	1
L.ped._64_T44	64	Lotus pedunculatus	1	Lotus pedunculatus	0.848534		1	1
L.ped._74_T45	74	Lotus pedunculatus	1	Lotus pedunculatus	0.878706		1	1
L.ped._81_T46	81	Lotus pedunculatus	1	Lotus pedunculatus	0.975378		1	1
L.ped._82_T47	82	Lotus pedunculatus	1	Lotus pedunculatus	0.931091		0	0
L.ped._83_T48	83	Lotus pedunculatus	1	Lotus pedunculatus	0.943991		1	1
L.ped._84_T49	84	Lotus pedunculatus	0	Lotus pedunculatus	0.939377		0	0
L.ped._N132_T50	N132	Lotus pedunculatus	1	Lotus pedunculatus	0.9		1	1
L.ped._N141_T51	N141	Lotus pedunculatus	1	Lotus pedunculatus	0.933121		1	1
L.ped._N153_T52	N153	Lotus pedunculatus	1	Lotus pedunculatus	0.962766		1	1
L.ped._N163_T53	N163	Lotus pedunculatus	1	Lotus pedunculatus	0.992549		1	1
L.ped._N184_T54	N184	Lotus pedunculatus	1	Lotus pedunculatus	0.2858		1	0
L.ped._N208_T55	N208	Lotus pedunculatus	1	Lotus pedunculatus	0.954148		1	1
L.ped._N224_T56	N224	Lotus pedunculatus	1	Lotus pedunculatus	0.961434		1	1
Lathyrus_167_T18	167	Lathyrus pratensis	0	Medicago2/Trifolium	0.0404		1	0
Lathyrus_171_T19	171	Lathyrus pratensis	1	Lathyrus pratensis	0.936543		1	1
Lathyrus_174_T20	174	Lathyrus pratensis	1	Lathyrus pratensis	0.974785		1	1
Lathyrus_273_T21	273	Lathyrus pratensis	1	Lathyrus pratensis	0.961253		1	1
Lathyrus_275_T22	275	Lathyrus pratensis	1	Lathyrus pratensis	0.983425		1	1
Lathyrus_280_T23	280	Lathyrus pratensis	1	Lathyrus pratensis	0.989071		1	1
Lathyrus_281_T24	281	Lathyrus pratensis	1	Lathyrus pratensis	0.97268		1	1
Lathyrus_282_T25	282	Lathyrus pratensis	0	Medicago1	0.0096		1	0
Lathyrus_283_T26	283	Lathyrus pratensis	1	Lathyrus pratensis	0.980995		1	1
Lathyrus_N152_T27	N152	Lathyrus pratensis	1	Lathyrus pratensis	0.994035		1	1
Lathyrus_N191_T28	N191	Lathyrus pratensis	1	Lathyrus pratensis	0.982842		1	1
Lathyrus_N312_T29	N312	Lathyrus pratensis	1	Lathyrus pratensis	0.981918		1	1
Medicago_138_T57	138	Medicago sativa	1	Medicago2	0.902293		1	1
Medicago_140_T58	140	Medicago sativa	1	Medicago2	0.911051		1	1
Medicago_141_T59	141	Medicago sativa	1	Medicago2	0.891218		1	1
Medicago_204_T60	204	Medicago sativa	1	Medicago1	0.921	1	1	1
Medicago_205_T61	205	Medicago sativa	1	Medicago1	0.882	1	1	1
Medicago_206_T62	206	Medicago sativa	1	Medicago2	0.881		1	1
Medicago_207_T63	207	Medicago sativa	1	Medicago1	0.877	1	1	1
Medicago_209_T64	209	Medicago sativa	1	Medicago1	0.872	1	1	1
Medicago_210_T65	210	Medicago sativa	1	Medicago2	0.494		0	0
Medicago_211_T66	211	Medicago sativa	1	Medicago2	0.873		1	1
Medicago_212_T67	212	Medicago sativa	1	Medicago1	0.81	1	1	1
Medicago_214_T68	214	Medicago sativa	1	Medicago1	0.901	1	1	1
Medicago_221_T69	221	Medicago sativa	1	Medicago2	0.678		1	1
Medicago_25_T70	25	Medicago sativa	0	Medicago2	0.633		1	1
Medicago_29_T71	29	Medicago sativa	1	Medicago1	0.828	1	1	1
Medicago_32_T72	32	Medicago sativa	1	Medicago1	0.901	1	1	1
Medicago_36_T73	36	Medicago sativa	1	Medicago1	0.868	1	1	1
Medicago_N143_T74	N143	Medicago sativa	1	Medicago2	0.885		1	1
Medicago_N328_T75	N328	Medicago sativa	1	Medicago2	0.939		1	1
Medicago_N334_T76	N334	Medicago sativa	1	Medicago1	0.92	1	1	1
Medicago_N339_T77	N339	Medicago sativa	1	Medicago2	0.864		1	1
Medicago_N341_T78	N341	Medicago sativa	1	Medicago2	0.74		1	1
Ononis_252_T79	252	Ononis sp.	1	Ononis	0.97486		1	1
Ononis_253_T80	253	Ononis sp.	1	Ononis	0.984401		1	1
Ononis_254_T81	254	Ononis sp.	1	Ononis	0.985984		1	1
Ononis_256_T82	256	Ononis sp.	1	Ononis	0.982967		1	1
Ononis_257_T83	257	Ononis sp.	1	Ononis	0.967429		1	1
Ononis_276_T84	276	Ononis sp.	1	Ononis	0.966541		1	1
Ononis_277_T85	277	Ononis sp.	0	Medicago2/Trifolium	0.0218		1	0
Ononis_284_T86	284	Ononis sp.	1	Ononis	0.794513		1	1
Ononis_285_T87	285	Ononis sp.	1	Ononis	0.961249		1	1
Ononis_N101_T88	N101	Ononis sp.	1	Ononis	0.925309		1	1
Ononis_N123_T89	N123	Ononis sp.	1	Ononis	0.650388		1	1
Ononis_N133_T90	N133	Ononis sp.	1	Ononis	0.982181		1	1
Pisum_121_T91	121	Pisum sativum	1	Pisum sativum	0.971239		1	1	Same clone as Pisum_5_T100
Pisum_124_T92	124	Pisum sativum	1	Pisum sativum	0.97019		1	1
Pisum_192_T93	192	Pisum sativum	0	Medicago1/Trifolium	0.0348		1	0
Pisum_193_T94	193	Pisum sativum	0	Medicago1	0.0496		1	0
Pisum_245_T95	245	Pisum sativum	1	Pisum sativum	0.485358		1	1
Pisum_246_T96	246	Pisum sativum	0	Medicago1	0.028		1	0
Pisum_247_T97	247	Pisum sativum	0	Medicago1	0.0172		1	0
Pisum_248_T98	248	Pisum sativum	0	Medicago1	0.0304		1	0
Pisum_249_T99	249	Pisum sativum	0	Medicago2/Trifolium	0.0708		1	0
Pisum_5_T100	5	Pisum sativum	0	Pisum sativum	0.971785		0	0	Same clone as Pisum_121_T91
Pisum_9_T101	9	Pisum sativum	1	Pisum sativum	0.992257		1	1
Pisum_N181_T102	N181	Pisum sativum	1	Pisum sativum	0.850279		1	1
Pisum_N256_T103	N256	Pisum sativum	1	Pisum sativum	0.752979		1	1
Pisum_N316_T104	N316	Pisum sativum	1	Pisum sativum	0.988089		1	1
Pisum_N342_T105	N342	Pisum sativum	1	Pisum sativum	0.685698		1	1
Trifolium_106_T106	106	Trifolium pratense	0	Lotus pedunculatus	0.3592		1	0
Trifolium_110_T107	110	Trifolium pratense	1	Trifolium pratense	0.612403		1	1
Trifolium_111_T108	111	Trifolium pratense	1	Trifolium pratense	0.658269		1	1
Trifolium_112_T109	112	Trifolium pratense	1	Trifolium pratense	0.614301		1	1
Trifolium_136_T110	136	Trifolium pratense	0	Medicago2	0.198		1	0
Trifolium_198_T111	198	Trifolium pratense	0	Medicago1	0.1348		1	0
Trifolium_47_T112	47	Trifolium pratense	0	Medicago2/Trifolium	0.2584		1	0
Trifolium_48_T113	48	Trifolium pratense	0	Medicago2/Trifolium	0.1822		1	0
Trifolium_57_T114	57	Trifolium pratense	0	Medicago2/Trifolium	0.3262		1	0
Trifolium_63_T115	63	Trifolium pratense	1	Trifolium pratense	0.625404		1	1
Trifolium_N102_T116	N102	Trifolium pratense	1	Trifolium	0.534742		1	1
Trifolium_N185_T117	N185	Trifolium pratense	0	Medicago2/Trifolium	0.4062		1	0
Trifolium_N319_T118	N319	Trifolium pratense	1	Trifolium pratense	0.524973		1	1
Trifolium_N322_T119	N322	Trifolium pratense	0	Medicago1	0.168		1	0
Trifolium_N324_T120	N324	Trifolium pratense	0	Medicago1	0.1542		1	0
TOTAL	120		97			10	104	83

## Sheet: TableS4_SequencinqStatistics
Table S4: Description of sequence data.
MSD, median of target sequencing depth; ME, median of target enrichment; MIS median insert size; Date: yyyymmdd.
Sample Name	Number of reads	Read length	MSD	ME	MIS	Encoding	file1	file2	EBI Experiment accession	Sequencing Date	Edinburgh Genomics Flowcell	Lane	Edinburgh Genomics Tag
Trifolium_N319_T118	7248050	75	142	135.051	194	Illumina 1.5	110418_0015_707VLAAXX_1_SA-PE-001_1.solfastq.gz	110418_0015_707VLAAXX_1_SA-PE-001_2.solfastq.gz	ERX490801	20110418	707VLAAXX	1	SA-PE-001
Trifolium_N322_T119	4754560	75	98	142.084	191	Illumina 1.5	110418_0015_707VLAAXX_1_SA-PE-002_1.solfastq.gz	110418_0015_707VLAAXX_1_SA-PE-002_2.solfastq.gz	ERX490802	20110418	707VLAAXX	1	SA-PE-002
Trifolium_N324_T120	6573408	75	135	141.57	197	Illumina 1.5	110418_0015_707VLAAXX_1_SA-PE-003_1.solfastq.gz	110418_0015_707VLAAXX_1_SA-PE-003_2.solfastq.gz	ERX490803	20110418	707VLAAXX	1	SA-PE-003
Cytisus_14_T6	8118198	75	152	129.066	197	Illumina 1.5	110418_0015_707VLAAXX_1_SA-PE-004_1.solfastq.gz	110418_0015_707VLAAXX_1_SA-PE-004_2.solfastq.gz	ERX490804	20110418	707VLAAXX	1	SA-PE-004
Cytisus_21_T8	6688612	75	131	135.01	186	Illumina 1.5	110418_0015_707VLAAXX_1_SA-PE-005_1.solfastq.gz	110418_0015_707VLAAXX_1_SA-PE-005_2.solfastq.gz	ERX490805	20110418	707VLAAXX	1	SA-PE-005
Medicago_29_T71	5657798	75	108	131.585	216	Illumina 1.5	110418_0015_707VLAAXX_1_SA-PE-006_1.solfastq.gz	110418_0015_707VLAAXX_1_SA-PE-006_2.solfastq.gz	ERX490806	20110418	707VLAAXX	1	SA-PE-006
Medicago_36_T73	4207238	75	130	212.998	204	Illumina 1.5	110418_0015_707VLAAXX_1_SA-PE-007_1.solfastq.gz	110418_0015_707VLAAXX_1_SA-PE-007_2.solfastq.gz	ERX490807	20110418	707VLAAXX	1	SA-PE-007
Medicago_205_T61	5345292	75	165	212.785	205	Illumina 1.5	110418_0015_707VLAAXX_1_SA-PE-008_1.solfastq.gz	110418_0015_707VLAAXX_1_SA-PE-008_2.solfastq.gz	ERX490808	20110418	707VLAAXX	1	SA-PE-008
Medicago_206_T62	5083272	75	148	200.7	200	Illumina 1.5	110418_0015_707VLAAXX_1_SA-PE-009_1.solfastq.gz	110418_0015_707VLAAXX_1_SA-PE-009_2.solfastq.gz	ERX490809	20110418	707VLAAXX	1	SA-PE-009
Medicago_210_T65	4387062	75	132	207.41	199	Illumina 1.5	110418_0015_707VLAAXX_1_SA-PE-010_1.solfastq.gz	110418_0015_707VLAAXX_1_SA-PE-010_2.solfastq.gz	ERX490810	20110418	707VLAAXX	1	SA-PE-010
Medicago_211_T66	5752266	75	170	203.723	205	Illumina 1.5	110418_0015_707VLAAXX_1_SA-PE-011_1.solfastq.gz	110418_0015_707VLAAXX_1_SA-PE-011_2.solfastq.gz	ERX490811	20110418	707VLAAXX	1	SA-PE-011
Medicago_214_T68	6029966	75	187	213.775	213	Illumina 1.5	110418_0015_707VLAAXX_1_SA-PE-012_1.solfastq.gz	110418_0015_707VLAAXX_1_SA-PE-012_2.solfastq.gz	ERX490812	20110418	707VLAAXX	1	SA-PE-012
Cytisus_16_T7	26074376	101	714	140.169	184	Illumina 1.5	110802_0249_D0CM0ABXX_1_SA-PE-001_1.solfastq.gz	110802_0249_D0CM0ABXX_1_SA-PE-001_2.solfastq.gz	ERX490693	20110802	D0CM0ABXX	1	SA-PE-001
Cytisus_76_T10	17418146	101	521	153.11	182	Illumina 1.5	110802_0249_D0CM0ABXX_1_SA-PE-002_1.solfastq.gz	110802_0249_D0CM0ABXX_1_SA-PE-002_2.solfastq.gz	ERX490694	20110802	D0CM0ABXX	1	SA-PE-002
Cytisus_77_T11	22819522	101	642	144.012	181	Illumina 1.5	110802_0249_D0CM0ABXX_1_SA-PE-003_1.solfastq.gz	110802_0249_D0CM0ABXX_1_SA-PE-003_2.solfastq.gz	ERX490695	20110802	D0CM0ABXX	1	SA-PE-003
Cytisus_79_T12	20833252	101	583	143.245	184	Illumina 1.5	110802_0249_D0CM0ABXX_1_SA-PE-004_1.solfastq.gz	110802_0249_D0CM0ABXX_1_SA-PE-004_2.solfastq.gz	ERX490696	20110802	D0CM0ABXX	1	SA-PE-004
Cytisus_80_T13	19447772	101	556	146.344	172	Illumina 1.5	110802_0249_D0CM0ABXX_1_SA-PE-005_1.solfastq.gz	110802_0249_D0CM0ABXX_1_SA-PE-005_2.solfastq.gz	ERX490697	20110802	D0CM0ABXX	1	SA-PE-005
Cytisus_87_T14	23911976	101	656	140.429	182	Illumina 1.5	110802_0249_D0CM0ABXX_1_SA-PE-006_1.solfastq.gz	110802_0249_D0CM0ABXX_1_SA-PE-006_2.solfastq.gz	ERX490698	20110802	D0CM0ABXX	1	SA-PE-006
Cytisus_89_T15	15640198	101	453	148.26	174	Illumina 1.5	110802_0249_D0CM0ABXX_1_SA-PE-007_1.solfastq.gz	110802_0249_D0CM0ABXX_1_SA-PE-007_2.solfastq.gz	ERX490699	20110802	D0CM0ABXX	1	SA-PE-007
Cytisus_90_T16	20849276	101	573	140.68	183	Illumina 1.5	110802_0249_D0CM0ABXX_1_SA-PE-008_1.solfastq.gz	110802_0249_D0CM0ABXX_1_SA-PE-008_2.solfastq.gz	ERX490700	20110802	D0CM0ABXX	1	SA-PE-008
Cytisus_92_T17	22914062	101	629	140.513	179	Illumina 1.5	110802_0249_D0CM0ABXX_1_SA-PE-009_1.solfastq.gz	110802_0249_D0CM0ABXX_1_SA-PE-009_2.solfastq.gz	ERX490701	20110802	D0CM0ABXX	1	SA-PE-009
Cytisus_115_T1	23213858	101	635	140.022	177	Illumina 1.5	110802_0249_D0CM0ABXX_1_SA-PE-010_1.solfastq.gz	110802_0249_D0CM0ABXX_1_SA-PE-010_2.solfastq.gz	ERX490702	20110802	D0CM0ABXX	1	SA-PE-010
Cytisus_127_T2	23043858	101	638	141.721	177	Illumina 1.5	110802_0249_D0CM0ABXX_1_SA-PE-011_1.solfastq.gz	110802_0249_D0CM0ABXX_1_SA-PE-011_2.solfastq.gz	ERX490703	20110802	D0CM0ABXX	1	SA-PE-011
Cytisus_128_T3	21379146	101	592	141.743	183	Illumina 1.5	110802_0249_D0CM0ABXX_1_SA-PE-012_1.solfastq.gz	110802_0249_D0CM0ABXX_1_SA-PE-012_2.solfastq.gz	ERX490704	20110802	D0CM0ABXX	1	SA-PE-012
Cytisus_131_T4	33543464	101	844	128.796	182	Sanger / Illumina 1.9	111012_0263_C03GTACXX_1_SA-PE-001_1.sanfastq.gz	111012_0263_C03GTACXX_1_SA-PE-001_2.sanfastq.gz	ERX490705	20111012	C03GTACXX	1	SA-PE-001
Cytisus_132_T5	23390854	101	613	134.148	180	Sanger / Illumina 1.9	111012_0263_C03GTACXX_1_SA-PE-002_1.sanfastq.gz	111012_0263_C03GTACXX_1_SA-PE-002_2.sanfastq.gz	ERX490706	20111012	C03GTACXX	1	SA-PE-002
Cytisus_244_T9	26376504	101	684	132.742	179	Sanger / Illumina 1.9	111012_0263_C03GTACXX_1_SA-PE-003_1.sanfastq.gz	111012_0263_C03GTACXX_1_SA-PE-003_2.sanfastq.gz	ERX490707	20111012	C03GTACXX	1	SA-PE-003
Lathyrus_167_T18	25882826	101	661	130.725	180	Sanger / Illumina 1.9	111012_0263_C03GTACXX_1_SA-PE-004_1.sanfastq.gz	111012_0263_C03GTACXX_1_SA-PE-004_2.sanfastq.gz	ERX490708	20111012	C03GTACXX	1	SA-PE-004
Lathyrus_171_T19	17757120	101	460	132.603	185	Sanger / Illumina 1.9	111012_0263_C03GTACXX_1_SA-PE-005_1.sanfastq.gz	111012_0263_C03GTACXX_1_SA-PE-005_2.sanfastq.gz	ERX490709	20111012	C03GTACXX	1	SA-PE-005
Lathyrus_174_T20	22384380	101	563	128.746	176	Sanger / Illumina 1.9	111012_0263_C03GTACXX_1_SA-PE-006_1.sanfastq.gz	111012_0263_C03GTACXX_1_SA-PE-006_2.sanfastq.gz	ERX490710	20111012	C03GTACXX	1	SA-PE-006
Lathyrus_273_T21	29284362	101	880	153.821	172	Sanger / Illumina 1.9	111012_0263_C03GTACXX_1_SA-PE-007_1.sanfastq.gz	111012_0263_C03GTACXX_1_SA-PE-007_2.sanfastq.gz	ERX490711	20111012	C03GTACXX	1	SA-PE-007
Lathyrus_275_T22	33310194	101	1001	153.825	169	Sanger / Illumina 1.9	111012_0263_C03GTACXX_1_SA-PE-008_1.sanfastq.gz	111012_0263_C03GTACXX_1_SA-PE-008_2.sanfastq.gz	ERX490712	20111012	C03GTACXX	1	SA-PE-008
Lathyrus_280_T23	30680396	101	904	150.826	169	Sanger / Illumina 1.9	111012_0263_C03GTACXX_1_SA-PE-009_1.sanfastq.gz	111012_0263_C03GTACXX_1_SA-PE-009_2.sanfastq.gz	ERX490713	20111012	C03GTACXX	1	SA-PE-009
Lathyrus_281_T24	27162806	101	848	159.805	169	Sanger / Illumina 1.9	111012_0263_C03GTACXX_1_SA-PE-010_1.sanfastq.gz	111012_0263_C03GTACXX_1_SA-PE-010_2.sanfastq.gz	ERX490714	20111012	C03GTACXX	1	SA-PE-010
Lathyrus_282_T25	20787926	101	659	162.272	172	Sanger / Illumina 1.9	111012_0263_C03GTACXX_1_SA-PE-011_1.sanfastq.gz	111012_0263_C03GTACXX_1_SA-PE-011_2.sanfastq.gz	ERX490715	20111012	C03GTACXX	1	SA-PE-011
Lathyrus_283_T26	30966362	101	952	157.368	170	Sanger / Illumina 1.9	111012_0263_C03GTACXX_1_SA-PE-012_1.sanfastq.gz	111012_0263_C03GTACXX_1_SA-PE-012_2.sanfastq.gz	ERX490716	20111012	C03GTACXX	1	SA-PE-012
Lathyrus_N152_T27	17588242	101	478	139.115	175	Sanger / Illumina 1.9	111012_0263_C03GTACXX_2_SA-PE-001_1.sanfastq.gz	111012_0263_C03GTACXX_2_SA-PE-001_2.sanfastq.gz	ERX490717	20111012	C03GTACXX	2	SA-PE-001
Lathyrus_N191_T28	31330852	101	818	133.644	178	Sanger / Illumina 1.9	111012_0263_C03GTACXX_2_SA-PE-002_1.sanfastq.gz	111012_0263_C03GTACXX_2_SA-PE-002_2.sanfastq.gz	ERX490718	20111012	C03GTACXX	2	SA-PE-002
Lathyrus_N312_T29	24063562	101	661	140.608	179	Sanger / Illumina 1.9	111012_0263_C03GTACXX_2_SA-PE-003_1.sanfastq.gz	111012_0263_C03GTACXX_2_SA-PE-003_2.sanfastq.gz	ERX490719	20111012	C03GTACXX	2	SA-PE-003
L.corn._68_T39	32232606	101	860	136.575	179	Sanger / Illumina 1.9	111012_0263_C03GTACXX_2_SA-PE-004_1.sanfastq.gz	111012_0263_C03GTACXX_2_SA-PE-004_2.sanfastq.gz	ERX490720	20111012	C03GTACXX	2	SA-PE-004
L.corn._70_T40	18321880	101	524	146.396	175	Sanger / Illumina 1.9	111012_0263_C03GTACXX_2_SA-PE-005_1.sanfastq.gz	111012_0263_C03GTACXX_2_SA-PE-005_2.sanfastq.gz	ERX490721	20111012	C03GTACXX	2	SA-PE-005
L.corn._99_T41	27652704	101	759	140.499	175	Sanger / Illumina 1.9	111012_0263_C03GTACXX_2_SA-PE-006_1.sanfastq.gz	111012_0263_C03GTACXX_2_SA-PE-006_2.sanfastq.gz	ERX490722	20111012	C03GTACXX	2	SA-PE-006
L.corn._100_T30	25902516	101	777	153.549	174	Sanger / Illumina 1.9	111012_0263_C03GTACXX_2_SA-PE-007_1.sanfastq.gz	111012_0263_C03GTACXX_2_SA-PE-007_2.sanfastq.gz	ERX490723	20111012	C03GTACXX	2	SA-PE-007
L.corn._101_T31	28306754	101	836	151.177	177	Sanger / Illumina 1.9	111012_0263_C03GTACXX_2_SA-PE-008_1.sanfastq.gz	111012_0263_C03GTACXX_2_SA-PE-008_2.sanfastq.gz	ERX490724	20111012	C03GTACXX	2	SA-PE-008
L.corn._102_T32	31057168	101	874	144.052	181	Sanger / Illumina 1.9	111012_0263_C03GTACXX_2_SA-PE-009_1.sanfastq.gz	111012_0263_C03GTACXX_2_SA-PE-009_2.sanfastq.gz	ERX490725	20111012	C03GTACXX	2	SA-PE-009
L.corn._113_T33	26105250	101	793	155.494	182	Sanger / Illumina 1.9	111012_0263_C03GTACXX_2_SA-PE-010_1.sanfastq.gz	111012_0263_C03GTACXX_2_SA-PE-010_2.sanfastq.gz	ERX490726	20111012	C03GTACXX	2	SA-PE-010
L.corn._114_T34	29092010	101	867	152.551	177	Sanger / Illumina 1.9	111012_0263_C03GTACXX_2_SA-PE-011_1.sanfastq.gz	111012_0263_C03GTACXX_2_SA-PE-011_2.sanfastq.gz	ERX490727	20111012	C03GTACXX	2	SA-PE-011
L.corn._239_T35	31838252	101	941	151.29	176	Sanger / Illumina 1.9	111012_0263_C03GTACXX_2_SA-PE-012_1.sanfastq.gz	111012_0263_C03GTACXX_2_SA-PE-012_2.sanfastq.gz	ERX490728	20111012	C03GTACXX	2	SA-PE-012
L.corn._243_T36	31233720	101	901	147.663	173	Sanger / Illumina 1.9	111012_0263_C03GTACXX_3_SA-PE-001_1.sanfastq.gz	111012_0263_C03GTACXX_3_SA-PE-001_2.sanfastq.gz	ERX490729	20111012	C03GTACXX	3	SA-PE-001
L.corn._251_T37	24639712	101	740	153.732	174	Sanger / Illumina 1.9	111012_0263_C03GTACXX_3_SA-PE-002_1.sanfastq.gz	111012_0263_C03GTACXX_3_SA-PE-002_2.sanfastq.gz	ERX490730	20111012	C03GTACXX	3	SA-PE-002
L.corn._286_T38	25044210	101	755	154.315	177	Sanger / Illumina 1.9	111012_0263_C03GTACXX_3_SA-PE-003_1.sanfastq.gz	111012_0263_C03GTACXX_3_SA-PE-003_2.sanfastq.gz	ERX490731	20111012	C03GTACXX	3	SA-PE-003
L.ped._11_T42	35752146	101	983	140.741	173	Sanger / Illumina 1.9	111012_0263_C03GTACXX_3_SA-PE-004_1.sanfastq.gz	111012_0263_C03GTACXX_3_SA-PE-004_2.sanfastq.gz	ERX490732	20111012	C03GTACXX	3	SA-PE-004
L.ped._12_T43	23822170	101	654	140.529	182	Sanger / Illumina 1.9	111012_0263_C03GTACXX_3_SA-PE-005_1.sanfastq.gz	111012_0263_C03GTACXX_3_SA-PE-005_2.sanfastq.gz	ERX490733	20111012	C03GTACXX	3	SA-PE-005
L.ped._64_T44	24974774	101	714	146.341	172	Sanger / Illumina 1.9	111012_0263_C03GTACXX_3_SA-PE-006_1.sanfastq.gz	111012_0263_C03GTACXX_3_SA-PE-006_2.sanfastq.gz	ERX490734	20111012	C03GTACXX	3	SA-PE-006
L.ped._74_T45	25461370	101	735	147.766	182	Sanger / Illumina 1.9	111012_0263_C03GTACXX_3_SA-PE-007_1.sanfastq.gz	111012_0263_C03GTACXX_3_SA-PE-007_2.sanfastq.gz	ERX490735	20111012	C03GTACXX	3	SA-PE-007
L.ped._81_T46	33196368	101	901	138.932	177	Sanger / Illumina 1.9	111012_0263_C03GTACXX_3_SA-PE-008_1.sanfastq.gz	111012_0263_C03GTACXX_3_SA-PE-008_2.sanfastq.gz	ERX490736	20111012	C03GTACXX	3	SA-PE-008
L.ped._82_T47	30104094	101	827	140.621	179	Sanger / Illumina 1.9	111012_0263_C03GTACXX_3_SA-PE-009_1.sanfastq.gz	111012_0263_C03GTACXX_3_SA-PE-009_2.sanfastq.gz	ERX490737	20111012	C03GTACXX	3	SA-PE-009
L.ped._83_T48	21987384	101	681	158.541	179	Sanger / Illumina 1.9	111012_0263_C03GTACXX_3_SA-PE-010_1.sanfastq.gz	111012_0263_C03GTACXX_3_SA-PE-010_2.sanfastq.gz	ERX490738	20111012	C03GTACXX	3	SA-PE-010
L.ped._84_T49	20582226	101	568	141.262	170	Sanger / Illumina 1.9	111012_0263_C03GTACXX_3_SA-PE-011_1.sanfastq.gz	111012_0263_C03GTACXX_3_SA-PE-011_2.sanfastq.gz	ERX490739	20111012	C03GTACXX	3	SA-PE-011
L.ped._N132_T50	19392580	101	586	154.679	167	Sanger / Illumina 1.9	111012_0263_C03GTACXX_3_SA-PE-012_1.sanfastq.gz	111012_0263_C03GTACXX_3_SA-PE-012_2.sanfastq.gz	ERX490740	20111012	C03GTACXX	3	SA-PE-012
L.ped._N141_T51	47970042	101	353	37.6681	208	Sanger / Illumina 1.9	111020_0145_D070RACXX_2_SA-PE-001_1.sanfastq.gz	111020_0145_D070RACXX_2_SA-PE-001_2.sanfastq.gz	ERX490741	20111020	D070RACXX	2	SA-PE-001
L.ped._N153_T52	27254154	101	239	44.8884	208	Sanger / Illumina 1.9	111020_0145_D070RACXX_2_SA-PE-002_1.sanfastq.gz	111020_0145_D070RACXX_2_SA-PE-002_2.sanfastq.gz	ERX490742	20111020	D070RACXX	2	SA-PE-002
L.ped._N163_T53	17997160	101	147	41.8102	191	Sanger / Illumina 1.9	111020_0145_D070RACXX_2_SA-PE-003_1.sanfastq.gz	111020_0145_D070RACXX_2_SA-PE-003_2.sanfastq.gz	ERX490743	20111020	D070RACXX	2	SA-PE-003
L.ped._N184_T54	23302516	101	188	41.2975	203	Sanger / Illumina 1.9	111020_0145_D070RACXX_2_SA-PE-004_1.sanfastq.gz	111020_0145_D070RACXX_2_SA-PE-004_2.sanfastq.gz	ERX490744	20111020	D070RACXX	2	SA-PE-004
L.ped._N208_T55	25200234	101	219	44.4845	190	Sanger / Illumina 1.9	111020_0145_D070RACXX_2_SA-PE-005_1.sanfastq.gz	111020_0145_D070RACXX_2_SA-PE-005_2.sanfastq.gz	ERX490745	20111020	D070RACXX	2	SA-PE-005
L.ped._N224_T56	23209244	101	195	43.0074	190	Sanger / Illumina 1.9	111020_0145_D070RACXX_2_SA-PE-006_1.sanfastq.gz	111020_0145_D070RACXX_2_SA-PE-006_2.sanfastq.gz	ERX490746	20111020	D070RACXX	2	SA-PE-006
Medicago_25_T70	23997084	101	209	44.5817	197	Sanger / Illumina 1.9	111020_0145_D070RACXX_2_SA-PE-007_1.sanfastq.gz	111020_0145_D070RACXX_2_SA-PE-007_2.sanfastq.gz	ERX490747	20111020	D070RACXX	2	SA-PE-007
Medicago_32_T72	31200126	101	256	42.0003	200	Sanger / Illumina 1.9	111020_0145_D070RACXX_2_SA-PE-008_1.sanfastq.gz	111020_0145_D070RACXX_2_SA-PE-008_2.sanfastq.gz	ERX490748	20111020	D070RACXX	2	SA-PE-008
Medicago_138_T57	27248464	101	229	43.0192	202	Sanger / Illumina 1.9	111020_0145_D070RACXX_2_SA-PE-009_1.sanfastq.gz	111020_0145_D070RACXX_2_SA-PE-009_2.sanfastq.gz	ERX490749	20111020	D070RACXX	2	SA-PE-009
Medicago_140_T58	28552458	101	285	51.0941	203	Sanger / Illumina 1.9	111020_0145_D070RACXX_2_SA-PE-010_1.sanfastq.gz	111020_0145_D070RACXX_2_SA-PE-010_2.sanfastq.gz	ERX490750	20111020	D070RACXX	2	SA-PE-010
Medicago_141_T59	38392270	101	353	47.0652	210	Sanger / Illumina 1.9	111020_0145_D070RACXX_2_SA-PE-011_1.sanfastq.gz	111020_0145_D070RACXX_2_SA-PE-011_2.sanfastq.gz	ERX490751	20111020	D070RACXX	2	SA-PE-011
Medicago_204_T60	30527612	101	266	44.6024	212	Sanger / Illumina 1.9	111020_0145_D070RACXX_2_SA-PE-012_1.sanfastq.gz	111020_0145_D070RACXX_2_SA-PE-012_2.sanfastq.gz	ERX490752	20111020	D070RACXX	2	SA-PE-012
Medicago_207_T63	30553672	101	281	47.0774	212	Sanger / Illumina 1.9	111020_0145_D070RACXX_3_SA-PE-001_1.sanfastq.gz	111020_0145_D070RACXX_3_SA-PE-001_2.sanfastq.gz	ERX490753	20111020	D070RACXX	3	SA-PE-001
Medicago_209_T64	20394828	101	204	51.2011	201	Sanger / Illumina 1.9	111020_0145_D070RACXX_3_SA-PE-002_1.sanfastq.gz	111020_0145_D070RACXX_3_SA-PE-002_2.sanfastq.gz	ERX490754	20111020	D070RACXX	3	SA-PE-002
Medicago_212_T67	19165766	101	184	49.1429	191	Sanger / Illumina 1.9	111020_0145_D070RACXX_3_SA-PE-003_1.sanfastq.gz	111020_0145_D070RACXX_3_SA-PE-003_2.sanfastq.gz	ERX490755	20111020	D070RACXX	3	SA-PE-003
Medicago_221_T69	23824336	101	221	47.4833	202	Sanger / Illumina 1.9	111020_0145_D070RACXX_3_SA-PE-004_1.sanfastq.gz	111020_0145_D070RACXX_3_SA-PE-004_2.sanfastq.gz	ERX490756	20111020	D070RACXX	3	SA-PE-004
Medicago_N143_T74	20330266	101	199	50.1048	189	Sanger / Illumina 1.9	111020_0145_D070RACXX_3_SA-PE-005_1.sanfastq.gz	111020_0145_D070RACXX_3_SA-PE-005_2.sanfastq.gz	ERX490757	20111020	D070RACXX	3	SA-PE-005
Medicago_N328_T75	20676560	101	206	50.9986	200	Sanger / Illumina 1.9	111020_0145_D070RACXX_3_SA-PE-006_1.sanfastq.gz	111020_0145_D070RACXX_3_SA-PE-006_2.sanfastq.gz	ERX490758	20111020	D070RACXX	3	SA-PE-006
Medicago_N334_T76	21616574	101	276	65.3569	198	Sanger / Illumina 1.9	111020_0145_D070RACXX_3_SA-PE-007_1.sanfastq.gz	111020_0145_D070RACXX_3_SA-PE-007_2.sanfastq.gz	ERX490759	20111020	D070RACXX	3	SA-PE-007
Medicago_N339_T77	27198810	101	320	60.224	189	Sanger / Illumina 1.9	111020_0145_D070RACXX_3_SA-PE-008_1.sanfastq.gz	111020_0145_D070RACXX_3_SA-PE-008_2.sanfastq.gz	ERX490760	20111020	D070RACXX	3	SA-PE-008
Medicago_N341_T78	29459032	101	357	62.0324	197	Sanger / Illumina 1.9	111020_0145_D070RACXX_3_SA-PE-009_1.sanfastq.gz	111020_0145_D070RACXX_3_SA-PE-009_2.sanfastq.gz	ERX490761	20111020	D070RACXX	3	SA-PE-009
Ononis_252_T79	26280996	101	348	67.7808	198	Sanger / Illumina 1.9	111020_0145_D070RACXX_3_SA-PE-010_1.sanfastq.gz	111020_0145_D070RACXX_3_SA-PE-010_2.sanfastq.gz	ERX490762	20111020	D070RACXX	3	SA-PE-010
Ononis_253_T80	33744820	101	435	65.9859	197	Sanger / Illumina 1.9	111020_0145_D070RACXX_3_SA-PE-011_1.sanfastq.gz	111020_0145_D070RACXX_3_SA-PE-011_2.sanfastq.gz	ERX490763	20111020	D070RACXX	3	SA-PE-011
Ononis_254_T81	35036570	101	447	65.3063	201	Sanger / Illumina 1.9	111020_0145_D070RACXX_3_SA-PE-012_1.sanfastq.gz	111020_0145_D070RACXX_3_SA-PE-012_2.sanfastq.gz	ERX490764	20111020	D070RACXX	3	SA-PE-012
Ononis_256_T82	28005604	101	304	55.5646	211	Sanger / Illumina 1.9	111020_0145_D070RACXX_4_SA-PE-001_1.sanfastq.gz	111020_0145_D070RACXX_4_SA-PE-001_2.sanfastq.gz	ERX490765	20111020	D070RACXX	4	SA-PE-001
Ononis_257_T83	29951384	101	334	57.0819	202	Sanger / Illumina 1.9	111020_0145_D070RACXX_4_SA-PE-002_1.sanfastq.gz	111020_0145_D070RACXX_4_SA-PE-002_2.sanfastq.gz	ERX490766	20111020	D070RACXX	4	SA-PE-002
Ononis_276_T84	29869536	101	318	54.4964	196	Sanger / Illumina 1.9	111020_0145_D070RACXX_4_SA-PE-003_1.sanfastq.gz	111020_0145_D070RACXX_4_SA-PE-003_2.sanfastq.gz	ERX490767	20111020	D070RACXX	4	SA-PE-003
Ononis_277_T85	31927802	101	330	52.9071	193	Sanger / Illumina 1.9	111020_0145_D070RACXX_4_SA-PE-004_1.sanfastq.gz	111020_0145_D070RACXX_4_SA-PE-004_2.sanfastq.gz	ERX490768	20111020	D070RACXX	4	SA-PE-004
Ononis_284_T86	32174266	101	373	59.343	204	Sanger / Illumina 1.9	111020_0145_D070RACXX_4_SA-PE-005_1.sanfastq.gz	111020_0145_D070RACXX_4_SA-PE-005_2.sanfastq.gz	ERX490769	20111020	D070RACXX	4	SA-PE-005
Ononis_285_T87	32426778	101	360	56.8287	209	Sanger / Illumina 1.9	111020_0145_D070RACXX_4_SA-PE-006_1.sanfastq.gz	111020_0145_D070RACXX_4_SA-PE-006_2.sanfastq.gz	ERX490770	20111020	D070RACXX	4	SA-PE-006
Ononis_N101_T88	26406480	101	199	38.5755	205	Sanger / Illumina 1.9	111020_0145_D070RACXX_4_SA-PE-007_1.sanfastq.gz	111020_0145_D070RACXX_4_SA-PE-007_2.sanfastq.gz	ERX490771	20111020	D070RACXX	4	SA-PE-007
Ononis_N123_T89	33980882	101	229	34.4961	195	Sanger / Illumina 1.9	111020_0145_D070RACXX_4_SA-PE-008_1.sanfastq.gz	111020_0145_D070RACXX_4_SA-PE-008_2.sanfastq.gz	ERX490772	20111020	D070RACXX	4	SA-PE-008
Ononis_N133_T90	35332790	101	251	36.3634	209	Sanger / Illumina 1.9	111020_0145_D070RACXX_4_SA-PE-009_1.sanfastq.gz	111020_0145_D070RACXX_4_SA-PE-009_2.sanfastq.gz	ERX490773	20111020	D070RACXX	4	SA-PE-009
Pisum_5_T100	18548282	101	159	43.8796	205	Sanger / Illumina 1.9	111020_0145_D070RACXX_4_SA-PE-010_1.sanfastq.gz	111020_0145_D070RACXX_4_SA-PE-010_2.sanfastq.gz	ERX490774	20111020	D070RACXX	4	SA-PE-010
Pisum_9_T101	33871032	101	259	39.1418	206	Sanger / Illumina 1.9	111020_0145_D070RACXX_4_SA-PE-011_1.sanfastq.gz	111020_0145_D070RACXX_4_SA-PE-011_2.sanfastq.gz	ERX490775	20111020	D070RACXX	4	SA-PE-011
Pisum_121_T91	30063124	101	229	38.9916	213	Sanger / Illumina 1.9	111020_0145_D070RACXX_4_SA-PE-012_1.sanfastq.gz	111020_0145_D070RACXX_4_SA-PE-012_2.sanfastq.gz	ERX490776	20111020	D070RACXX	4	SA-PE-012
Pisum_124_T92	36291232	101	794	111.992	190	Sanger / Illumina 1.9	111020_0145_D070RACXX_5_SA-PE-001_1.sanfastq.gz	111020_0145_D070RACXX_5_SA-PE-001_2.sanfastq.gz	ERX490777	20111020	D070RACXX	5	SA-PE-001
Pisum_192_T93	37122216	101	836	115.277	188	Sanger / Illumina 1.9	111020_0145_D070RACXX_5_SA-PE-002_1.sanfastq.gz	111020_0145_D070RACXX_5_SA-PE-002_2.sanfastq.gz	ERX490778	20111020	D070RACXX	5	SA-PE-002
Pisum_193_T94	30589980	101	675	112.952	186	Sanger / Illumina 1.9	111020_0145_D070RACXX_5_SA-PE-003_1.sanfastq.gz	111020_0145_D070RACXX_5_SA-PE-003_2.sanfastq.gz	ERX490779	20111020	D070RACXX	5	SA-PE-003
Pisum_245_T95	36002140	101	779	110.759	179	Sanger / Illumina 1.9	111020_0145_D070RACXX_5_SA-PE-004_1.sanfastq.gz	111020_0145_D070RACXX_5_SA-PE-004_2.sanfastq.gz	ERX490780	20111020	D070RACXX	5	SA-PE-004
Pisum_246_T96	30276252	101	654	110.572	191	Sanger / Illumina 1.9	111020_0145_D070RACXX_5_SA-PE-005_1.sanfastq.gz	111020_0145_D070RACXX_5_SA-PE-005_2.sanfastq.gz	ERX490781	20111020	D070RACXX	5	SA-PE-005
Pisum_247_T97	29186196	101	633	111.019	187	Sanger / Illumina 1.9	111020_0145_D070RACXX_5_SA-PE-006_1.sanfastq.gz	111020_0145_D070RACXX_5_SA-PE-006_2.sanfastq.gz	ERX490782	20111020	D070RACXX	5	SA-PE-006
Pisum_248_T98	17644092	101	217	62.9549	197	Sanger / Illumina 1.9	111020_0145_D070RACXX_5_SA-PE-007_1.sanfastq.gz	111020_0145_D070RACXX_5_SA-PE-007_2.sanfastq.gz	ERX490783	20111020	D070RACXX	5	SA-PE-007
Pisum_249_T99	26862048	101	297	56.5961	200	Sanger / Illumina 1.9	111020_0145_D070RACXX_5_SA-PE-008_1.sanfastq.gz	111020_0145_D070RACXX_5_SA-PE-008_2.sanfastq.gz	ERX490784	20111020	D070RACXX	5	SA-PE-008
Pisum_N181_T102	23613982	101	283	61.346	197	Sanger / Illumina 1.9	111020_0145_D070RACXX_5_SA-PE-009_1.sanfastq.gz	111020_0145_D070RACXX_5_SA-PE-009_2.sanfastq.gz	ERX490785	20111020	D070RACXX	5	SA-PE-009
Pisum_N256_T103	57477644	101	719	64.0323	198	Sanger / Illumina 1.9	111020_0145_D070RACXX_5_SA-PE-010_1.sanfastq.gz	111020_0145_D070RACXX_5_SA-PE-010_2.sanfastq.gz	ERX490786	20111020	D070RACXX	5	SA-PE-010
Pisum_N316_T104	19829208	101	252	65.0526	191	Sanger / Illumina 1.9	111020_0145_D070RACXX_5_SA-PE-011_1.sanfastq.gz	111020_0145_D070RACXX_5_SA-PE-011_2.sanfastq.gz	ERX490787	20111020	D070RACXX	5	SA-PE-011
Pisum_N342_T105	21214328	101	264	63.7006	197	Sanger / Illumina 1.9	111020_0145_D070RACXX_5_SA-PE-012_1.sanfastq.gz	111020_0145_D070RACXX_5_SA-PE-012_2.sanfastq.gz	ERX490788	20111020	D070RACXX	5	SA-PE-012
Trifolium_N102_T116	20387238	101	635	159.435	207	Sanger / Illumina 1.9	111214_0267_AD067GACXX_1_SA-PE-020_1.sanfastq.gz	111214_0267_AD067GACXX_1_SA-PE-020_2.sanfastq.gz	ERX490799	20111214	AD067GACXX	1	SA-PE-020
Trifolium_47_T112	35364232	101	860	124.481	226	Sanger / Illumina 1.9	111214_0267_D067GACXX_1_SA-PE-010_1.sanfastq.gz	111214_0267_D067GACXX_1_SA-PE-010_2.sanfastq.gz	ERX490789	20111214	D067GACXX	1	SA-PE-010
Trifolium_48_T113	34026692	101	846	127.268	208	Sanger / Illumina 1.9	111214_0267_D067GACXX_1_SA-PE-011_1.sanfastq.gz	111214_0267_D067GACXX_1_SA-PE-011_2.sanfastq.gz	ERX490790	20111214	D067GACXX	1	SA-PE-011
Trifolium_57_T114	32647604	101	787	123.394	205	Sanger / Illumina 1.9	111214_0267_D067GACXX_1_SA-PE-012_1.sanfastq.gz	111214_0267_D067GACXX_1_SA-PE-012_2.sanfastq.gz	ERX490791	20111214	D067GACXX	1	SA-PE-012
Trifolium_63_T115	53432800	101	1330	127.413	199	Sanger / Illumina 1.9	111214_0267_D067GACXX_1_SA-PE-013_1.sanfastq.gz	111214_0267_D067GACXX_1_SA-PE-013_2.sanfastq.gz	ERX490792	20111214	D067GACXX	1	SA-PE-013
Trifolium_106_T106	43676422	101	1072	125.637	197	Sanger / Illumina 1.9	111214_0267_D067GACXX_1_SA-PE-014_1.sanfastq.gz	111214_0267_D067GACXX_1_SA-PE-014_2.sanfastq.gz	ERX490793	20111214	D067GACXX	1	SA-PE-014
Trifolium_110_T107	41251214	101	1027	127.439	199	Sanger / Illumina 1.9	111214_0267_D067GACXX_1_SA-PE-015_1.sanfastq.gz	111214_0267_D067GACXX_1_SA-PE-015_2.sanfastq.gz	ERX490794	20111214	D067GACXX	1	SA-PE-015
Trifolium_111_T108	27942396	101	838	153.515	207	Sanger / Illumina 1.9	111214_0267_D067GACXX_1_SA-PE-016_1.sanfastq.gz	111214_0267_D067GACXX_1_SA-PE-016_2.sanfastq.gz	ERX490795	20111214	D067GACXX	1	SA-PE-016
Trifolium_112_T109	24906594	101	734	150.852	199	Sanger / Illumina 1.9	111214_0267_D067GACXX_1_SA-PE-017_1.sanfastq.gz	111214_0267_D067GACXX_1_SA-PE-017_2.sanfastq.gz	ERX490796	20111214	D067GACXX	1	SA-PE-017
Trifolium_136_T110	27399724	101	855	159.731	189	Sanger / Illumina 1.9	111214_0267_D067GACXX_1_SA-PE-018_1.sanfastq.gz	111214_0267_D067GACXX_1_SA-PE-018_2.sanfastq.gz	ERX490797	20111214	D067GACXX	1	SA-PE-018
Trifolium_198_T111	35211512	101	1054	153.223	219	Sanger / Illumina 1.9	111214_0267_D067GACXX_1_SA-PE-019_1.sanfastq.gz	111214_0267_D067GACXX_1_SA-PE-019_2.sanfastq.gz	ERX490798	20111214	D067GACXX	1	SA-PE-019
Trifolium_N185_T117	25521652	101	779	156.242	194	Sanger / Illumina 1.9	111214_0267_D067GACXX_1_SA-PE-021_1.sanfastq.gz	111214_0267_D067GACXX_1_SA-PE-021_2.sanfastq.gz	ERX490800	20111214	D067GACXX	1	SA-PE-021

## Sheet: Table S5_TargCoord_GMAP
Table S5: Target coordinates on Assembly 2 of the pea aphid genome. Targets with more than one best match from the GMAP analysis were given NAs.
The last columns, from "Npaths" (included), summarize GMAP outputs (see GMAP manual for further information).
Gene	Alias	Target Category	Promoter of	ScaffoldV1	startV1	stopV1	strandV1	Npaths	ScaffoldV2	startV2	stopV2	strandV2	Qstart	Qstop	LQueryMapped	QueryLength	coverage	TrimmedCoverage	PcIdentity	matches	mismatches	indels	unknowns	TranslateStart	TranslateStop	NbOfAA	AAchanges
Gr1	Gr1_5	Gr	None	EQ126506	88246	87972	-	1	GL350420	92448	92174	-	1	275	275	275	100	100	100	275	0	0	0	3	275	91	NA
Gr1	Gr1_2	Gr	None	EQ126506	92112	91917	-	1	GL350420	96314	96119	-	1	196	196	196	100	100	100	196	0	0	0	3	197	65	NA
Gr1	Gr1_4	Gr	None	EQ126506	90057	89872	-	1	GL350420	94259	94074	-	1	186	186	186	100	100	100	186	0	0	0	3	185	61	NA
Gr1	Gr1_7	Gr	None	EQ126506	84650	84488	-	1	GL350420	85952	85790	-	1	163	163	163	100	100	100	163	0	0	0	2	163	54	NA
Gr1	Gr1_1	Gr	None	EQ126506	101308	101152	-	1	GL350420	105750	105594	-	1	157	157	157	100	100	100	157	0	0	0	1	156	52	NA
Gr1	Gr1_6	Gr	None	EQ126506	84860	84706	-	1	GL350420	86162	86008	-	1	155	155	155	100	100	100	155	0	0	0	1	153	51	NA
Gr1	Gr1_3	Gr	None	EQ126506	90631	90513	-	1	GL350420	94833	94715	-	1	119	119	119	100	100	100	119	0	0	0	1	120	40	NA
Gr1	Gr1_9	Gr	None	EQ126506	83156	83055	-	1	GL350420	84458	84357	-	1	102	102	102	100	100	100	102	0	0	0	1	102	33	NA
Gr1	Gr1_8	Gr	None	EQ126506	83334	83245	-	1	GL350420	84636	84547	-	1	90	90	90	100	100	100	90	0	0	0	1	90	30	NA
Gr10	Gr10_1	Gr	None	EQ127119	20436	19604	-	1	GL350104	38153	38986	+	1	833	833	833	100	100	99.2	827	6	1	0	3	769	255	NA
Gr10	Gr10_4	Gr	None	EQ127119	13943	13851	-	1	GL350104	42458	42550	+	1	93	93	93	100	100	100	93	0	0	0	1	93	30	NA
Gr10	Gr10_3	Gr	None	EQ127119	14142	14053	-	1	GL350104	42259	42348	+	1	90	90	90	100	100	100	90	0	0	0	1	90	30	NA
Gr10	Gr10_2	Gr	None	EQ127119	15077	15000	-	2	NA	NA	NA	NA	NA	NA	NA	NA	NA	NA	NA	NA	NA	NA	NA	NA	NA	NA	NA
Gr11	Gr11_1	Gr	None	EQ123771	517692	516924	-	1	GL349887	68486	69254	+	1	769	769	769	100	100	100	769	0	0	0	1	768	256	NA
Gr11	Gr11_2	Gr	None	EQ123771	512793	512510	-	1	GL349887	73378	73661	+	1	284	284	284	100	100	100	284	0	0	0	3	284	94	NA
Gr11	Gr11_3	Gr	None	EQ123771	511497	511408	-	1	GL349887	74674	74763	+	1	90	90	90	100	100	100	90	0	0	0	1	90	30	NA
Gr11	Gr11_4	Gr	None	EQ123771	510707	510648	-	1	GL349887	75464	75523	+	1	60	60	60	100	100	100	60	0	0	0	1	60	19	NA
Gr12	Gr12_1	Gr	None	EQ114917	1303	2373	+	1	GL351330	4034	5104	+	1	1071	1071	1071	100	100	99.9	1070	1	0	0	1	1071	357	NA
Gr12	Gr12_2	Gr	None	EQ114917	9051	9140	+	1	GL351330	11810	11899	+	1	90	90	90	100	100	100	90	0	0	0	1	90	29	NA
Gr13	Gr13_1	Gr	None	EQ120388	53062	52584	-	1	GL349838	136423	135945	-	1	479	479	479	100	100	100	479	0	0	0	1	477	159	NA
Gr13	Gr13_2	Gr	None	EQ120388	41920	41587	-	1	GL349838	125279	124946	-	1	334	334	334	100	100	100	334	0	0	0	2	334	111	NA
Gr13	Gr13_5	Gr	None	EQ120388	37486	37322	-	1	GL349838	120840	120676	-	1	165	165	165	100	100	100	165	0	0	0	1	165	54	NA
Gr13	Gr13_4	Gr	None	EQ120388	37651	37562	-	1	GL349838	121005	120916	-	1	90	90	90	100	100	100	90	0	0	0	1	90	30	NA
Gr13	Gr13_3	Gr	None	EQ120388	41501	41433	-	1	GL349838	124860	124792	-	1	69	69	69	100	100	100	69	0	0	0	1	69	23	NA
Gr14	Gr14_2	Gr	None	EQ121792	110313	110955	+	2	NA	NA	NA	NA	NA	NA	NA	NA	NA	NA	NA	NA	NA	NA	NA	NA	NA	NA	NA
Gr14	Gr14_1	Gr	None	EQ121792	108060	108307	+	1	GL350254	66258	66011	-	1	248	248	248	100	100	100	248	0	0	0	1	246	82	NA
Gr14	Gr14_5	Gr	None	EQ121792	111895	112014	+	2	NA	NA	NA	NA	NA	NA	NA	NA	NA	NA	NA	NA	NA	NA	NA	NA	NA	NA	NA
Gr14	Gr14_4	Gr	None	EQ121792	111719	111808	+	2	NA	NA	NA	NA	NA	NA	NA	NA	NA	NA	NA	NA	NA	NA	NA	NA	NA	NA	NA
Gr14	Gr14_3	Gr	None	EQ121792	111556	111624	+	2	NA	NA	NA	NA	NA	NA	NA	NA	NA	NA	NA	NA	NA	NA	NA	NA	NA	NA	NA
Gr15J	Gr15J_4	Gr	None	EQ122330	69475	69970	+	1	GL350040	365983	365488	-	1	496	496	496	100	100	100	496	0	0	0	3	494	164	NA
Gr15J	Gr15J_3	Gr	None	EQ122330	67306	67648	+	1	GL350040	368152	367810	-	1	343	343	343	100	100	98.8	339	4	0	0	1	189	62	NA
Gr15J	Gr15J_5	Gr	None	EQ122330	73151	73466	+	1	GL350040	362305	361990	-	1	316	316	316	100	100	100	316	0	0	0	2	316	105	NA
Gr15J	Gr15J_1	Gr	None	EQ124408	12118	11969	-	1	GL350040	353857	353708	-	1	150	150	150	100	100	100	150	0	0	0	1	150	49	NA
Gr15J	Gr15J_2	Gr	None	EQ124408	12508	12419	-	1	GL350040	354247	354158	-	1	90	90	90	100	100	100	90	0	0	0	1	90	30	NA
Gr16	Gr16_1	Gr	None	EQ113354	8794	7847	-	1	GL350249	49737	48790	-	1	948	948	948	100	100	100	948	0	0	0	1	948	316	NA
Gr16	Gr16_3	Gr	None	EQ113354	6018	5929	-	1	GL350249	46961	46872	-	1	90	90	90	100	100	100	90	0	0	0	1	90	30	NA
Gr16	Gr16_2	Gr	None	EQ113354	7689	7621	-	1	GL350249	48632	48564	-	1	69	69	69	100	100	100	69	0	0	0	1	69	23	NA
Gr16	Gr16_4	Gr	None	EQ113354	5778	5716	-	1	GL350249	46721	46659	-	1	63	63	63	100	100	100	63	0	0	0	1	63	20	NA
Gr17	Gr17_1	Gr	None	EQ113354	14832	13822	-	1	GL350249	55929	54919	-	1	1011	1011	1011	100	100	100	1011	0	0	0	1	1011	337	NA
Gr17	Gr17_3	Gr	None	EQ113354	12341	12252	-	1	GL350249	53284	53195	-	1	90	90	90	100	100	100	90	0	0	0	1	90	30	NA
Gr17	Gr17_2	Gr	None	EQ113354	12496	12428	-	1	GL350249	53439	53371	-	1	69	69	69	100	100	100	69	0	0	0	1	69	23	NA
Gr17	Gr17_4	Gr	None	EQ113354	12174	12112	-	1	GL350249	53117	53055	-	1	63	63	63	100	100	100	63	0	0	0	1	63	20	NA
Gr18	Gr18_1	Gr	None	EQ118840	10741	11694	+	1	GL350249	166997	166044	-	1	954	954	954	100	100	100	954	0	0	0	1	954	318	NA
Gr18	Gr18_3	Gr	None	EQ118840	13173	13262	+	1	GL350249	164565	164476	-	1	90	90	90	100	100	100	90	0	0	0	1	90	30	NA
Gr18	Gr18_2	Gr	None	EQ118840	12981	13049	+	1	GL350249	164757	164689	-	1	69	69	69	100	100	100	69	0	0	0	1	69	23	NA
Gr18	Gr18_4	Gr	None	EQ118840	14930	14983	+	1	GL350249	162808	162755	-	1	54	54	54	100	100	100	54	0	0	0	1	54	17	NA
Gr19	Gr19_1	Gr	None	EQ118840	16151	17200	+	1	GL350249	161587	160538	-	1	1050	1050	1050	100	100	100	1050	0	0	0	1	1050	350	NA
Gr19	Gr19_3	Gr	None	EQ118840	20622	20711	+	1	GL350249	157116	157027	-	1	90	90	90	100	100	100	90	0	0	0	1	90	30	NA
Gr19	Gr19_2	Gr	None	EQ118840	18248	18316	+	1	GL350249	159490	159422	-	1	69	69	69	100	100	100	69	0	0	0	1	69	23	NA
Gr19	Gr19_4	Gr	None	EQ118840	20857	20922	+	1	GL350249	156881	156816	-	1	66	66	66	100	100	100	66	0	0	0	1	66	21	NA
Gr2	Gr2_5	Gr	None	EQ126506	78195	77921	-	1	GL350420	79497	79223	-	1	275	275	275	100	100	100	275	0	0	0	3	275	91	NA
Gr2	Gr2_2	Gr	None	EQ126506	81903	81708	-	1	GL350420	83205	83010	-	1	196	196	196	100	100	100	196	0	0	0	3	194	64	NA
Gr2	Gr2_4	Gr	None	EQ126506	78553	78368	-	1	GL350420	79855	79670	-	1	186	186	186	100	100	100	186	0	0	0	3	185	61	NA
Gr2	Gr2_7	Gr	None	EQ126506	76622	76460	-	1	GL350420	77924	77762	-	1	163	163	163	100	100	100	163	0	0	0	2	163	54	NA
Gr2	Gr2_1	Gr	None	EQ126506	82208	82052	-	1	GL350420	83510	83354	-	1	157	157	157	100	100	100	157	0	0	0	1	156	52	NA
Gr2	Gr2_6	Gr	None	EQ126506	76847	76693	-	1	GL350420	78149	77995	-	1	155	155	155	100	100	100	155	0	0	0	1	153	51	NA
Gr2	Gr2_3	Gr	None	EQ126506	79226	79108	-	1	GL350420	80528	80410	-	1	119	119	119	100	100	100	119	0	0	0	2	118	39	NA
Gr2	Gr2_9	Gr	None	EQ126506	76198	76085	-	1	GL350420	77500	77387	-	1	114	114	114	100	100	100	114	0	0	0	1	114	37	NA
Gr2	Gr2_8	Gr	None	EQ126506	76376	76287	-	1	GL350420	77678	77589	-	1	90	90	90	100	100	100	90	0	0	0	1	90	30	NA
Gr20	Gr20_1	Gr	None	EQ111895	26740	25766	-	1	GL349869	519268	520242	+	1	975	975	975	100	100	100	975	0	0	0	1	975	325	NA
Gr20	Gr20_3	Gr	None	EQ111895	24759	24670	-	2	NA	NA	NA	NA	NA	NA	NA	NA	NA	NA	NA	NA	NA	NA	NA	NA	NA	NA	NA
Gr20	Gr20_4	Gr	None	EQ111895	23554	23468	-	2	NA	NA	NA	NA	NA	NA	NA	NA	NA	NA	NA	NA	NA	NA	NA	NA	NA	NA	NA
Gr20	Gr20_2	Gr	None	EQ111895	24911	24843	-	2	NA	NA	NA	NA	NA	NA	NA	NA	NA	NA	NA	NA	NA	NA	NA	NA	NA	NA	NA
Gr21	Gr21_1	Gr	None	EQ111895	18790	17906	-	1	GL349869	460900	461784	+	1	885	885	885	100	100	100	885	0	0	0	1	885	295	NA
Gr21	Gr21_3	Gr	None	EQ111895	10207	10118	-	1	GL349869	469416	469505	+	1	90	90	90	100	100	100	90	0	0	0	1	90	30	NA
Gr21	Gr21_2	Gr	None	EQ111895	10348	10280	-	1	GL349869	469275	469343	+	1	69	69	69	100	100	100	69	0	0	0	1	69	23	NA
Gr21	Gr21_4	Gr	None	EQ111895	9976	9914	-	1	GL349869	469647	469709	+	1	63	63	63	100	100	100	63	0	0	0	1	63	20	NA
Gr22C	Gr22C_1	Gr	None	EQ111895	5906	5004	-	1	GL349869	473717	474619	+	1	903	903	903	100	100	100	903	0	0	0	1	903	301	NA
Gr22C	Gr22C_3	Gr	None	EQ111895	2627	2538	-	1	GL349869	476996	477085	+	1	90	90	90	100	100	100	90	0	0	0	1	90	30	NA
Gr22C	Gr22C_2	Gr	None	EQ111895	2762	2694	-	1	GL349869	476861	476929	+	1	69	69	69	100	100	100	69	0	0	0	1	69	23	NA
Gr23P	Gr23P_1	Gr	None	EQ123819	55783	55076	-	1	GL349869	404562	405269	+	1	708	708	708	100	100	98.3	696	12	0	0	1	708	236	N15S [42] V16L [45] I17T [48] K25N [72] F164L [489] I229T [684] T234K [699]
Gr23P	Gr23P_2	Gr	None	EQ123819	49790	49719	-	1	GL349869	498160	498231	+	1	72	72	72	100	100	100	72	0	0	0	2	67	21	NA
Gr24	Gr24_1	Gr	None	EQ123819	46316	45357	-	1	GL349869	412006	412965	+	1	960	960	960	100	100	100	960	0	0	0	1	960	320	NA
Gr24	Gr24_3	Gr	None	EQ123819	43179	43090	-	1	GL349869	392333	392422	+	1	90	90	90	100	100	100	90	0	0	0	1	90	30	NA
Gr24	Gr24_2	Gr	None	EQ123819	43314	43246	-	2	NA	NA	NA	NA	NA	NA	NA	NA	NA	NA	NA	NA	NA	NA	NA	NA	NA	NA	NA
Gr24	Gr24_4	Gr	None	EQ123819	42506	42456	-	1	GL349869	393006	393056	+	1	51	51	51	100	100	100	51	0	0	0	1	51	16	NA
Gr25	Gr25_1	Gr	None	EQ123819	41423	40554	-	1	GL349869	394089	394958	+	1	870	870	870	100	100	100	870	0	0	0	1	870	290	NA
Gr25	Gr25_3	Gr	None	EQ123819	39573	39484	-	2	NA	NA	NA	NA	NA	NA	NA	NA	NA	NA	NA	NA	NA	NA	NA	NA	NA	NA	NA
Gr25	Gr25_2	Gr	None	EQ123819	39705	39637	-	1	GL349869	395807	395875	+	1	69	69	69	100	100	100	69	0	0	0	1	69	23	NA
Gr25	Gr25_4	Gr	None	EQ123819	38977	38927	-	1	GL349869	396535	396585	+	1	51	51	51	100	100	100	51	0	0	0	1	51	16	NA
Gr26C	Gr26C_1	Gr	None	EQ123819	38566	37637	-	1	GL349869	396946	397875	+	1	930	930	930	100	100	100	930	0	0	0	1	930	310	NA
Gr26C	Gr26C_3	Gr	None	EQ123819	36704	36615	-	1	GL349869	398808	398897	+	1	90	90	90	100	100	100	90	0	0	0	1	90	30	NA
Gr26C	Gr26C_2	Gr	None	EQ123819	36846	36778	-	1	GL349869	398666	398734	+	1	69	69	69	100	100	100	69	0	0	0	1	69	23	NA
Gr27	Gr27_1	Gr	None	EQ123819	31208	30303	-	1	GL349869	404364	405269	+	1	906	906	906	100	100	99.8	904	2	0	0	1	906	302	V82L [243] T108I [321]
Gr27	Gr27_3	Gr	None	EQ123819	25514	25425	-	1	GL349869	410181	410270	+	1	90	90	90	100	100	100	90	0	0	0	1	90	30	NA
Gr27	Gr27_2	Gr	None	EQ123819	25663	25595	-	1	GL349869	410032	410100	+	1	69	69	69	100	100	100	69	0	0	0	1	69	23	NA
Gr27	Gr27_4	Gr	None	EQ123819	23535	23485	-	1	GL349869	416478	416528	+	1	51	51	51	100	100	100	51	0	0	0	1	51	16	NA
Gr28P	Gr28P_1	Gr	None	EQ123819	21859	21264	-	1	GL349869	418234	418834	+	1	596	596	596	100	100	99.2	596	0	5	0	3	522	174	NA
Gr29P	Gr29P_1	Gr	None	EQ123819	19968	19519	-	1	GL349869	420130	420579	+	1	450	450	450	100	100	99.3	447	3	0	0	1	450	150	P49S [144] I69F [204] Q142L [423]
Gr29P	Gr29P_3	Gr	None	EQ123819	18023	17934	-	2	NA	NA	NA	NA	NA	NA	NA	NA	NA	NA	NA	NA	NA	NA	NA	NA	NA	NA	NA
Gr29P	Gr29P_2	Gr	None	EQ123819	18155	18087	-	1	GL349869	421940	422008	+	1	69	69	69	100	100	100	69	0	0	0	1	69	23	NA
Gr3	Gr3_5	Gr	None	EQ126506	64092	63818	-	1	GL350420	65044	64770	-	1	275	275	275	100	100	100	275	0	0	0	3	275	91	NA
Gr3	Gr3_2	Gr	None	EQ126506	67834	67639	-	1	GL350420	68810	68615	-	1	196	196	196	100	100	100	196	0	0	0	3	197	65	NA
Gr3	Gr3_4	Gr	None	EQ126506	64426	64241	-	1	GL350420	65378	65193	-	1	186	186	186	100	100	100	186	0	0	0	3	185	61	NA
Gr3	Gr3_7	Gr	None	EQ126506	60775	60613	-	1	GL350420	61401	61239	-	1	163	163	163	100	100	100	163	0	0	0	2	163	54	NA
Gr3	Gr3_1	Gr	None	EQ126506	68132	67976	-	1	GL350420	69108	68952	-	1	157	157	157	100	100	100	157	0	0	0	1	156	52	NA
Gr3	Gr3_6	Gr	None	EQ126506	61000	60846	-	1	GL350420	61626	61472	-	1	155	155	155	100	100	100	155	0	0	0	1	153	51	NA
Gr3	Gr3_3	Gr	None	EQ126506	66854	66736	-	1	GL350420	67830	67712	-	1	119	119	119	100	100	100	119	0	0	0	2	118	39	NA
Gr3	Gr3_9	Gr	None	EQ126506	60359	60246	-	1	GL350420	60985	60872	-	1	114	114	114	100	100	100	114	0	0	0	1	114	37	NA
Gr3	Gr3_8	Gr	None	EQ126506	60528	60439	-	1	GL350420	61154	61065	-	1	90	90	90	100	100	100	90	0	0	0	1	90	30	NA
Gr30	Gr30_1	Gr	None	EQ123819	17063	16131	-	1	GL349869	423033	423965	+	1	933	933	933	100	100	99.9	932	1	0	0	1	933	311	I26V [75]
Gr30	Gr30_3	Gr	None	EQ123819	15415	15326	-	1	GL349869	424712	424801	+	1	90	90	90	100	100	100	90	0	0	0	1	90	30	NA
Gr30	Gr30_2	Gr	None	EQ123819	15545	15477	-	1	GL349869	424581	424649	+	1	69	69	69	100	100	100	69	0	0	0	1	69	23	NA
Gr30	Gr30_4	Gr	None	EQ123819	10853	10803	-	1	GL349869	429271	429321	+	1	51	51	51	100	100	100	51	0	0	0	1	51	16	NA
Gr31	Gr31_1	Gr	None	EQ127765	479	1396	+	1	GL349869	483062	483979	+	1	918	918	918	100	100	100	918	0	0	0	1	918	306	NA
Gr31	Gr31_3	Gr	None	EQ127765	3578	3667	+	1	GL349869	486161	486250	+	1	90	90	90	100	100	100	90	0	0	0	1	90	30	NA
Gr31	Gr31_2	Gr	None	EQ127765	3154	3222	+	1	GL349869	485737	485805	+	1	69	69	69	100	100	100	69	0	0	0	1	69	23	NA
Gr31	Gr31_4	Gr	None	EQ127765	4480	4530	+	1	GL349869	487063	487112	+	1	51	51	51	100	100	98	50	0	1	0	3	51	15	NA
Gr32	Gr32_1	Gr	None	EQ114342	29555	28611	-	1	GL349623	821589	822533	+	1	945	945	945	100	100	100	945	0	0	0	1	945	315	NA
Gr32	Gr32_3	Gr	None	EQ114342	26766	26683	-	1	GL349623	824378	824461	+	1	84	84	84	100	100	100	84	0	0	0	1	84	28	NA
Gr32	Gr32_2	Gr	None	EQ114342	26915	26847	-	1	GL349623	824229	824297	+	1	69	69	69	100	100	100	69	0	0	0	1	69	23	NA
Gr32	Gr32_4	Gr	None	EQ114342	26541	26479	-	1	GL349623	824603	824665	+	1	63	63	63	100	100	100	63	0	0	0	1	63	20	NA
Gr33	Gr33_1	Gr	None	EQ114342	23760	22903	-	1	GL349623	827384	828241	+	1	858	858	858	100	100	100	858	0	0	0	1	858	286	NA
Gr33	Gr33_3	Gr	None	EQ114342	22077	21988	-	1	GL349623	829067	829156	+	1	90	90	90	100	100	100	90	0	0	0	1	90	30	NA
Gr33	Gr33_2	Gr	None	EQ114342	22231	22163	-	1	GL349623	828913	828981	+	1	69	69	69	100	100	100	69	0	0	0	1	69	23	NA
Gr33	Gr33_4	Gr	None	EQ114342	19702	19652	-	1	GL349623	831454	831504	+	1	51	51	51	100	100	100	51	0	0	0	1	51	16	NA
Gr34	Gr34_1	Gr	None	EQ113290	1967	2918	+	1	GL350004	229548	228597	-	1	952	952	952	100	100	100	952	0	0	0	1	951	317	NA
Gr34	Gr34_3	Gr	None	EQ113290	3390	3479	+	1	GL350004	228125	228036	-	1	90	90	90	100	100	100	90	0	0	0	1	90	30	NA
Gr34	Gr34_4	Gr	None	EQ113290	4198	4269	+	1	GL350004	227317	227246	-	1	72	72	72	100	100	100	72	0	0	0	1	72	23	NA
Gr34	Gr34_2	Gr	None	EQ113290	3239	3307	+	1	GL350004	228276	228208	-	1	69	69	69	100	100	100	69	0	0	0	1	69	23	NA
Gr35	Gr35_1	Gr	None	EQ116360	11514	12503	+	1	GL350153	30760	29771	-	1	990	990	990	100	100	100	990	0	0	0	1	990	330	NA
Gr35	Gr35_4	Gr	None	EQ116360	15979	16074	+	1	GL350153	26286	26191	-	1	96	96	96	100	100	100	96	0	0	0	1	96	31	NA
Gr35	Gr35_3	Gr	None	EQ116360	13988	14077	+	1	GL350153	28286	28197	-	1	90	90	90	100	100	100	90	0	0	0	1	90	30	NA
Gr35	Gr35_2	Gr	None	EQ116360	13787	13855	+	1	GL350153	28487	28419	-	1	69	69	69	100	100	100	69	0	0	0	1	69	23	NA
Gr36	Gr36_1	Gr	None	EQ123358	20699	21682	+	1	GL349630	906331	905348	-	1	984	984	984	100	100	100	984	0	0	0	1	984	328	NA
Gr36	Gr36_3	Gr	None	EQ123358	22546	22635	+	1	GL349630	904484	904395	-	1	90	90	90	100	100	100	90	0	0	0	1	90	30	NA
Gr36	Gr36_2	Gr	None	EQ123358	22240	22308	+	1	GL349630	904790	904722	-	1	69	69	69	100	100	100	69	0	0	0	1	69	23	NA
Gr36	Gr36_4	Gr	None	EQ123358	22820	22879	+	1	GL349630	904210	904151	-	1	60	60	60	100	100	100	60	0	0	0	1	60	19	NA
Gr37	Gr37_2	Gr	None	EQ116897	11240	10598	-	1	GL350183	69520	68878	-	1	643	643	643	100	100	100	643	0	0	0	2	643	214	NA
Gr37	Gr37_1	Gr	None	EQ116897	13131	12860	-	1	GL350183	71411	71140	-	1	272	272	272	100	100	100	272	0	0	0	3	272	90	NA
Gr37	Gr37_5	Gr	None	EQ116897	8960	8841	-	1	GL350183	67240	67121	-	1	120	120	120	100	100	100	120	0	0	0	1	120	39	NA
Gr37	Gr37_4	Gr	None	EQ116897	9220	9128	-	2	NA	NA	NA	NA	NA	NA	NA	NA	NA	NA	NA	NA	NA	NA	NA	NA	NA	NA	NA
Gr37	Gr37_3	Gr	None	EQ116897	9782	9714	-	1	GL350183	68062	67994	-	1	69	69	69	100	100	100	69	0	0	0	1	69	23	NA
Gr38F	Gr38F_3	Gr	None	EQ116897	3384	2742	-	1	GL350183	61682	61040	-	1	643	643	643	100	100	100	643	0	0	0	2	643	214	NA
Gr38F	Gr38F_2	Gr	None	EQ116897	4624	4333	-	4	NA	NA	NA	NA	NA	NA	NA	NA	NA	NA	NA	NA	NA	NA	NA	NA	NA	NA	NA
Gr38F	Gr38F_1	Gr	None	EQ120865	39318	39199	-	1	GL350183	57667	57548	-	1	120	120	120	100	100	100	120	0	0	0	1	120	39	NA
Gr38F	Gr38F_5	Gr	None	EQ116897	227	135	-	1	GL350183	58085	57993	-	1	93	93	93	100	100	100	93	0	0	0	1	93	31	NA
Gr38F	Gr38F_4	Gr	None	EQ116897	460	392	-	2	NA	NA	NA	NA	NA	NA	NA	NA	NA	NA	NA	NA	NA	NA	NA	NA	NA	NA	NA
Gr39	Gr39_2	Gr	None	EQ120865	35365	34723	-	1	GL350183	53646	53004	-	1	643	643	643	100	100	100	643	0	0	0	2	643	214	NA
Gr39	Gr39_1	Gr	None	EQ120865	37400	37129	-	1	GL350183	55749	55478	-	1	272	272	272	100	100	100	272	0	0	0	1	270	90	NA
Gr39	Gr39_5	Gr	None	EQ120865	33301	33182	-	1	GL350183	51582	51463	-	1	120	120	120	100	100	100	120	0	0	0	1	120	39	NA
Gr39	Gr39_4	Gr	None	EQ120865	33704	33612	-	2	NA	NA	NA	NA	NA	NA	NA	NA	NA	NA	NA	NA	NA	NA	NA	NA	NA	NA	NA
Gr39	Gr39_3	Gr	None	EQ120865	33937	33869	-	2	NA	NA	NA	NA	NA	NA	NA	NA	NA	NA	NA	NA	NA	NA	NA	NA	NA	NA	NA
Gr4	Gr4_5	Gr	None	EQ126506	50598	50324	-	1	GL350420	51464	51190	-	1	275	275	275	100	100	100	275	0	0	0	3	275	91	NA
Gr4	Gr4_2	Gr	None	EQ126506	53692	53506	-	1	GL350420	54270	54084	-	1	187	187	187	100	100	100	187	0	0	0	3	188	62	NA
Gr4	Gr4_4	Gr	None	EQ126506	50935	50750	-	1	GL350420	51801	51616	-	1	186	186	186	100	100	100	186	0	0	0	3	185	61	NA
Gr4	Gr4_1	Gr	None	EQ126506	54005	53843	-	1	GL350420	54583	54421	-	1	163	163	163	100	100	100	163	0	0	0	1	162	54	NA
Gr4	Gr4_7	Gr	None	EQ126506	49008	48846	-	1	GL350420	49874	49712	-	1	163	163	163	100	100	100	163	0	0	0	2	163	54	NA
Gr4	Gr4_6	Gr	None	EQ126506	49233	49079	-	1	GL350420	50099	49945	-	1	155	155	155	100	100	100	155	0	0	0	1	153	51	NA
Gr4	Gr4_3	Gr	None	EQ126506	51411	51293	-	1	GL350420	52277	52159	-	1	119	119	119	100	100	100	119	0	0	0	2	118	39	NA
Gr4	Gr4_9	Gr	None	EQ126506	48587	48474	-	1	GL350420	49453	49340	-	1	114	114	114	100	100	100	114	0	0	0	1	114	37	NA
Gr4	Gr4_8	Gr	None	EQ126506	48761	48672	-	1	GL350420	49627	49538	-	1	90	90	90	100	100	100	90	0	0	0	1	90	30	NA
Gr40	Gr40_2	Gr	None	EQ120865	26735	26093	-	1	GL350183	45043	44401	-	1	643	643	643	100	100	100	643	0	0	0	2	643	214	NA
Gr40	Gr40_1	Gr	None	EQ120865	27631	27360	-	2	NA	NA	NA	NA	NA	NA	NA	NA	NA	NA	NA	NA	NA	NA	NA	NA	NA	NA	NA
Gr40	Gr40_5	Gr	None	EQ120865	22679	22560	-	1	GL350183	40987	40868	-	1	120	120	120	100	100	100	120	0	0	0	1	120	39	NA
Gr40	Gr40_4	Gr	None	EQ120865	23566	23474	-	1	GL350183	41874	41782	-	1	93	93	93	100	100	100	93	0	0	0	1	93	31	NA
Gr40	Gr40_3	Gr	None	EQ120865	23799	23731	-	1	GL350183	42107	42039	-	1	69	69	69	100	100	100	69	0	0	0	1	69	23	NA
Gr41	Gr41_2	Gr	None	EQ111294	13368	14016	+	1	GL349627	445761	446409	+	1	649	649	649	100	100	100	649	0	0	0	2	649	216	NA
Gr41	Gr41_1	Gr	None	EQ111294	5862	6133	+	1	GL350213	58918	59189	+	1	272	272	272	100	100	100	272	0	0	0	1	270	90	NA
Gr41	Gr41_5	Gr	None	EQ111294	16411	16530	+	2	NA	NA	NA	NA	NA	NA	NA	NA	NA	NA	NA	NA	NA	NA	NA	NA	NA	NA	NA
Gr41	Gr41_4	Gr	None	EQ111294	15597	15689	+	1	GL349627	447961	448053	+	1	93	93	93	100	100	100	93	0	0	0	1	93	31	NA
Gr41	Gr41_3	Gr	None	EQ111294	15272	15340	+	1	GL349627	447636	447704	+	1	69	69	69	100	100	100	69	0	0	0	1	69	23	NA
Gr42	Gr42_2	Gr	None	EQ110801	104203	104839	+	1	GL350117	306937	306301	-	1	637	637	637	100	100	99.5	634	3	0	0	2	637	212	H116Y [346]
Gr42	Gr42_1	Gr	None	EQ110801	103248	103519	+	1	GL350117	307892	307621	-	1	272	272	272	100	100	100	272	0	0	0	1	270	90	NA
Gr42	Gr42_5	Gr	None	EQ110801	106563	106679	+	1	GL350117	304577	304461	-	1	117	117	117	100	100	100	117	0	0	0	1	117	38	NA
Gr42	Gr42_4	Gr	None	EQ110801	106377	106469	+	1	GL350117	304763	304671	-	1	93	93	93	100	100	100	93	0	0	0	1	93	31	NA
Gr42	Gr42_3	Gr	None	EQ110801	106137	106205	+	1	GL350117	305003	304935	-	1	69	69	69	100	100	100	69	0	0	0	1	69	23	NA
Gr43	Gr43_2	Gr	None	EQ114785	19026	18387	-	1	GL350824	29629	30268	+	1	640	640	640	100	100	93.4	598	42	0	0	2	640	213	H22P [64] V43I [127] V44M [130] A46T [136] V52I [154] Q54P [160] T64S [190] F65L [193] F67V [199] L78V [232] N90D [268] C91Y [271] G143A [427] N156S [466] I158S [472] V162L [484] G163S [487] S172N [514] T173S [517] T175R [523] D177E [529] T192A [574] I198T [592] C202S [604]
Gr43	Gr43_1	Gr	None	EQ114785	24615	24344	-	1	GL350824	11910	11639	-	1	272	272	272	100	100	100	272	0	0	0	1	270	90	NA
Gr43	Gr43_5	Gr	None	EQ114785	17006	16881	-	1	GL350824	16806	16931	+	1	126	126	126	100	100	100	126	0	0	0	1	126	41	NA
Gr43	Gr43_4	Gr	None	EQ114785	17196	17104	-	1	GL350824	16609	16701	+	1	93	93	93	100	100	100	93	0	0	0	1	93	31	NA
Gr43	Gr43_3	Gr	None	EQ114785	17444	17376	-	1	GL350824	16361	16429	+	1	69	69	69	100	100	100	69	0	0	0	1	69	23	NA
Gr44	Gr44_2	Gr	None	EQ114785	4073	3434	-	1	GL350824	29629	30268	+	1	640	640	640	100	100	100	640	0	0	0	2	640	213	NA
Gr44	Gr44_1	Gr	None	EQ114785	5271	5000	-	2	NA	NA	NA	NA	NA	NA	NA	NA	NA	NA	NA	NA	NA	NA	NA	NA	NA	NA	NA
Gr44	Gr44_5	Gr	None	EQ114785	1180	1055	-	1	GL350824	32520	32645	+	1	126	126	126	100	100	100	126	0	0	0	1	126	41	NA
Gr44	Gr44_4	Gr	None	EQ114785	1380	1288	-	1	GL350824	32320	32412	+	1	93	93	93	100	100	100	93	0	0	0	1	93	31	NA
Gr44	Gr44_3	Gr	None	EQ114785	1626	1558	-	1	GL350824	32074	32142	+	1	69	69	69	100	100	100	69	0	0	0	1	69	23	NA
Gr45	Gr45_2	Gr	None	EQ127518	60081	59436	-	1	GL349852	784940	784295	-	1	646	646	646	100	100	100	646	0	0	0	2	646	215	NA
Gr45	Gr45_1	Gr	None	EQ127518	62556	62282	-	1	GL349852	787417	787141	-	1	275	275	275	100	100	99.3	275	0	2	0	3	273	91	NA
Gr45	Gr45_5	Gr	None	EQ127518	54616	54473	-	1	GL349852	779008	778865	-	1	144	144	144	100	100	100	144	0	0	0	1	144	47	NA
Gr45	Gr45_4	Gr	None	EQ127518	56689	56597	-	1	GL349852	781084	780992	-	1	93	93	93	100	100	100	93	0	0	0	1	93	31	NA
Gr45	Gr45_3	Gr	None	EQ127518	58869	58801	-	6	NA	NA	NA	NA	NA	NA	NA	NA	NA	NA	NA	NA	NA	NA	NA	NA	NA	NA	NA
Gr46	Gr46_2	Gr	None	EQ122774	9528	10164	+	2	NA	NA	NA	NA	NA	NA	NA	NA	NA	NA	NA	NA	NA	NA	NA	NA	NA	NA	NA
Gr46	Gr46_1	Gr	None	EQ122774	8064	8350	+	2	NA	NA	NA	NA	NA	NA	NA	NA	NA	NA	NA	NA	NA	NA	NA	NA	NA	NA	NA
Gr46	Gr46_5	Gr	None	EQ122774	13561	13674	+	1	GL349645	528271	528158	-	1	114	114	114	100	100	100	114	0	0	0	1	114	37	NA
Gr46	Gr46_4	Gr	None	EQ122774	13138	13230	+	3	NA	NA	NA	NA	NA	NA	NA	NA	NA	NA	NA	NA	NA	NA	NA	NA	NA	NA	NA
Gr46	Gr46_3	Gr	None	EQ122774	12980	13048	+	3	NA	NA	NA	NA	NA	NA	NA	NA	NA	NA	NA	NA	NA	NA	NA	NA	NA	NA	NA
Gr47	Gr47_2	Gr	None	EQ122774	41923	42559	+	4	NA	NA	NA	NA	NA	NA	NA	NA	NA	NA	NA	NA	NA	NA	NA	NA	NA	NA	NA
Gr47	Gr47_1	Gr	None	EQ122774	39059	39345	+	1	GL349763	337484	337770	+	1	287	287	287	100	100	100	287	0	0	0	1	285	95	NA
Gr47	Gr47_5	Gr	None	EQ122774	45214	45336	+	1	GL349763	343660	343782	+	1	123	123	123	100	100	100	123	0	0	0	1	123	40	NA
Gr47	Gr47_4	Gr	None	EQ122774	44803	44895	+	1	GL349763	343249	343341	+	1	93	93	93	100	100	100	93	0	0	0	1	93	31	NA
Gr47	Gr47_3	Gr	None	EQ122774	44612	44680	+	1	GL349763	343058	343126	+	1	69	69	69	100	100	100	69	0	0	0	1	69	23	NA
Gr48F	Gr48F_2	Gr	None	EQ120955	3029	3662	+	1	GL349763	255463	256096	+	1	634	634	634	100	100	100	634	0	0	0	2	634	211	NA
Gr48F	Gr48F_1	Gr	None	EQ120955	1578	1864	+	2	NA	NA	NA	NA	NA	NA	NA	NA	NA	NA	NA	NA	NA	NA	NA	NA	NA	NA	NA
Gr48F	Gr48F_5	Gr	None	EQ120955	4953	5072	+	1	GL349763	257386	257505	+	1	120	120	120	100	100	100	120	0	0	0	1	120	39	NA
Gr48F	Gr48F_4	Gr	None	EQ120955	4549	4640	+	1	GL349763	256982	257074	+	1	92	92	92	100	100	98.9	92	0	1	0	1	92	31	NA
Gr48F	Gr48F_3	Gr	None	EQ120955	4399	4467	+	1	GL349763	256833	256901	+	1	69	69	69	100	100	100	69	0	0	0	1	69	23	NA
Gr49	Gr49_2	Gr	None	EQ118671	5425	6058	+	1	GL349763	255463	256096	+	1	634	634	634	100	100	99.7	632	2	0	0	2	634	211	E61A [181] V186I [556]
Gr49	Gr49_1	Gr	None	EQ118671	3969	4255	+	2	NA	NA	NA	NA	NA	NA	NA	NA	NA	NA	NA	NA	NA	NA	NA	NA	NA	NA	NA
Gr49	Gr49_5	Gr	None	EQ118671	7343	7462	+	1	GL349763	257386	257505	+	1	120	120	120	100	100	99.2	119	1	0	0	1	120	39	I9M [24]
Gr49	Gr49_4	Gr	None	EQ118671	6939	7031	+	1	GL349763	256982	257074	+	1	93	93	93	100	100	100	93	0	0	0	1	93	31	NA
Gr49	Gr49_3	Gr	None	EQ118671	6790	6858	+	1	GL349763	256833	256901	+	1	69	69	69	100	100	100	69	0	0	0	1	69	23	NA
Gr50I	Gr50I_1	Gr	None	EQ115365	14570	14284	-	3	NA	NA	NA	NA	NA	NA	NA	NA	NA	NA	NA	NA	NA	NA	NA	NA	NA	NA	NA
Gr50I	Gr50I_4	Gr	None	EQ115365	4147	4019	-	4	NA	NA	NA	NA	NA	NA	NA	NA	NA	NA	NA	NA	NA	NA	NA	NA	NA	NA	NA
Gr50I	Gr50I_3	Gr	None	EQ115365	4544	4452	-	3	NA	NA	NA	NA	NA	NA	NA	NA	NA	NA	NA	NA	NA	NA	NA	NA	NA	NA	NA
Gr50I	Gr50I_2	Gr	None	EQ115365	4735	4667	-	6	NA	NA	NA	NA	NA	NA	NA	NA	NA	NA	NA	NA	NA	NA	NA	NA	NA	NA	NA
Gr51	Gr51_2	Gr	None	EQ115365	23501	24137	+	3	NA	NA	NA	NA	NA	NA	NA	NA	NA	NA	NA	NA	NA	NA	NA	NA	NA	NA	NA
Gr51	Gr51_1	Gr	None	EQ115365	20507	20793	+	2	NA	NA	NA	NA	NA	NA	NA	NA	NA	NA	NA	NA	NA	NA	NA	NA	NA	NA	NA
Gr51	Gr51_5	Gr	None	EQ115365	26127	26255	+	1	GL350156	108406	108534	+	1	129	129	129	100	100	100	129	0	0	0	1	129	42	NA
Gr51	Gr51_4	Gr	None	EQ115365	25709	25801	+	1	GL350156	107988	108080	+	1	93	93	93	100	100	100	93	0	0	0	1	93	31	NA
Gr51	Gr51_3	Gr	None	EQ115365	25518	25586	+	1	GL350156	107801	107869	+	1	69	69	69	100	100	100	69	0	0	0	1	69	23	NA
Gr52J	Gr52J_2	Gr	None	EQ110963	19190	18554	-	4	NA	NA	NA	NA	NA	NA	NA	NA	NA	NA	NA	NA	NA	NA	NA	NA	NA	NA	NA
Gr52J	Gr52J_1	Gr	None	EQ115365	36076	36362	+	3	NA	NA	NA	NA	NA	NA	NA	NA	NA	NA	NA	NA	NA	NA	NA	NA	NA	NA	NA
Gr52J	Gr52J_5	Gr	None	EQ110963	15779	15651	-	1	GL350156	86502	86374	-	1	129	129	129	100	100	100	129	0	0	0	1	129	42	NA
Gr52J	Gr52J_4	Gr	None	EQ110963	16197	16105	-	2	NA	NA	NA	NA	NA	NA	NA	NA	NA	NA	NA	NA	NA	NA	NA	NA	NA	NA	NA
Gr52J	Gr52J_3	Gr	None	EQ110963	16394	16326	-	1	GL350156	87115	87047	-	1	69	69	69	100	100	100	69	0	0	0	1	69	23	NA
Gr53C	Gr53C_2	Gr	None	EQ116812	56326	56956	+	2	NA	NA	NA	NA	NA	NA	NA	NA	NA	NA	NA	NA	NA	NA	NA	NA	NA	NA	NA
Gr53C	Gr53C_1	Gr	None	EQ116812	54981	55267	+	2	NA	NA	NA	NA	NA	NA	NA	NA	NA	NA	NA	NA	NA	NA	NA	NA	NA	NA	NA
Gr54P	Gr54P_5	Gr	None	EQ124300	52341	52195	-	1	GL350156	167899	168045	+	1	147	147	147	100	100	100	147	0	0	0	1	147	48	NA
Gr54P	Gr54P_1	Gr	None	EQ124300	54922	54782	-	3	NA	NA	NA	NA	NA	NA	NA	NA	NA	NA	NA	NA	NA	NA	NA	NA	NA	NA	NA
Gr54P	Gr54P_2	Gr	None	EQ124300	54355	54253	-	1	GL350156	157186	157288	+	1	103	103	103	100	100	100	103	0	0	0	2	103	34	NA
Gr54P	Gr54P_4	Gr	None	EQ124300	52762	52670	-	1	GL350156	167478	167570	+	1	93	93	93	100	100	100	93	0	0	0	1	93	31	NA
Gr54P	Gr54P_3	Gr	None	EQ124300	52952	52881	-	6	NA	NA	NA	NA	NA	NA	NA	NA	NA	NA	NA	NA	NA	NA	NA	NA	NA	NA	NA
Gr55	Gr55_2	Gr	None	EQ124300	32329	31693	-	2	NA	NA	NA	NA	NA	NA	NA	NA	NA	NA	NA	NA	NA	NA	NA	NA	NA	NA	NA
Gr55	Gr55_1	Gr	None	EQ124300	39675	39389	-	3	NA	NA	NA	NA	NA	NA	NA	NA	NA	NA	NA	NA	NA	NA	NA	NA	NA	NA	NA
Gr55	Gr55_5	Gr	None	EQ124300	29714	29586	-	1	GL350076	68270	68398	+	1	129	129	129	100	100	100	129	0	0	0	1	129	42	NA
Gr55	Gr55_4	Gr	None	EQ124300	30132	30040	-	1	GL350076	67852	67944	+	1	93	93	93	100	100	100	93	0	0	0	1	93	31	NA
Gr55	Gr55_3	Gr	None	EQ124300	30316	30248	-	6	NA	NA	NA	NA	NA	NA	NA	NA	NA	NA	NA	NA	NA	NA	NA	NA	NA	NA	NA
Gr56	Gr56_2	Gr	None	EQ122785	63965	63329	-	2	NA	NA	NA	NA	NA	NA	NA	NA	NA	NA	NA	NA	NA	NA	NA	NA	NA	NA	NA
Gr56	Gr56_1	Gr	None	EQ122785	69105	68819	-	2	NA	NA	NA	NA	NA	NA	NA	NA	NA	NA	NA	NA	NA	NA	NA	NA	NA	NA	NA
Gr56	Gr56_5	Gr	None	EQ122785	61893	61771	-	1	GL350386	81221	81099	-	1	123	123	123	100	100	100	123	0	0	0	1	123	40	NA
Gr56	Gr56_4	Gr	None	EQ122785	62318	62226	-	6	NA	NA	NA	NA	NA	NA	NA	NA	NA	NA	NA	NA	NA	NA	NA	NA	NA	NA	NA
Gr56	Gr56_3	Gr	None	EQ122785	62506	62438	-	6	NA	NA	NA	NA	NA	NA	NA	NA	NA	NA	NA	NA	NA	NA	NA	NA	NA	NA	NA
Gr57I	Gr57I_2	Gr	None	EQ122785	47434	48064	+	3	NA	NA	NA	NA	NA	NA	NA	NA	NA	NA	NA	NA	NA	NA	NA	NA	NA	NA	NA
Gr57I	Gr57I_1	Gr	None	EQ122785	39158	39444	+	3	NA	NA	NA	NA	NA	NA	NA	NA	NA	NA	NA	NA	NA	NA	NA	NA	NA	NA	NA
Gr57I	Gr57I_4	Gr	None	EQ122785	50005	50133	+	2	NA	NA	NA	NA	NA	NA	NA	NA	NA	NA	NA	NA	NA	NA	NA	NA	NA	NA	NA
Gr57I	Gr57I_3	Gr	None	EQ122785	49590	49673	+	3	NA	NA	NA	NA	NA	NA	NA	NA	NA	NA	NA	NA	NA	NA	NA	NA	NA	NA	NA
Gr58NC	Gr58NC_1	Gr	None	EQ115116	1855	2491	+	2	NA	NA	NA	NA	NA	NA	NA	NA	NA	NA	NA	NA	NA	NA	NA	NA	NA	NA	NA
Gr58NC	Gr58NC_2	Gr	None	EQ115116	3492	3560	+	8	NA	NA	NA	NA	NA	NA	NA	NA	NA	NA	NA	NA	NA	NA	NA	NA	NA	NA	NA
Gr58NC	Gr58NC_3	Gr	None	EQ115116	3683	3717	+	4	NA	NA	NA	NA	NA	NA	NA	NA	NA	NA	NA	NA	NA	NA	NA	NA	NA	NA	NA
Gr59	Gr59_2	Gr	None	EQ110880	13879	14509	+	3	NA	NA	NA	NA	NA	NA	NA	NA	NA	NA	NA	NA	NA	NA	NA	NA	NA	NA	NA
Gr59	Gr59_1	Gr	None	EQ110880	12540	12829	+	2	NA	NA	NA	NA	NA	NA	NA	NA	NA	NA	NA	NA	NA	NA	NA	NA	NA	NA	NA
Gr59	Gr59_5	Gr	None	EQ110880	17273	17398	+	2	NA	NA	NA	NA	NA	NA	NA	NA	NA	NA	NA	NA	NA	NA	NA	NA	NA	NA	NA
Gr59	Gr59_4	Gr	None	EQ110880	15155	15247	+	3	NA	NA	NA	NA	NA	NA	NA	NA	NA	NA	NA	NA	NA	NA	NA	NA	NA	NA	NA
Gr59	Gr59_3	Gr	None	EQ110880	15006	15074	+	2	NA	NA	NA	NA	NA	NA	NA	NA	NA	NA	NA	NA	NA	NA	NA	NA	NA	NA	NA
Gr5N	Gr5N_3	Gr	None	EQ121356	10390	10601	+	2	NA	NA	NA	NA	NA	NA	NA	NA	NA	NA	NA	NA	NA	NA	NA	NA	NA	NA	NA
Gr5N	Gr5N_1	Gr	None	EQ121356	2297	2500	+	1	GL349961	332401	332604	+	1	204	204	204	100	100	100	204	0	0	0	3	203	67	NA
Gr5N	Gr5N_5	Gr	None	EQ121356	13425	13590	+	2	NA	NA	NA	NA	NA	NA	NA	NA	NA	NA	NA	NA	NA	NA	NA	NA	NA	NA	NA
Gr5N	Gr5N_4	Gr	None	EQ121356	11315	11469	+	2	NA	NA	NA	NA	NA	NA	NA	NA	NA	NA	NA	NA	NA	NA	NA	NA	NA	NA	NA
Gr5N	Gr5N_2	Gr	None	EQ121356	5415	5543	+	1	GL349961	335519	335647	+	1	129	129	129	100	100	100	129	0	0	0	3	128	42	NA
Gr5N	Gr5N_6	Gr	None	EQ121356	15687	15776	+	1	GL349961	345496	345585	+	1	90	90	90	100	100	100	90	0	0	0	1	90	30	NA
Gr5N	Gr5N_7	Gr	None	EQ121356	15846	15905	+	1	GL349961	345655	345714	+	1	60	60	60	100	100	100	60	0	0	0	1	60	19	NA
Gr6	Gr6_1	Gr	None	EQ120848	89106	88785	-	1	GL349704	182176	182497	+	1	322	322	322	100	100	100	322	0	0	0	1	321	107	NA
Gr6	Gr6_3	Gr	None	EQ120848	86405	86124	-	1	GL349704	184877	185158	+	1	282	282	282	100	100	100	282	0	0	0	3	281	93	NA
Gr6	Gr6_5	Gr	None	EQ120848	84378	84177	-	1	GL349704	186904	187105	+	1	202	202	202	100	100	100	202	0	0	0	2	202	67	NA
Gr6	Gr6_4	Gr	None	EQ120848	85611	85431	-	1	GL349704	185671	185851	+	1	181	181	181	100	100	100	181	0	0	0	3	182	60	NA
Gr6	Gr6_2	Gr	None	EQ120848	88722	88546	-	1	GL349704	182560	182736	+	1	177	177	177	100	100	100	177	0	0	0	3	176	58	NA
Gr6	Gr6_6	Gr	None	EQ120848	84103	84014	-	1	GL349704	187179	187268	+	1	90	90	90	100	100	100	90	0	0	0	1	90	30	NA
Gr6	Gr6_7	Gr	None	EQ120848	83917	83843	-	1	GL349704	187365	187439	+	1	75	75	75	100	100	100	75	0	0	0	1	75	24	NA
Gr60	Gr60_2	Gr	None	EQ116935	46893	46260	-	1	GL350254	251811	251178	-	1	634	634	634	100	100	100	634	0	0	0	2	634	211	NA
Gr60	Gr60_1	Gr	None	EQ116935	48186	47900	-	1	GL350254	253109	252823	-	1	287	287	287	100	100	100	287	0	0	0	1	285	95	NA
Gr60	Gr60_5	Gr	None	EQ116935	42881	42762	-	1	GL350254	247790	247671	-	1	120	120	120	100	100	100	120	0	0	0	1	120	39	NA
Gr60	Gr60_4	Gr	None	EQ116935	43188	43096	-	1	GL350254	248097	248005	-	1	93	93	93	100	100	100	93	0	0	0	1	93	31	NA
Gr60	Gr60_3	Gr	None	EQ116935	43365	43297	-	1	GL350254	248274	248206	-	1	69	69	69	100	100	100	69	0	0	0	1	69	23	NA
Gr61C	Gr61C_2	Gr	None	EQ113415	8582	7949	-	1	GL350254	251811	251178	-	1	634	634	634	100	100	99.1	628	6	0	0	2	634	211	L35F [103]
Gr61C	Gr61C_1	Gr	None	EQ113415	9877	9591	-	1	GL350254	253109	252823	-	1	287	287	287	100	100	99.3	285	2	0	0	1	285	95	K91T [270]
Gr61C	Gr61C_4	Gr	None	EQ113415	4742	4663	-	1	GL350254	248097	248018	-	1	80	80	80	100	100	98.8	79	1	0	0	1	78	26	D23E [66]
Gr61C	Gr61C_3	Gr	None	EQ113415	4919	4851	-	1	GL350254	248274	248206	-	1	69	69	69	100	100	100	69	0	0	0	1	69	23	NA
Gr62NF	Gr62NF_1	Gr	None	EQ124472	8423	7793	-	3	NA	NA	NA	NA	NA	NA	NA	NA	NA	NA	NA	NA	NA	NA	NA	NA	NA	NA	NA
Gr62NF	Gr62NF_4	Gr	None	EQ124472	4452	4327	-	2	NA	NA	NA	NA	NA	NA	NA	NA	NA	NA	NA	NA	NA	NA	NA	NA	NA	NA	NA
Gr62NF	Gr62NF_3	Gr	None	EQ124472	7178	7086	-	3	NA	NA	NA	NA	NA	NA	NA	NA	NA	NA	NA	NA	NA	NA	NA	NA	NA	NA	NA
Gr62NF	Gr62NF_2	Gr	None	EQ124472	7327	7259	-	2	NA	NA	NA	NA	NA	NA	NA	NA	NA	NA	NA	NA	NA	NA	NA	NA	NA	NA	NA
Gr63P	Gr63P_2	Gr	None	EQ118641	1150	1784	+	1	GL351084	5572	4938	-	1	635	635	635	100	100	100	635	0	0	0	149	376	75	NA
Gr63P	Gr63P_1	Gr	None	EQ118641	421	703	+	1	GL351084	6301	6019	-	1	283	283	283	100	100	100	283	0	0	0	1	141	46	NA
Gr63P	Gr63P_5	Gr	None	EQ118641	2932	3054	+	1	GL351084	3790	3668	-	1	123	123	123	100	100	100	123	0	0	0	1	123	40	NA
Gr63P	Gr63P_4	Gr	None	EQ118641	2535	2618	+	2	NA	NA	NA	NA	NA	NA	NA	NA	NA	NA	NA	NA	NA	NA	NA	NA	NA	NA	NA
Gr63P	Gr63P_3	Gr	None	EQ118641	2375	2443	+	1	GL351084	4347	4279	-	1	69	69	69	100	100	100	69	0	0	0	1	69	23	NA
Gr64N	Gr64N_1	Gr	None	EQ117978	4231	3830	-	4	NA	NA	NA	NA	NA	NA	NA	NA	NA	NA	NA	NA	NA	NA	NA	NA	NA	NA	NA
Gr64N	Gr64N_4	Gr	None	EQ117978	1177	1046	-	3	NA	NA	NA	NA	NA	NA	NA	NA	NA	NA	NA	NA	NA	NA	NA	NA	NA	NA	NA
Gr64N	Gr64N_3	Gr	None	EQ117978	1578	1486	-	5	NA	NA	NA	NA	NA	NA	NA	NA	NA	NA	NA	NA	NA	NA	NA	NA	NA	NA	NA
Gr64N	Gr64N_2	Gr	None	EQ117978	1769	1701	-	6	NA	NA	NA	NA	NA	NA	NA	NA	NA	NA	NA	NA	NA	NA	NA	NA	NA	NA	NA
Gr65P	Gr65P_2	Gr	None	EQ128017	29172	27399	-	1	GL349708	310531	312321	+	1	1774	1774	1774	100	100	98.7	1768	6	17	0	1187	1675	162	NA
Gr65P	Gr65P_1	Gr	None	EQ128017	29452	29172	-	1	GL349708	310251	310531	+	1	281	281	281	100	100	100	281	0	0	0	1	279	93	NA
Gr65P	Gr65P_5	Gr	None	EQ128017	26593	26471	-	1	GL349708	313127	313249	+	1	123	123	123	100	100	100	123	0	0	0	1	123	40	NA
Gr65P	Gr65P_4	Gr	None	EQ128017	26832	26740	-	1	GL349708	312888	312980	+	1	93	93	93	100	100	100	93	0	0	0	1	93	31	NA
Gr65P	Gr65P_3	Gr	None	EQ128017	27399	27331	-	1	GL349708	312321	312389	+	1	69	69	69	100	100	100	69	0	0	0	1	69	23	NA
Gr66I	Gr66I_2	Gr	None	EQ128017	17000	16364	-	1	GL349708	331903	332539	+	1	637	637	637	100	100	100	637	0	0	0	2	637	212	NA
Gr66I	Gr66I_1	Gr	None	EQ128017	17756	17476	-	1	GL349708	331146	331426	+	1	281	281	281	100	100	100	281	0	0	0	1	279	93	NA
Gr66I	Gr66I_4	Gr	None	EQ128017	14855	14700	-	2	NA	NA	NA	NA	NA	NA	NA	NA	NA	NA	NA	NA	NA	NA	NA	NA	NA	NA	NA
Gr66I	Gr66I_3	Gr	None	EQ128017	16164	16096	-	1	GL349708	332739	332807	+	1	69	69	69	100	100	100	69	0	0	0	1	69	23	NA
Gr67P	Gr67P_2	Gr	None	EQ113782	59769	59148	-	1	GL350356	61702	61081	-	1	622	622	622	100	100	100	622	0	0	0	372	620	83	NA
Gr67P	Gr67P_1	Gr	None	EQ113782	64498	64218	-	3	NA	NA	NA	NA	NA	NA	NA	NA	NA	NA	NA	NA	NA	NA	NA	NA	NA	NA	NA
Gr67P	Gr67P_5	Gr	None	EQ113782	57568	57449	-	1	GL350356	59501	59382	-	1	120	120	120	100	100	100	120	0	0	0	1	120	39	NA
Gr67P	Gr67P_4	Gr	None	EQ113782	58648	58556	-	2	NA	NA	NA	NA	NA	NA	NA	NA	NA	NA	NA	NA	NA	NA	NA	NA	NA	NA	NA
Gr67P	Gr67P_3	Gr	None	EQ113782	58865	58797	-	2	NA	NA	NA	NA	NA	NA	NA	NA	NA	NA	NA	NA	NA	NA	NA	NA	NA	NA	NA
Gr68P	Gr68P_2	Gr	None	EQ113782	48398	47789	-	1	GL350356	50397	49788	-	1	610	610	610	100	100	99.2	605	5	0	0	2	610	203	NA
Gr68P	Gr68P_1	Gr	None	EQ113782	53066	52786	-	3	NA	NA	NA	NA	NA	NA	NA	NA	NA	NA	NA	NA	NA	NA	NA	NA	NA	NA	NA
Gr68P	Gr68P_5	Gr	None	EQ113782	44909	44787	-	1	GL350356	46909	46787	-	1	123	123	123	100	100	100	123	0	0	0	1	123	40	NA
Gr68P	Gr68P_4	Gr	None	EQ113782	47287	47195	-	3	NA	NA	NA	NA	NA	NA	NA	NA	NA	NA	NA	NA	NA	NA	NA	NA	NA	NA	NA
Gr68P	Gr68P_3	Gr	None	EQ113782	47504	47436	-	1	GL350356	49503	49435	-	1	69	69	69	100	100	100	69	0	0	0	1	69	23	NA
Gr69	Gr69_2	Gr	None	EQ113782	38010	37398	-	1	GL350356	39496	38884	-	1	613	613	613	100	100	100	613	0	0	0	2	613	204	NA
Gr69	Gr69_1	Gr	None	EQ113782	39159	38879	-	1	GL350356	40645	40365	-	1	281	281	281	100	100	100	281	0	0	0	1	279	93	NA
Gr69	Gr69_5	Gr	None	EQ113782	35490	35374	-	1	GL350356	36976	36860	-	1	117	117	117	100	100	100	117	0	0	0	1	117	38	NA
Gr69	Gr69_4	Gr	None	EQ113782	36986	36894	-	1	GL350356	38472	38380	-	1	93	93	93	100	100	100	93	0	0	0	1	93	31	NA
Gr69	Gr69_3	Gr	None	EQ113782	37208	37140	-	1	GL350356	38694	38626	-	1	69	69	69	100	100	100	69	0	0	0	1	69	23	NA
Gr7	Gr7_2	Gr	None	EQ127119	46137	45278	-	1	GL350104	13868	14724	+	1	860	860	860	100	100	99.3	854	3	3	0	3	860	285	V151I [455]
Gr7	Gr7_1	Gr	None	EQ127119	47530	47326	-	1	GL350104	12473	12677	+	1	205	205	205	100	100	100	205	0	0	0	1	204	68	NA
Gr7	Gr7_5	Gr	None	EQ127119	43371	43279	-	1	GL350104	16497	16589	+	1	93	93	93	100	100	100	93	0	0	0	1	93	30	NA
Gr7	Gr7_4	Gr	None	EQ127119	43560	43471	-	1	GL350104	16308	16397	+	1	90	90	90	100	100	100	90	0	0	0	1	90	30	NA
Gr7	Gr7_3	Gr	None	EQ127119	43719	43642	-	1	GL350104	16149	16226	+	1	78	78	78	100	100	100	78	0	0	0	1	78	26	NA
Gr70P	Gr70P_2	Gr	None	EQ113782	22485	21876	-	1	GL350356	23508	22899	-	1	610	610	610	100	100	100	610	0	0	0	2	610	203	NA
Gr70P	Gr70P_1	Gr	None	EQ113782	25545	25265	-	1	GL350356	26568	26288	-	1	281	281	281	100	100	100	281	0	0	0	1	279	93	NA
Gr70P	Gr70P_5	Gr	None	EQ113782	12823	12701	-	1	GL350356	14032	13910	-	1	123	123	123	100	100	100	123	0	0	0	1	123	40	NA
Gr70P	Gr70P_4	Gr	None	EQ113782	16170	16078	-	3	NA	NA	NA	NA	NA	NA	NA	NA	NA	NA	NA	NA	NA	NA	NA	NA	NA	NA	NA
Gr70P	Gr70P_3	Gr	None	EQ113782	16383	16316	-	1	GL350356	17592	17525	-	1	68	68	68	100	100	100	68	0	0	0	3	68	22	NA
Gr71	Gr71_2	Gr	None	EQ113782	6617	6008	-	3	NA	NA	NA	NA	NA	NA	NA	NA	NA	NA	NA	NA	NA	NA	NA	NA	NA	NA	NA
Gr71	Gr71_1	Gr	None	EQ113782	8285	8005	-	1	GL350356	9494	9214	-	1	281	281	281	100	100	100	281	0	0	0	1	279	93	NA
Gr71	Gr71_5	Gr	None	EQ113782	2235	2131	-	1	GL350356	3444	3340	-	1	105	105	105	100	100	100	105	0	0	0	1	105	34	NA
Gr71	Gr71_4	Gr	None	EQ113782	3802	3710	-	1	GL350356	5011	4919	-	1	93	93	93	100	100	100	93	0	0	0	1	93	31	NA
Gr71	Gr71_3	Gr	None	EQ113782	4024	3956	-	1	GL350356	5233	5165	-	1	69	69	69	100	100	100	69	0	0	0	1	69	23	NA
Gr72JP	Gr72JP_2	Gr	None	EQ128686	2088	1476	-	2	NA	NA	NA	NA	NA	NA	NA	NA	NA	NA	NA	NA	NA	NA	NA	NA	NA	NA	NA
Gr72JP	Gr72JP_1	Gr	None	EQ128686	4767	4487	-	2	NA	NA	NA	NA	NA	NA	NA	NA	NA	NA	NA	NA	NA	NA	NA	NA	NA	NA	NA
Gr72JP	Gr72JP_4	Gr	None	EQ111361	1002	1121	+	1	GL350039	20919	21038	+	1	120	120	120	100	100	100	120	0	0	0	1	120	39	NA
Gr72JP	Gr72JP_5	Gr	None	EQ128686	956	864	-	1	GL350039	16079	16171	+	1	93	93	93	100	100	100	93	0	0	0	1	93	31	NA
Gr72JP	Gr72JP_3	Gr	None	EQ128686	1173	1105	-	1	GL350039	15862	15930	+	1	69	69	69	100	100	100	69	0	0	0	2	49	15	NA
Gr73	Gr73_2	Gr	None	EQ128003	342604	341992	-	1	GL349866	250702	250090	-	1	613	613	613	100	100	100	613	0	0	0	2	613	204	NA
Gr73	Gr73_1	Gr	None	EQ128003	343052	342766	-	1	GL349866	251150	250864	-	1	287	287	287	100	100	100	287	0	0	0	1	285	95	NA
Gr73	Gr73_5	Gr	None	EQ128003	336203	336093	-	1	GL349866	244197	244087	-	1	111	111	111	100	100	100	111	0	0	0	1	111	36	NA
Gr73	Gr73_4	Gr	None	EQ128003	339994	339902	-	1	GL349866	248092	248000	-	1	93	93	93	100	100	100	93	0	0	0	1	93	31	NA
Gr73	Gr73_3	Gr	None	EQ128003	340885	340817	-	1	GL349866	248983	248915	-	1	69	69	69	100	100	100	69	0	0	0	1	69	23	NA
Gr74	Gr74_2	Gr	None	EQ128003	256676	256067	-	1	GL349866	163937	163328	-	1	610	610	610	100	100	100	610	0	0	0	2	610	203	NA
Gr74	Gr74_1	Gr	None	EQ128003	259762	259482	-	1	GL349866	167256	166976	-	1	281	281	281	100	100	99.6	280	1	0	0	1	279	93	A67V [198]
Gr74	Gr74_5	Gr	None	EQ128003	249320	249201	-	1	GL349866	156390	156271	-	1	120	120	120	100	100	100	120	0	0	0	1	120	39	NA
Gr74	Gr74_4	Gr	None	EQ128003	253315	253223	-	1	GL349866	160482	160390	-	1	93	93	93	100	100	100	93	0	0	0	1	93	31	NA
Gr74	Gr74_3	Gr	None	EQ128003	253547	253479	-	1	GL349866	160714	160646	-	1	69	69	69	100	100	100	69	0	0	0	1	69	23	NA
Gr75P	Gr75P_2	Gr	None	EQ128536	35990	35381	-	2	NA	NA	NA	NA	NA	NA	NA	NA	NA	NA	NA	NA	NA	NA	NA	NA	NA	NA	NA
Gr75P	Gr75P_1	Gr	None	EQ128536	44363	44083	-	2	NA	NA	NA	NA	NA	NA	NA	NA	NA	NA	NA	NA	NA	NA	NA	NA	NA	NA	NA
Gr75P	Gr75P_5	Gr	None	EQ128536	25991	25872	-	1	GL349667	983153	983272	+	1	120	120	120	100	100	100	120	0	0	0	1	120	39	NA
Gr75P	Gr75P_4	Gr	None	EQ128536	34839	34747	-	1	GL349667	975381	975473	+	1	93	93	93	100	100	100	93	0	0	0	28	93	22	NA
Gr75P	Gr75P_3	Gr	None	EQ128536	35059	34988	-	1	GL349667	975161	975232	+	1	72	72	72	100	100	100	72	0	0	0	2	52	16	NA
Gr76C	Gr76C_2	Gr	None	EQ115495	6001	6610	+	1	GL350356	50397	49788	-	1	610	610	610	100	100	100	610	0	0	0	2	610	203	NA
Gr76C	Gr76C_1	Gr	None	EQ115495	1489	1769	+	2	NA	NA	NA	NA	NA	NA	NA	NA	NA	NA	NA	NA	NA	NA	NA	NA	NA	NA	NA
Gr76C	Gr76C_3	Gr	None	EQ115495	6895	6963	+	1	GL350356	49503	49435	-	1	69	69	69	100	100	100	69	0	0	0	1	69	23	NA
Gr77I	Gr77I_2	Gr	None	EQ111782	172234	171755	-	3	NA	NA	NA	NA	NA	NA	NA	NA	NA	NA	NA	NA	NA	NA	NA	NA	NA	NA	NA
Gr77I	Gr77I_1	Gr	None	EQ111782	174366	174086	-	1	GL349923	427850	427570	-	1	281	281	281	100	100	100	281	0	0	0	1	279	93	NA
Gr77I	Gr77I_5	Gr	None	EQ111782	170131	170012	-	1	GL349923	423562	423443	-	1	120	120	120	100	100	100	120	0	0	0	1	120	39	NA
Gr77I	Gr77I_4	Gr	None	EQ111782	171249	171157	-	3	NA	NA	NA	NA	NA	NA	NA	NA	NA	NA	NA	NA	NA	NA	NA	NA	NA	NA	NA
Gr77I	Gr77I_3	Gr	None	EQ111782	171466	171398	-	2	NA	NA	NA	NA	NA	NA	NA	NA	NA	NA	NA	NA	NA	NA	NA	NA	NA	NA	NA
Gr8	Gr8_2	Gr	None	EQ127119	41046	40184	-	1	GL350104	18848	19710	+	1	863	863	863	100	100	100	863	0	0	0	3	863	287	NA
Gr8	Gr8_1	Gr	None	EQ127119	42185	42038	-	1	GL350104	17709	17856	+	1	148	148	148	100	100	98	145	3	0	0	1	147	49	G3S [6] D37G [108]
Gr8	Gr8_5	Gr	None	EQ127119	35442	35350	-	1	GL350104	23684	23776	+	1	93	93	93	100	100	100	93	0	0	0	1	93	30	NA
Gr8	Gr8_4	Gr	None	EQ127119	36680	36591	-	1	GL350104	22446	22535	+	1	90	90	90	100	100	100	90	0	0	0	1	90	30	NA
Gr8	Gr8_3	Gr	None	EQ127119	36838	36755	-	1	GL350104	22288	22371	+	1	84	84	84	100	100	100	84	0	0	0	1	84	28	NA
Gr9	Gr9_2	Gr	None	EQ127119	28602	27767	-	1	GL350104	29987	30822	+	1	836	836	836	100	100	100	836	0	0	0	3	836	278	NA
Gr9	Gr9_1	Gr	None	EQ127119	32892	32763	-	1	GL350104	26234	26363	+	1	130	130	130	100	100	100	130	0	0	0	1	129	43	NA
Gr9	Gr9_4	Gr	None	EQ127119	26356	26267	-	1	GL350104	32233	32322	+	1	90	90	90	100	100	100	90	0	0	0	1	90	30	NA
Gr9	Gr9_5	Gr	None	EQ127119	24807	24718	-	1	GL350104	33782	33871	+	1	90	90	90	100	100	100	90	0	0	0	1	90	29	NA
Gr9	Gr9_3	Gr	None	EQ127119	26509	26432	-	1	GL350104	32080	32157	+	1	78	78	78	100	100	100	78	0	0	0	1	78	26	NA
Or1	Or1_1	Or	None	EQ127024	75364	75728	+	1	GL350829	101388	101752	+	1	365	365	365	100	100	100	365	0	0	0	1	363	121	NA
Or1	Or1_2	Or	None	EQ127024	76391	76631	+	1	GL350829	102415	102655	+	1	241	241	241	100	100	100	241	0	0	0	2	241	80	NA
Or1	Or1_3	Or	None	EQ127024	77054	77264	+	1	GL350829	103078	103288	+	1	211	211	211	100	100	100	211	0	0	0	1	210	70	NA
Or1	Or1_4	Or	None	EQ127024	80486	80648	+	1	GL350829	106514	106676	+	1	163	163	163	100	100	100	163	0	0	0	3	161	53	NA
Or1	Or1_7	Or	None	EQ127024	81519	81674	+	1	GL350829	107547	107702	+	1	156	156	156	100	100	100	156	0	0	0	1	156	52	NA
Or1	Or1_6	Or	None	EQ127024	81201	81305	+	1	GL350829	107229	107333	+	1	105	105	105	100	100	100	105	0	0	0	1	105	35	NA
Or1	Or1_5	Or	None	EQ127024	80722	80821	+	1	GL350829	106750	106849	+	1	100	100	100	100	100	100	100	0	0	0	2	100	33	NA
Or1	Or1_8	Or	None	EQ127024	81808	81858	+	1	GL350829	107836	107886	+	1	51	51	51	100	100	100	51	0	0	0	1	51	16	NA
Or10	Or10_1	Or	None	EQ127004	139633	138975	-	1	GL349706	576289	576947	+	1	659	659	659	100	100	100	659	0	0	0	1	657	219	NA
Or10	Or10_4	Or	None	EQ127004	135476	135318	-	2	NA	NA	NA	NA	NA	NA	NA	NA	NA	NA	NA	NA	NA	NA	NA	NA	NA	NA	NA
Or10	Or10_2	Or	None	EQ127004	136453	136345	-	1	GL349706	579469	579577	+	1	109	109	109	100	100	100	109	0	0	0	2	109	36	NA
Or10	Or10_3	Or	None	EQ127004	135972	135868	-	2	NA	NA	NA	NA	NA	NA	NA	NA	NA	NA	NA	NA	NA	NA	NA	NA	NA	NA	NA
Or10	Or10_5	Or	None	EQ127004	135138	135061	-	2	NA	NA	NA	NA	NA	NA	NA	NA	NA	NA	NA	NA	NA	NA	NA	NA	NA	NA	NA
Or11	Or11_1	Or	None	EQ123812	2783	2113	-	3	NA	NA	NA	NA	NA	NA	NA	NA	NA	NA	NA	NA	NA	NA	NA	NA	NA	NA	NA
Or11	Or11_4	Or	None	EQ123812	495	337	-	2	NA	NA	NA	NA	NA	NA	NA	NA	NA	NA	NA	NA	NA	NA	NA	NA	NA	NA	NA
Or11	Or11_2	Or	None	EQ123812	1467	1359	-	4	NA	NA	NA	NA	NA	NA	NA	NA	NA	NA	NA	NA	NA	NA	NA	NA	NA	NA	NA
Or11	Or11_3	Or	None	EQ123812	1012	908	-	4	NA	NA	NA	NA	NA	NA	NA	NA	NA	NA	NA	NA	NA	NA	NA	NA	NA	NA	NA
Or11	Or11_5	Or	None	EQ123812	171	94	-	2	NA	NA	NA	NA	NA	NA	NA	NA	NA	NA	NA	NA	NA	NA	NA	NA	NA	NA	NA
Or12	Or12_1	Or	None	EQ115338	2232	2902	+	2	NA	NA	NA	NA	NA	NA	NA	NA	NA	NA	NA	NA	NA	NA	NA	NA	NA	NA	NA
Or12	Or12_4	Or	None	EQ115338	5568	5726	+	2	NA	NA	NA	NA	NA	NA	NA	NA	NA	NA	NA	NA	NA	NA	NA	NA	NA	NA	NA
Or12	Or12_2	Or	None	EQ115338	3542	3650	+	4	NA	NA	NA	NA	NA	NA	NA	NA	NA	NA	NA	NA	NA	NA	NA	NA	NA	NA	NA
Or12	Or12_3	Or	None	EQ115338	5042	5146	+	4	NA	NA	NA	NA	NA	NA	NA	NA	NA	NA	NA	NA	NA	NA	NA	NA	NA	NA	NA
Or12	Or12_5	Or	None	EQ115338	5892	5969	+	2	NA	NA	NA	NA	NA	NA	NA	NA	NA	NA	NA	NA	NA	NA	NA	NA	NA	NA	NA
Or13	Or13_1	Or	None	EQ120447	11135	10465	-	2	NA	NA	NA	NA	NA	NA	NA	NA	NA	NA	NA	NA	NA	NA	NA	NA	NA	NA	NA
Or13	Or13_4	Or	None	EQ120447	8621	8463	-	2	NA	NA	NA	NA	NA	NA	NA	NA	NA	NA	NA	NA	NA	NA	NA	NA	NA	NA	NA
Or13	Or13_2	Or	None	EQ120447	10071	9963	-	4	NA	NA	NA	NA	NA	NA	NA	NA	NA	NA	NA	NA	NA	NA	NA	NA	NA	NA	NA
Or13	Or13_3	Or	None	EQ120447	9136	9032	-	2	NA	NA	NA	NA	NA	NA	NA	NA	NA	NA	NA	NA	NA	NA	NA	NA	NA	NA	NA
Or13	Or13_5	Or	None	EQ120447	8301	8224	-	4	NA	NA	NA	NA	NA	NA	NA	NA	NA	NA	NA	NA	NA	NA	NA	NA	NA	NA	NA
Or14P	Or14P_1	Or	None	EQ123827	3138	3808	+	2	NA	NA	NA	NA	NA	NA	NA	NA	NA	NA	NA	NA	NA	NA	NA	NA	NA	NA	NA
Or14P	Or14P_4	Or	None	EQ123827	5929	6087	+	1	GL349765	123991	124149	+	1	159	159	159	100	100	100	159	0	0	0	1	159	53	NA
Or14P	Or14P_2	Or	None	EQ123827	4449	4557	+	1	GL349765	122511	122619	+	1	109	109	109	100	100	100	109	0	0	0	2	109	36	NA
Or14P	Or14P_3	Or	None	EQ123827	5414	5518	+	5	NA	NA	NA	NA	NA	NA	NA	NA	NA	NA	NA	NA	NA	NA	NA	NA	NA	NA	NA
Or14P	Or14P_5	Or	None	EQ123827	6249	6329	+	1	GL349765	124311	124391	+	1	81	81	81	100	100	100	81	0	0	0	1	81	26	NA
Or15P	Or15P_1	Or	None	EQ119783	4258	4910	+	1	GL349639	2095330	2094678	-	1	653	653	653	100	100	99.5	650	3	0	0	244	651	136	P61L [423] K114E [582] D121G [603]
Or15P	Or15P_3	Or	None	EQ119783	5782	5910	+	2	NA	NA	NA	NA	NA	NA	NA	NA	NA	NA	NA	NA	NA	NA	NA	NA	NA	NA	NA
Or15P	Or15P_2	Or	None	EQ119783	5537	5645	+	1	GL349639	2094051	2093943	-	1	109	109	109	100	100	100	109	0	0	0	2	109	36	NA
Or16P	Or16P_1	Or	None	EQ121411	6279	5463	-	1	GL349739	1035199	1034383	-	1	817	817	817	100	100	99.1	810	7	0	0	1	816	272	Q125L [372] E179Q [534] L197V [588] E269D [804] L270F [807]
Or16P	Or16P_5	Or	None	EQ121411	2255	2097	-	1	GL349739	1031293	1031135	-	1	159	159	159	100	100	100	159	0	0	0	1	159	53	NA
Or16P	Or16P_4	Or	None	EQ121411	3600	3481	-	1	GL349739	1032611	1032492	-	1	120	120	120	100	100	99.2	119	1	0	0	1	120	40	L20V [57]
Or16P	Or16P_3	Or	None	EQ121411	3777	3676	-	1	GL349739	1032790	1032691	-	1	102	102	102	100	100	98	100	0	2	0	2	102	33	NA
Or16P	Or16P_2	Or	None	EQ121411	4154	4061	-	1	GL349739	1033167	1033074	-	1	94	94	94	100	100	100	94	0	0	0	3	92	30	NA
Or16P	Or16P_6	Or	None	EQ121411	749	693	-	1	GL349739	1029290	1029234	-	1	57	57	57	100	100	100	57	0	0	0	1	57	18	NA
Or17	Or17_1	Or	None	EQ112313	53799	54576	+	1	GL350313	12822	12045	-	1	778	778	778	100	100	99.9	777	1	0	0	1	777	259	NA
Or17	Or17_5	Or	None	EQ112313	57478	57636	+	1	GL350313	9420	9262	-	1	159	159	159	100	100	100	159	0	0	0	1	159	53	NA
Or17	Or17_4	Or	None	EQ112313	57263	57382	+	1	GL350313	9635	9516	-	1	120	120	120	100	100	100	120	0	0	0	1	120	40	NA
Or17	Or17_3	Or	None	EQ112313	57088	57187	+	1	GL350313	9810	9711	-	1	100	100	100	100	100	100	100	0	0	0	2	100	33	NA
Or17	Or17_2	Or	None	EQ112313	56700	56778	+	1	GL350313	10198	10120	-	1	79	79	79	100	100	98.7	78	1	0	0	3	77	25	N2S [5]
Or17	Or17_6	Or	None	EQ112313	57845	57904	+	1	GL350313	9053	8994	-	1	60	60	60	100	100	100	60	0	0	0	1	60	19	NA
Or18	Or18_1	Or	None	EQ110896	1706	2480	+	1	GL349788	17375	16601	-	1	775	775	775	100	100	100	775	0	0	0	1	774	258	NA
Or18	Or18_5	Or	None	EQ110896	4861	5019	+	1	GL349788	14219	14061	-	1	159	159	159	100	100	100	159	0	0	0	1	159	53	NA
Or18	Or18_4	Or	None	EQ110896	4661	4780	+	1	GL349788	14419	14300	-	1	120	120	120	100	100	100	120	0	0	0	1	120	40	NA
Or18	Or18_3	Or	None	EQ110896	4483	4582	+	1	GL349788	14597	14498	-	1	100	100	100	100	100	100	100	0	0	0	2	100	33	NA
Or18	Or18_2	Or	None	EQ110896	4103	4196	+	1	GL349788	14978	14885	-	1	94	94	94	100	100	100	94	0	0	0	3	92	30	NA
Or18	Or18_6	Or	None	EQ110896	5208	5267	+	1	GL349788	13872	13813	-	1	60	60	60	100	100	100	60	0	0	0	1	60	19	NA
Or19C	Or19C_1	Or	None	EQ116891	56423	57164	+	1	GL349757	698031	698772	+	1	742	742	742	100	100	99.3	737	5	0	0	1	741	247	P176S [525]
Or19C	Or19C_4	Or	None	EQ116891	60059	60178	+	1	GL349757	701201	701320	+	1	120	120	120	100	100	100	120	0	0	0	1	120	40	NA
Or19C	Or19C_3	Or	None	EQ116891	58577	58678	+	1	GL349757	700186	700287	+	1	102	102	102	100	100	100	102	0	0	0	2	103	34	NA
Or19C	Or19C_2	Or	None	EQ116891	58037	58124	+	1	GL349757	699651	699738	+	1	88	88	88	100	100	100	88	0	0	0	3	86	28	NA
Or2	Or2_2	Or	None	EQ118797	79711	80376	+	1	GL350138	116960	117625	+	1	666	666	666	100	100	99.8	665	1	0	0	1	666	221	V125I [372]
Or2	Or2_1	Or	None	EQ118797	76623	77168	+	1	GL350138	113872	114417	+	1	546	546	546	100	100	99.8	545	1	0	0	1	546	182	NA
Or20	Or20_1	Or	None	EQ110814	42777	42036	-	1	GL349757	698031	698772	+	1	742	742	742	100	100	100	742	0	0	0	1	741	247	NA
Or20	Or20_5	Or	None	EQ110814	39409	39251	-	1	GL349757	701399	701557	+	1	159	159	159	100	100	100	159	0	0	0	1	159	53	NA
Or20	Or20_4	Or	None	EQ110814	39607	39488	-	1	GL349757	701201	701320	+	1	120	120	120	100	100	100	120	0	0	0	1	120	40	NA
Or20	Or20_3	Or	None	EQ110814	40622	40523	-	1	GL349757	700186	700285	+	1	100	100	100	100	100	100	100	0	0	0	2	100	33	NA
Or20	Or20_2	Or	None	EQ110814	41157	41070	-	1	GL349757	699651	699738	+	1	88	88	88	100	100	100	88	0	0	0	3	86	28	NA
Or20	Or20_6	Or	None	EQ110814	39009	38956	-	1	GL349757	701799	701852	+	1	54	54	54	100	100	100	54	0	0	0	1	54	17	NA
Or21	Or21_1	Or	None	EQ110814	15544	14920	-	1	GL349896	344722	344098	-	1	625	625	625	100	100	100	625	0	0	0	1	624	208	NA
Or21	Or21_5	Or	None	EQ110814	11349	11191	-	1	GL349896	340527	340369	-	1	159	159	159	100	100	100	159	0	0	0	1	159	53	NA
Or21	Or21_4	Or	None	EQ110814	11557	11438	-	1	GL349896	340735	340616	-	1	120	120	120	100	100	100	120	0	0	0	1	120	40	NA
Or21	Or21_3	Or	None	EQ110814	12188	12089	-	1	GL349896	341366	341267	-	1	100	100	100	100	100	100	100	0	0	0	2	100	33	NA
Or21	Or21_2	Or	None	EQ110814	12886	12805	-	1	GL349896	342064	341983	-	1	82	82	82	100	100	100	82	0	0	0	3	80	26	NA
Or21	Or21_6	Or	None	EQ110814	10430	10386	-	1	GL349896	339608	339564	-	1	45	45	45	100	100	100	45	0	0	0	1	45	14	NA
Or22	Or22_1	Or	None	EQ110814	32137	31543	-	1	GL349896	271783	271189	-	1	595	595	595	100	100	100	595	0	0	0	1	594	198	NA
Or22	Or22_5	Or	None	EQ110814	30063	29905	-	1	GL349896	269709	269551	-	1	159	159	159	100	100	100	159	0	0	0	1	159	53	NA
Or22	Or22_4	Or	None	EQ110814	30258	30139	-	1	GL349896	269904	269785	-	1	120	120	120	100	100	100	120	0	0	0	1	120	40	NA
Or22	Or22_3	Or	None	EQ110814	30448	30349	-	1	GL349896	270094	269995	-	1	100	100	100	100	100	100	100	0	0	0	2	100	33	NA
Or22	Or22_2	Or	None	EQ110814	30837	30753	-	1	GL349896	270483	270399	-	1	85	85	85	100	100	100	85	0	0	0	3	83	27	NA
Or22	Or22_6	Or	None	EQ110814	27678	27634	-	2	NA	NA	NA	NA	NA	NA	NA	NA	NA	NA	NA	NA	NA	NA	NA	NA	NA	NA	NA
Or23	Or23_1	Or	None	EQ116773	155796	155085	-	1	GL349715	944846	944135	-	1	712	712	712	100	100	100	712	0	0	0	1	711	237	NA
Or23	Or23_5	Or	None	EQ116773	152614	152456	-	1	GL349715	941664	941506	-	1	159	159	159	100	100	100	159	0	0	0	1	159	53	NA
Or23	Or23_4	Or	None	EQ116773	154570	154451	-	1	GL349715	943620	943501	-	1	120	120	120	100	100	100	120	0	0	0	1	120	40	NA
Or23	Or23_3	Or	None	EQ116773	154739	154640	-	1	GL349715	943789	943690	-	1	100	100	100	100	100	100	100	0	0	0	2	100	33	NA
Or23	Or23_2	Or	None	EQ116773	154989	154905	-	1	GL349715	944039	943955	-	1	85	85	85	100	100	100	85	0	0	0	3	83	27	NA
Or23	Or23_6	Or	None	EQ116773	151927	151859	-	1	GL349715	940977	940909	-	1	69	69	69	100	100	100	69	0	0	0	1	69	22	NA
Or24C	Or24C_1	Or	None	EQ116773	164748	164022	-	1	GL349715	953990	953264	-	1	727	727	727	100	100	100	727	0	0	0	1	726	242	NA
Or24C	Or24C_5	Or	None	EQ116773	162626	162468	-	1	GL349715	951868	951710	-	1	159	159	159	100	100	100	159	0	0	0	1	159	53	NA
Or24C	Or24C_4	Or	None	EQ116773	163054	162938	-	1	GL349715	952296	952180	-	1	117	117	117	100	100	100	117	0	0	0	1	117	39	NA
Or24C	Or24C_3	Or	None	EQ116773	163215	163116	-	1	GL349715	952457	952358	-	1	100	100	100	100	100	100	100	0	0	0	2	100	33	NA
Or24C	Or24C_2	Or	None	EQ116773	163915	163837	-	1	GL349715	953157	953079	-	1	79	79	79	100	100	100	79	0	0	0	3	77	25	NA
Or25	Or25_1	Or	None	EQ121869	17294	18002	+	1	GL349841	454847	454139	-	1	709	709	709	100	100	100	709	0	0	0	1	708	236	NA
Or25	Or25_5	Or	None	EQ121869	20033	20191	+	1	GL349841	452108	451950	-	1	159	159	159	100	100	100	159	0	0	0	1	159	53	NA
Or25	Or25_4	Or	None	EQ121869	19355	19474	+	1	GL349841	452786	452667	-	1	120	120	120	100	100	100	120	0	0	0	1	120	40	NA
Or25	Or25_3	Or	None	EQ121869	19139	19238	+	1	GL349841	453002	452903	-	1	100	100	100	100	100	100	100	0	0	0	2	100	33	NA
Or25	Or25_6	Or	None	EQ121869	20277	20345	+	1	GL349841	451864	451796	-	1	69	69	69	100	100	100	69	0	0	0	1	69	22	NA
Or25	Or25_2	Or	None	EQ121869	18207	18258	+	1	GL349841	453934	453883	-	1	52	52	52	100	100	100	52	0	0	0	3	50	16	NA
Or26C	Or26C_1	Or	None	EQ125282	41058	40354	-	1	GL349677	1261097	1260393	-	1	705	705	705	100	100	99.9	704	1	0	0	1	705	235	NA
Or27C	Or27C_1	Or	None	EQ120064	2190	1464	-	1	GL350232	77391	78117	+	1	727	727	727	100	100	100	727	0	0	0	1	726	242	NA
Or27C	Or27C_2	Or	None	EQ120064	576	507	-	1	GL350232	79005	79074	+	1	70	70	70	100	100	100	70	0	0	0	3	68	22	NA
Or28C	Or28C_1	Or	None	EQ120804	52238	52964	+	1	GL350232	73486	74212	+	1	727	727	727	100	100	100	727	0	0	0	1	726	242	NA
Or28C	Or28C_4	Or	None	EQ120804	54592	54711	+	1	GL350232	75840	75959	+	1	120	120	120	100	100	100	120	0	0	0	1	120	40	NA
Or28C	Or28C_3	Or	None	EQ120804	54430	54529	+	1	GL350232	75678	75777	+	1	100	100	100	100	100	100	100	0	0	0	2	100	33	NA
Or28C	Or28C_2	Or	None	EQ120804	53276	53345	+	1	GL350232	74524	74593	+	1	70	70	70	100	100	100	70	0	0	0	3	68	22	NA
Or29	Or29_1	Or	None	EQ112775	8090	8813	+	1	GL350067	256238	256961	+	1	724	724	724	100	100	100	724	0	0	0	1	723	241	NA
Or29	Or29_5	Or	None	EQ112775	13568	13726	+	1	GL350067	261716	261874	+	1	159	159	159	100	100	100	159	0	0	0	1	159	53	NA
Or29	Or29_4	Or	None	EQ112775	10682	10801	+	1	GL350067	258830	258949	+	1	120	120	120	100	100	100	120	0	0	0	1	120	40	NA
Or29	Or29_3	Or	None	EQ112775	10519	10618	+	1	GL350067	258667	258766	+	1	100	100	100	100	100	100	100	0	0	0	2	100	33	NA
Or29	Or29_2	Or	None	EQ112775	8943	9012	+	1	GL350067	257091	257160	+	1	70	70	70	100	100	98.6	69	1	0	0	3	68	22	NA
Or29	Or29_6	Or	None	EQ112775	13812	13874	+	1	GL350067	261960	262022	+	1	63	63	63	100	100	100	63	0	0	0	1	63	20	NA
Or3	Or3_2	Or	None	EQ125915	3707	4391	+	1	GL349997	233978	233294	-	1	685	685	685	100	100	100	685	0	0	0	3	686	228	NA
Or3	Or3_4	Or	None	EQ125915	8057	8269	+	1	GL349997	229618	229406	-	1	213	213	213	100	100	100	213	0	0	0	1	213	70	NA
Or3	Or3_3	Or	None	EQ125915	7282	7486	+	1	GL349997	230393	230189	-	1	205	205	205	100	100	100	205	0	0	0	2	205	68	NA
Or3	Or3_1	Or	None	EQ125915	15	117	+	1	GL349997	237669	237567	-	1	103	103	103	100	100	100	103	0	0	0	1	102	34	NA
Or30	Or30_1	Or	None	EQ125317	51631	52354	+	1	GL350067	246775	247498	+	1	724	724	724	100	100	99.9	723	1	0	0	1	723	241	I236V [705]
Or30	Or30_5	Or	None	EQ125317	55884	56042	+	1	GL350067	250996	251154	+	1	159	159	159	100	100	98.1	156	3	0	0	1	159	53	N12D [33] R35K [102]
Or30	Or30_4	Or	None	EQ125317	54772	54891	+	1	GL350067	249875	249994	+	1	120	120	120	100	100	100	120	0	0	0	1	120	40	NA
Or30	Or30_3	Or	None	EQ125317	54609	54708	+	1	GL350067	249712	249811	+	1	100	100	100	100	100	100	100	0	0	0	2	100	33	NA
Or30	Or30_2	Or	None	EQ125317	52461	52527	+	1	GL350067	247605	247671	+	1	67	67	67	100	100	100	67	0	0	0	3	65	21	NA
Or30	Or30_6	Or	None	EQ125317	56221	56286	+	1	GL350067	251333	251398	+	1	66	66	66	100	100	100	66	0	0	0	1	66	21	NA
Or31	Or31_1	Or	None	EQ112773	52401	53127	+	1	GL349842	877701	876975	-	1	727	727	727	100	100	99.7	725	2	0	0	1	726	242	A131T [390]
Or31	Or31_5	Or	None	EQ112773	57051	57209	+	1	GL349842	873022	872864	-	1	159	159	159	100	100	100	159	0	0	0	1	159	53	NA
Or31	Or31_4	Or	None	EQ112773	56847	56972	+	1	GL349842	873226	873101	-	1	126	126	126	100	100	100	126	0	0	0	1	126	42	NA
Or31	Or31_3	Or	None	EQ112773	56563	56662	+	1	GL349842	873510	873411	-	1	100	100	100	100	100	100	100	0	0	0	2	100	33	NA
Or31	Or31_2	Or	None	EQ112773	53778	53847	+	1	GL349842	876324	876255	-	1	70	70	70	100	100	100	70	0	0	0	3	71	23	NA
Or31	Or31_6	Or	None	EQ112773	57320	57388	+	1	GL349842	872753	872685	-	1	69	69	69	100	100	100	69	0	0	0	1	69	22	NA
Or32	Or32_1	Or	None	EQ124797	114872	114146	-	1	GL350029	303362	302636	-	1	727	727	727	100	100	100	727	0	0	0	1	726	242	NA
Or32	Or32_5	Or	None	EQ124797	108324	108166	-	1	GL350029	296978	296820	-	1	159	159	159	100	100	100	159	0	0	0	1	159	53	NA
Or32	Or32_4	Or	None	EQ124797	108535	108407	-	1	GL350029	297189	297061	-	1	129	129	129	100	100	100	129	0	0	0	1	129	43	NA
Or32	Or32_3	Or	None	EQ124797	109497	109398	-	1	GL350029	298151	298052	-	1	100	100	100	100	100	100	100	0	0	0	2	100	33	NA
Or32	Or32_6	Or	None	EQ124797	108071	108003	-	1	GL350029	296725	296657	-	1	69	69	69	100	100	100	69	0	0	0	1	69	22	NA
Or32	Or32_2	Or	None	EQ124797	113336	113285	-	1	GL350029	301826	301775	-	1	52	52	52	100	100	100	52	0	0	0	3	50	16	NA
Or33C	Or33C_1	Or	None	EQ111275	327628	328363	+	1	GL349725	639068	639803	+	1	736	736	736	100	100	100	736	0	0	0	1	735	245	NA
Or33C	Or33C_3	Or	None	EQ111275	330036	330138	+	1	GL349725	641502	641604	+	1	103	103	103	100	100	100	103	0	0	0	2	103	34	NA
Or33C	Or33C_2	Or	None	EQ111275	329729	329801	+	1	GL349725	641195	641267	+	1	73	73	73	100	100	98.6	72	1	0	0	3	71	23	K21R [62]
Or34C	Or34C_1	Or	None	EQ117400	861	151	-	1	GL349966	286344	287054	+	1	711	711	711	100	100	100	711	0	0	0	1	711	237	NA
Or35	Or35_1	Or	None	EQ115838	12170	12899	+	2	NA	NA	NA	NA	NA	NA	NA	NA	NA	NA	NA	NA	NA	NA	NA	NA	NA	NA	NA
Or35	Or35_4	Or	None	EQ115838	17459	17617	+	1	GL350520	18439	18597	+	1	159	159	159	100	100	100	159	0	0	0	1	159	53	NA
Or35	Or35_3	Or	None	EQ115838	17279	17398	+	1	GL350520	18259	18378	+	1	120	120	120	100	100	100	120	0	0	0	1	120	40	NA
Or35	Or35_5	Or	None	EQ115838	17731	17805	+	1	GL350520	18711	18785	+	1	75	75	75	100	100	100	75	0	0	0	1	75	24	NA
Or35	Or35_2	Or	None	EQ115838	13551	13602	+	2	NA	NA	NA	NA	NA	NA	NA	NA	NA	NA	NA	NA	NA	NA	NA	NA	NA	NA	NA
Or36	Or36_1	Or	None	EQ128051	84734	84053	-	1	GL350863	17387	18068	+	1	682	682	682	100	100	100	682	0	0	0	1	681	227	NA
Or36	Or36_5	Or	None	EQ128051	78863	78705	-	1	GL350863	23257	23415	+	1	159	159	159	100	100	100	159	0	0	0	1	159	53	NA
Or36	Or36_4	Or	None	EQ128051	79043	78924	-	1	GL350863	23077	23196	+	1	120	120	120	100	100	100	120	0	0	0	1	120	40	NA
Or36	Or36_3	Or	None	EQ128051	81004	80905	-	1	GL350863	21116	21215	+	1	100	100	100	100	100	99	99	1	0	0	2	100	33	V12I [34]
Or36	Or36_6	Or	None	EQ128051	78598	78524	-	1	GL350863	23522	23596	+	1	75	75	75	100	100	100	75	0	0	0	1	75	24	NA
Or36	Or36_2	Or	None	EQ128051	82735	82684	-	1	GL350863	19385	19436	+	1	52	52	52	100	100	100	52	0	0	0	3	53	17	NA
Or37	Or37_1	Or	None	EQ125842	27389	26654	-	1	GL349690	294508	295243	+	1	736	736	736	100	100	99.9	735	1	0	0	1	735	245	I209V [624]
Or37	Or37_5	Or	None	EQ125842	22860	22702	-	1	GL349690	299037	299195	+	1	159	159	159	100	100	100	159	0	0	0	1	159	53	NA
Or37	Or37_4	Or	None	EQ125842	23052	22933	-	1	GL349690	298845	298964	+	1	120	120	120	100	100	99.2	119	1	0	0	1	120	40	NA
Or37	Or37_3	Or	None	EQ125842	24635	24536	-	1	GL349690	297262	297361	+	1	100	100	100	100	100	100	100	0	0	0	2	100	33	NA
Or37	Or37_2	Or	None	EQ125842	25948	25876	-	1	GL349690	295949	296021	+	1	73	73	73	100	100	100	73	0	0	0	3	71	23	NA
Or37	Or37_6	Or	None	EQ125842	22593	22531	-	1	GL349690	299304	299366	+	1	63	63	63	100	100	100	63	0	0	0	1	63	20	NA
Or38	Or38_1	Or	None	EQ114324	16574	15836	-	1	GL349894	299575	300313	+	1	739	739	739	100	100	100	739	0	0	0	1	738	246	NA
Or38	Or38_5	Or	None	EQ114324	14935	14777	-	1	GL349894	301214	301372	+	1	159	159	159	100	100	100	159	0	0	0	1	159	53	NA
Or38	Or38_4	Or	None	EQ114324	15116	14997	-	1	GL349894	301033	301152	+	1	120	120	120	100	100	100	120	0	0	0	1	120	40	NA
Or38	Or38_3	Or	None	EQ114324	15482	15383	-	1	GL349894	300667	300766	+	1	100	100	100	100	100	100	100	0	0	0	2	100	33	NA
Or38	Or38_2	Or	None	EQ114324	15696	15612	-	1	GL349894	300453	300537	+	1	85	85	85	100	100	100	85	0	0	0	3	86	28	NA
Or38	Or38_6	Or	None	EQ114324	14703	14647	-	1	GL349894	301446	301502	+	1	57	57	57	100	100	100	57	0	0	0	1	57	18	NA
Or39	Or39_1	Or	None	EQ125322	2857	3637	+	1	GL349721	429314	430094	+	1	781	781	781	100	100	100	781	0	0	0	1	780	260	NA
Or39	Or39_5	Or	None	EQ125322	4496	4654	+	1	GL349721	430953	431111	+	1	159	159	159	100	100	100	159	0	0	0	1	159	53	NA
Or39	Or39_4	Or	None	EQ125322	4307	4426	+	1	GL349721	430764	430883	+	1	120	120	120	100	100	100	120	0	0	0	1	120	40	NA
Or39	Or39_3	Or	None	EQ125322	4082	4181	+	1	GL349721	430539	430638	+	1	100	100	100	100	100	100	100	0	0	0	2	100	33	NA
Or39	Or39_6	Or	None	EQ125322	4785	4853	+	1	GL349721	431242	431310	+	1	69	69	69	100	100	100	69	0	0	0	1	69	22	NA
Or39	Or39_2	Or	None	EQ125322	3699	3750	+	1	GL349721	430156	430207	+	1	52	52	52	100	100	100	52	0	0	0	3	50	16	NA
Or4	Or4_2	Or	None	EQ123319	11394	11029	-	1	GL349658	856037	856402	+	1	366	366	366	100	100	100	366	0	0	0	1	366	122	NA
Or4	Or4_3	Or	None	EQ123319	10101	9860	-	1	GL349658	857330	857571	+	1	242	242	242	100	100	100	242	0	0	0	1	240	80	NA
Or4	Or4_6	Or	None	EQ123319	6891	6682	-	1	GL349658	860540	860749	+	1	210	210	210	100	100	100	210	0	0	0	1	210	69	NA
Or4	Or4_1	Or	None	EQ123319	12657	12520	-	1	GL349658	854774	854911	+	1	138	138	138	100	100	100	138	0	0	0	1	138	46	NA
Or4	Or4_5	Or	None	EQ123319	8095	7991	-	1	GL349658	859336	859440	+	1	105	105	105	100	100	100	105	0	0	0	1	105	35	NA
Or4	Or4_4	Or	None	EQ123319	8297	8198	-	1	GL349658	859134	859233	+	1	100	100	100	100	100	100	100	0	0	0	2	100	33	NA
Or40	Or40_1	Or	None	EQ125775	142723	141979	-	1	GL350337	120749	120005	-	1	745	745	745	100	100	100	745	0	0	0	1	744	248	NA
Or40	Or40_5	Or	None	EQ125775	138606	138448	-	1	GL350337	116632	116474	-	1	159	159	159	100	100	100	159	0	0	0	1	159	53	NA
Or40	Or40_4	Or	None	EQ125775	138822	138700	-	1	GL350337	116848	116726	-	1	123	123	123	100	100	100	123	0	0	0	1	123	41	NA
Or40	Or40_3	Or	None	EQ125775	139049	138950	-	1	GL350337	117075	116976	-	1	100	100	100	100	100	100	100	0	0	0	2	100	33	NA
Or40	Or40_2	Or	None	EQ125775	139435	139366	-	1	GL350337	117461	117392	-	1	70	70	70	100	100	100	70	0	0	0	3	68	22	NA
Or40	Or40_6	Or	None	EQ125775	138374	138306	-	1	GL350337	116400	116332	-	1	69	69	69	100	100	100	69	0	0	0	1	69	22	NA
Or41	Or41_1	Or	None	EQ125775	146739	147480	+	1	GL350337	124885	125626	+	1	742	742	742	100	100	100	742	0	0	0	1	741	247	NA
Or41	Or41_5	Or	None	EQ125775	149591	149749	+	1	GL350337	127737	127895	+	1	159	159	159	100	100	100	159	0	0	0	1	159	53	NA
Or41	Or41_4	Or	None	EQ125775	149405	149524	+	1	GL350337	127551	127670	+	1	120	120	120	100	100	100	120	0	0	0	1	120	40	NA
Or41	Or41_3	Or	None	EQ125775	149162	149261	+	1	GL350337	127308	127407	+	1	100	100	100	100	100	100	100	0	0	0	2	100	33	NA
Or41	Or41_2	Or	None	EQ125775	147816	147888	+	1	GL350337	125962	126034	+	1	73	73	73	100	100	100	73	0	0	0	3	71	23	NA
Or41	Or41_6	Or	None	EQ125775	149816	149875	+	1	GL350337	127962	128021	+	1	60	60	60	100	100	100	60	0	0	0	1	60	19	NA
Or42	Or42_1	Or	None	EQ121298	107400	106647	-	1	GL349721	866176	866929	+	1	754	754	754	100	100	100	754	0	0	0	1	753	251	NA
Or42	Or42_5	Or	None	EQ121298	103531	103373	-	1	GL349721	870045	870203	+	1	159	159	159	100	100	100	159	0	0	0	1	159	53	NA
Or42	Or42_4	Or	None	EQ121298	104914	104798	-	1	GL349721	868662	868778	+	1	117	117	117	100	100	100	117	0	0	0	1	117	39	NA
Or42	Or42_3	Or	None	EQ121298	105101	105002	-	1	GL349721	868475	868574	+	1	100	100	100	100	100	100	100	0	0	0	2	100	33	NA
Or42	Or42_2	Or	None	EQ121298	105527	105446	-	1	GL349721	868049	868130	+	1	82	82	82	100	100	100	82	0	0	0	3	83	27	NA
Or42	Or42_6	Or	None	EQ121298	102629	102558	-	1	GL349721	870947	871018	+	1	72	72	72	100	100	100	72	0	0	0	1	72	23	NA
Or43	Or43_1	Or	None	EQ124862	21729	22461	+	1	GL349635	1454111	1454843	+	1	733	733	733	100	100	99.9	732	1	0	0	1	732	244	NA
Or43	Or43_5	Or	None	EQ124862	23987	24145	+	1	GL349635	1456369	1456527	+	1	159	159	159	100	100	100	159	0	0	0	1	159	53	NA
Or43	Or43_4	Or	None	EQ124862	23711	23830	+	1	GL349635	1456093	1456212	+	1	120	120	120	100	100	100	120	0	0	0	1	120	40	NA
Or43	Or43_3	Or	None	EQ124862	22958	23057	+	1	GL349635	1455340	1455439	+	1	100	100	100	100	100	100	100	0	0	0	2	100	33	NA
Or43	Or43_2	Or	None	EQ124862	22669	22759	+	1	GL349635	1455051	1455141	+	1	91	91	91	100	100	100	91	0	0	0	3	89	29	NA
Or43	Or43_6	Or	None	EQ124862	24800	24865	+	1	GL349635	1457182	1457247	+	1	66	66	66	100	100	100	66	0	0	0	1	66	21	NA
Or44	Or44_1	Or	None	EQ122331	87458	86651	-	2	NA	NA	NA	NA	NA	NA	NA	NA	NA	NA	NA	NA	NA	NA	NA	NA	NA	NA	NA
Or44	Or44_5	Or	None	EQ122331	65557	65399	-	1	GL349636	690309	690467	+	1	159	159	159	100	100	100	159	0	0	0	1	159	53	NA
Or44	Or44_4	Or	None	EQ122331	67320	67195	-	2	NA	NA	NA	NA	NA	NA	NA	NA	NA	NA	NA	NA	NA	NA	NA	NA	NA	NA	NA
Or44	Or44_2	Or	None	EQ122331	68059	67957	-	1	GL349636	687807	687909	+	1	103	103	103	100	100	100	103	0	0	0	3	101	33	NA
Or44	Or44_3	Or	None	EQ122331	67606	67507	-	3	NA	NA	NA	NA	NA	NA	NA	NA	NA	NA	NA	NA	NA	NA	NA	NA	NA	NA	NA
Or44	Or44_6	Or	None	EQ122331	63886	63815	-	2	NA	NA	NA	NA	NA	NA	NA	NA	NA	NA	NA	NA	NA	NA	NA	NA	NA	NA	NA
Or45	Or45_1	Or	None	EQ121382	17026	16282	-	2	NA	NA	NA	NA	NA	NA	NA	NA	NA	NA	NA	NA	NA	NA	NA	NA	NA	NA	NA
Or45	Or45_5	Or	None	EQ121382	12324	12166	-	3	NA	NA	NA	NA	NA	NA	NA	NA	NA	NA	NA	NA	NA	NA	NA	NA	NA	NA	NA
Or45	Or45_4	Or	None	EQ121382	13120	12992	-	2	NA	NA	NA	NA	NA	NA	NA	NA	NA	NA	NA	NA	NA	NA	NA	NA	NA	NA	NA
Or45	Or45_2	Or	None	EQ121382	13862	13760	-	1	GL350511	81462	81360	-	1	103	103	103	100	100	100	103	0	0	0	3	101	33	NA
Or45	Or45_3	Or	None	EQ121382	13408	13309	-	3	NA	NA	NA	NA	NA	NA	NA	NA	NA	NA	NA	NA	NA	NA	NA	NA	NA	NA	NA
Or45	Or45_6	Or	None	EQ121382	9954	9883	-	1	GL350511	77573	77502	-	1	72	72	72	100	100	98.6	71	1	0	0	1	72	23	L20W [57]
Or46P	Or46P_1	Or	None	EQ114777	22624	21826	-	1	GL349682	88688	89486	+	1	799	799	799	100	100	100	799	0	0	0	64	798	245	NA
Or46P	Or46P_5	Or	None	EQ114777	19186	19028	-	1	GL349682	92126	92284	+	1	159	159	159	100	100	100	159	0	0	0	1	159	53	NA
Or46P	Or46P_4	Or	None	EQ114777	20211	20086	-	1	GL349682	91101	91226	+	1	126	126	126	100	100	100	126	0	0	0	1	126	42	NA
Or46P	Or46P_2	Or	None	EQ114777	21363	21261	-	1	GL349682	89949	90051	+	1	103	103	103	100	100	100	103	0	0	0	3	101	33	NA
Or46P	Or46P_3	Or	None	EQ114777	21023	20924	-	3	NA	NA	NA	NA	NA	NA	NA	NA	NA	NA	NA	NA	NA	NA	NA	NA	NA	NA	NA
Or46P	Or46P_6	Or	None	EQ114777	15690	15625	-	1	GL349682	95622	95687	+	1	66	66	66	100	100	100	66	0	0	0	1	66	21	NA
Or47	Or47_1	Or	None	EQ116454	10934	10181	-	1	GL349872	453270	452517	-	1	754	754	754	100	100	98.8	745	9	0	0	1	753	251	M145I [432] A204V [609] V207I [618] Y210C [627]
Or47	Or47_5	Or	None	EQ116454	4641	4483	-	1	GL349872	447376	447218	-	1	159	159	159	100	100	100	159	0	0	0	1	159	53	NA
Or47	Or47_4	Or	None	EQ116454	6300	6175	-	3	NA	NA	NA	NA	NA	NA	NA	NA	NA	NA	NA	NA	NA	NA	NA	NA	NA	NA	NA
Or47	Or47_3	Or	None	EQ116454	7680	7581	-	3	NA	NA	NA	NA	NA	NA	NA	NA	NA	NA	NA	NA	NA	NA	NA	NA	NA	NA	NA
Or47	Or47_2	Or	None	EQ116454	8579	8486	-	1	GL349872	451267	451174	-	1	94	94	94	100	100	98.9	93	1	0	0	3	92	30	K2N [5]
Or47	Or47_6	Or	None	EQ116454	3301	3236	-	1	GL349872	446037	445972	-	1	66	66	66	100	100	98.5	65	1	0	0	1	66	21	M2T [3]
Or48	Or48_1	Or	None	EQ122366	62802	62049	-	1	GL349872	453270	452517	-	1	754	754	754	100	100	99.9	753	1	0	0	1	753	251	NA
Or48	Or48_5	Or	None	EQ122366	56920	56762	-	1	GL349872	447376	447218	-	1	159	159	159	100	100	100	159	0	0	0	1	159	53	NA
Or48	Or48_4	Or	None	EQ122366	58738	58613	-	1	GL349872	449206	449081	-	1	126	126	126	100	100	100	126	0	0	0	1	126	42	NA
Or48	Or48_3	Or	None	EQ122366	59896	59797	-	3	NA	NA	NA	NA	NA	NA	NA	NA	NA	NA	NA	NA	NA	NA	NA	NA	NA	NA	NA
Or48	Or48_2	Or	None	EQ122366	60799	60706	-	1	GL349872	451267	451174	-	1	94	94	94	100	100	100	94	0	0	0	3	92	30	NA
Or48	Or48_6	Or	None	EQ122366	55582	55517	-	1	GL349872	446037	445972	-	1	66	66	66	100	100	100	66	0	0	0	1	66	21	NA
Or49C	Or49C_1	Or	None	EQ124816	89321	90074	+	1	GL349913	159167	158414	-	1	754	754	754	100	100	99.5	750	4	0	0	1	753	251	I3K [6] I24V [69] F40I [117]
Or49C	Or49C_2	Or	None	EQ124816	91088	91181	+	1	GL349913	157400	157307	-	1	94	94	94	100	100	100	94	0	0	0	3	92	30	NA
Or49C	Or49C_3	Or	None	EQ124816	92913	92946	+	1	GL349746	448452	448485	+	1	34	34	34	100	100	100	34	0	0	0	2	34	11	NA
Or5	Or5_1	Or	None	EQ123283	114655	113997	-	1	GL350031	535576	536234	+	1	659	659	659	100	100	99.7	657	2	0	0	1	660	220	A40T [117]
Or5	Or5_4	Or	None	EQ123283	112300	112145	-	1	GL350031	500550	500705	+	1	156	156	156	100	100	100	156	0	0	0	1	156	52	NA
Or5	Or5_2	Or	None	EQ123283	113159	113051	-	1	GL350031	499691	499799	+	1	109	109	109	100	100	100	109	0	0	0	2	109	36	NA
Or5	Or5_3	Or	None	EQ123283	112483	112379	-	1	GL350031	500367	500471	+	1	105	105	105	100	100	100	105	0	0	0	1	105	35	NA
Or5	Or5_5	Or	None	EQ123283	108771	108697	-	2	NA	NA	NA	NA	NA	NA	NA	NA	NA	NA	NA	NA	NA	NA	NA	NA	NA	NA	NA
Or50C	Or50C_1	Or	None	EQ127259	3970	3217	-	1	GL349913	141306	140553	-	1	754	754	754	100	100	99.7	752	2	0	0	1	753	251	I151S [450]
Or50C	Or50C_5	Or	None	EQ127259	436	278	-	1	GL349913	137772	137614	-	1	159	159	159	100	100	100	159	0	0	0	1	159	53	NA
Or50C	Or50C_4	Or	None	EQ127259	900	775	-	1	GL349913	138236	138111	-	1	126	126	126	100	100	100	126	0	0	0	1	126	42	NA
Or50C	Or50C_3	Or	None	EQ127259	1370	1271	-	2	NA	NA	NA	NA	NA	NA	NA	NA	NA	NA	NA	NA	NA	NA	NA	NA	NA	NA	NA
Or50C	Or50C_2	Or	None	EQ127259	2292	2199	-	1	GL349913	139628	139535	-	1	94	94	94	100	100	100	94	0	0	0	3	92	30	NA
Or51	Or51_1	Or	None	EQ127517	172157	171401	-	1	GL349639	1436184	1436940	+	1	757	757	757	100	100	100	757	0	0	0	1	756	252	NA
Or51	Or51_5	Or	None	EQ127517	166682	166524	-	1	GL350923	272135	271977	-	1	159	159	159	100	100	100	159	0	0	0	1	159	53	NA
Or51	Or51_4	Or	None	EQ127517	167339	167214	-	1	GL350923	272792	272667	-	1	126	126	126	100	100	100	126	0	0	0	1	126	42	NA
Or51	Or51_3	Or	None	EQ127517	167577	167478	-	1	GL350923	273030	272931	-	1	100	100	100	100	100	100	100	0	0	0	2	100	33	NA
Or51	Or51_2	Or	None	EQ127517	168970	168877	-	1	GL350923	274426	274333	-	1	94	94	94	100	100	100	94	0	0	0	3	92	30	NA
Or51	Or51_6	Or	None	EQ127517	165582	165517	-	1	GL350923	271035	270970	-	1	66	66	66	100	100	100	66	0	0	0	1	66	21	NA
Or52	Or52_1	Or	None	EQ114344	53853	54597	+	1	GL349793	55121	55865	+	1	745	745	745	100	100	100	745	0	0	0	1	744	248	NA
Or52	Or52_5	Or	None	EQ114344	58300	58458	+	1	GL349793	59568	59726	+	1	159	159	159	100	100	100	159	0	0	0	1	159	53	NA
Or52	Or52_4	Or	None	EQ114344	57375	57500	+	1	GL349793	58643	58768	+	1	126	126	126	100	100	100	126	0	0	0	1	126	42	NA
Or52	Or52_3	Or	None	EQ114344	56963	57062	+	1	GL349793	58231	58330	+	1	100	100	100	100	100	100	100	0	0	0	2	100	33	NA
Or52	Or52_2	Or	None	EQ114344	55709	55802	+	1	GL349793	56977	57070	+	1	94	94	94	100	100	100	94	0	0	0	3	92	30	NA
Or52	Or52_6	Or	None	EQ114344	59261	59329	+	1	GL349793	60529	60597	+	1	69	69	69	100	100	100	69	0	0	0	1	69	22	NA
Or53	Or53_1	Or	None	EQ128009	18867	18123	-	1	GL351200	36976	36232	-	1	745	745	745	100	100	100	745	0	0	0	1	744	248	NA
Or53	Or53_5	Or	None	EQ128009	13501	13343	-	2	NA	NA	NA	NA	NA	NA	NA	NA	NA	NA	NA	NA	NA	NA	NA	NA	NA	NA	NA
Or53	Or53_4	Or	None	EQ128009	15108	14983	-	1	GL351200	33217	33092	-	1	126	126	126	100	100	100	126	0	0	0	1	126	42	NA
Or53	Or53_3	Or	None	EQ128009	16172	16073	-	1	GL351200	34281	34182	-	1	100	100	100	100	100	100	100	0	0	0	2	100	33	NA
Or53	Or53_2	Or	None	EQ128009	17275	17182	-	1	GL351200	35384	35291	-	1	94	94	94	100	100	100	94	0	0	0	3	92	30	NA
Or53	Or53_6	Or	None	EQ128009	11703	11638	-	1	GL351200	29812	29747	-	1	66	66	66	100	100	100	66	0	0	0	1	66	21	NA
Or54	Or54_1	Or	None	EQ121280	50242	49501	-	1	GL349710	39666	38925	-	1	742	742	742	100	100	100	742	0	0	0	1	741	247	NA
Or54	Or54_5	Or	None	EQ121280	47858	47700	-	1	GL349710	37282	37124	-	1	159	159	159	100	100	100	159	0	0	0	1	159	53	NA
Or54	Or54_4	Or	None	EQ121280	48434	48309	-	1	GL349710	37858	37733	-	1	126	126	126	100	100	100	126	0	0	0	1	126	42	NA
Or54	Or54_3	Or	None	EQ121280	48635	48536	-	2	NA	NA	NA	NA	NA	NA	NA	NA	NA	NA	NA	NA	NA	NA	NA	NA	NA	NA	NA
Or54	Or54_2	Or	None	EQ121280	49122	49029	-	1	GL349710	38546	38453	-	1	94	94	94	100	100	100	94	0	0	0	3	92	30	NA
Or54	Or54_6	Or	None	EQ121280	46286	46215	-	1	GL349710	35710	35639	-	1	72	72	72	100	100	100	72	0	0	0	1	72	23	NA
Or55P	Or55P_1	Or	None	EQ121772	341019	340320	-	1	GL350160	212026	211327	-	1	700	700	700	100	100	100	700	0	0	0	1	354	117	NA
Or55P	Or55P_5	Or	None	EQ121772	337867	337702	-	1	GL350160	208874	208709	-	1	166	166	166	100	100	100	166	0	0	0	47	166	40	NA
Or55P	Or55P_3	Or	None	EQ121772	338551	338453	-	1	GL350160	209558	209460	-	1	99	99	99	100	100	100	99	0	0	0	2	64	20	NA
Or55P	Or55P_4	Or	None	EQ121772	338360	338265	-	1	GL350160	209365	209272	-	3	96	94	96	97.9	97.9	100	94	0	0	0	4	96	31	NA
Or55P	Or55P_2	Or	None	EQ121772	339165	339072	-	1	GL350160	210172	210079	-	1	94	94	94	100	100	100	94	0	0	0	3	92	30	NA
Or55P	Or55P_6	Or	None	EQ121772	337108	337043	-	1	GL350160	208115	208050	-	1	66	66	66	100	100	100	66	0	0	0	1	66	21	NA
Or56P	Or56P_1	Or	None	EQ116857	24347	23606	-	1	GL350160	70144	70885	+	1	742	742	742	100	100	100	742	0	0	0	1	687	228	NA
Or56P	Or56P_5	Or	None	EQ116857	12919	12761	-	4	NA	NA	NA	NA	NA	NA	NA	NA	NA	NA	NA	NA	NA	NA	NA	NA	NA	NA	NA
Or56P	Or56P_4	Or	None	EQ116857	14483	14558	-	1	GL350160	80042	79967	-	1	76	76	76	100	100	100	76	0	0	0	29	61	10	NA
Or56P	Or56P_3	Or	None	EQ116857	14825	14726	-	1	GL350160	79700	79799	+	1	100	100	100	100	100	100	100	0	0	0	2	100	33	NA
Or56P	Or56P_2	Or	None	EQ116857	15584	15491	-	1	GL350160	78941	79034	+	1	94	94	94	100	100	100	94	0	0	0	3	92	30	NA
Or56P	Or56P_6	Or	None	EQ116857	7496	7431	-	2	NA	NA	NA	NA	NA	NA	NA	NA	NA	NA	NA	NA	NA	NA	NA	NA	NA	NA	NA
Or57PC	Or57PC_1	Or	None	EQ121489	3783	4522	+	1	GL349875	34181	33442	-	1	740	740	740	100	100	100	740	0	0	0	261	740	160	NA
Or58PC	Or58PC_1	Or	None	EQ127597	65414	66155	+	1	GL349661	886816	886075	-	1	742	742	742	100	100	100	742	0	0	0	392	742	117	NA
Or59P	Or59P_1	Or	None	EQ111089	1167	1	-	1	GL350160	100022	101185	+	1	1167	1167	1167	100	100	99.7	1164	0	3	0	422	829	135	NA
Or60C	Or60C_1	Or	None	EQ126670	6894	6153	-	1	GL349749	1594589	1595330	+	1	742	742	742	100	100	100	742	0	0	0	1	741	247	NA
Or61C	Or61C_1	Or	None	EQ112022	1433	692	-	1	GL350248	7055	6314	-	1	742	742	742	100	100	100	742	0	0	0	1	741	247	NA
Or62C	Or62C_1	Or	None	EQ113633	1688	2429	+	3	NA	NA	NA	NA	NA	NA	NA	NA	NA	NA	NA	NA	NA	NA	NA	NA	NA	NA	NA
Or63PC	Or63PC_1	Or	None	EQ114772	24043	23294	-	1	GL349770	913973	913224	-	1	750	750	750	100	100	100	750	0	0	0	1	525	174	NA
Or63PC	Or63PC_2	Or	None	EQ114772	22617	22530	-	1	GL349770	912547	912460	-	1	88	88	88	100	100	100	88	0	0	0	3	86	28	NA
Or64	Or64_1	Or	None	EQ128520	31991	32732	+	2	NA	NA	NA	NA	NA	NA	NA	NA	NA	NA	NA	NA	NA	NA	NA	NA	NA	NA	NA
Or64	Or64_5	Or	None	EQ128520	35584	35742	+	6	NA	NA	NA	NA	NA	NA	NA	NA	NA	NA	NA	NA	NA	NA	NA	NA	NA	NA	NA
Or64	Or64_4	Or	None	EQ128520	34989	35114	+	3	NA	NA	NA	NA	NA	NA	NA	NA	NA	NA	NA	NA	NA	NA	NA	NA	NA	NA	NA
Or64	Or64_3	Or	None	EQ128520	34323	34422	+	1	GL350248	34231	34330	+	1	100	100	100	100	100	100	100	0	0	0	2	100	33	NA
Or64	Or64_2	Or	None	EQ128520	33000	33096	+	1	GL350248	32908	33004	+	1	97	97	97	100	100	100	97	0	0	0	3	95	31	NA
Or64	Or64_6	Or	None	EQ128520	37453	37503	+	1	GL350248	37373	37423	+	1	51	51	51	100	100	100	51	0	0	0	1	51	16	NA
Or65P	Or65P_1	Or	None	EQ124865	30511	29770	-	3	NA	NA	NA	NA	NA	NA	NA	NA	NA	NA	NA	NA	NA	NA	NA	NA	NA	NA	NA
Or65P	Or65P_5	Or	None	EQ124865	22713	22554	-	1	GL349632	1205660	1205501	-	1	160	160	160	100	100	100	160	0	0	0	83	160	26	NA
Or65P	Or65P_4	Or	None	EQ124865	26751	26626	-	3	NA	NA	NA	NA	NA	NA	NA	NA	NA	NA	NA	NA	NA	NA	NA	NA	NA	NA	NA
Or65P	Or65P_3	Or	None	EQ124865	27406	27307	-	1	GL349632	1210646	1210547	-	1	100	100	100	100	100	100	100	0	0	0	2	100	33	NA
Or65P	Or65P_2	Or	None	EQ124865	28478	28382	-	1	GL349632	1211718	1211622	-	1	97	97	97	100	100	100	97	0	0	0	3	95	31	NA
Or65P	Or65P_6	Or	None	EQ124865	22035	21958	-	1	GL349632	1204982	1204905	-	1	78	78	78	100	100	100	78	0	0	0	1	78	25	NA
Or66P	Or66P_1	Or	None	EQ120977	15651	14909	-	1	GL349633	557133	557875	+	1	743	743	743	100	100	100	743	0	0	0	1	402	133	NA
Or66P	Or66P_5	Or	None	EQ120977	7244	7086	-	8	NA	NA	NA	NA	NA	NA	NA	NA	NA	NA	NA	NA	NA	NA	NA	NA	NA	NA	NA
Or66P	Or66P_4	Or	None	EQ120977	8398	8274	-	2	NA	NA	NA	NA	NA	NA	NA	NA	NA	NA	NA	NA	NA	NA	NA	NA	NA	NA	NA
Or66P	Or66P_3	Or	None	EQ120977	9065	8966	-	1	GL349633	563719	563818	+	1	100	100	100	100	100	100	100	0	0	0	31	99	23	NA
Or66P	Or66P_2	Or	None	EQ120977	11127	11040	-	1	GL349633	561657	561744	+	1	88	88	88	100	100	100	88	0	0	0	3	86	28	NA
Or66P	Or66P_6	Or	None	EQ120977	5933	5877	-	1	GL349633	566929	566985	+	1	57	57	57	100	100	100	57	0	0	0	1	57	18	NA
Or67	Or67_1	Or	None	EQ115950	14574	13833	-	1	GL349633	506867	507608	+	1	742	742	742	100	100	100	742	0	0	0	1	741	247	NA
Or67	Or67_5	Or	None	EQ115950	9149	8991	-	1	GL349633	512363	512521	+	1	159	159	159	100	100	100	159	0	0	0	1	159	53	NA
Or67	Or67_4	Or	None	EQ115950	9700	9575	-	3	NA	NA	NA	NA	NA	NA	NA	NA	NA	NA	NA	NA	NA	NA	NA	NA	NA	NA	NA
Or67	Or67_3	Or	None	EQ115950	10328	10229	-	1	GL349633	511184	511283	+	1	100	100	100	100	100	100	100	0	0	0	2	100	33	NA
Or67	Or67_2	Or	None	EQ115950	13008	12921	-	1	GL349633	508433	508520	+	1	88	88	88	100	100	100	88	0	0	0	3	86	28	NA
Or67	Or67_6	Or	None	EQ115950	7805	7740	-	1	GL349633	513707	513772	+	1	66	66	66	100	100	100	66	0	0	0	1	66	21	NA
Or68N	Or68N_1	Or	None	EQ115357	20532	20334	-	3	NA	NA	NA	NA	NA	NA	NA	NA	NA	NA	NA	NA	NA	NA	NA	NA	NA	NA	NA
Or68N	Or68N_5	Or	None	EQ115357	13581	13423	-	1	GL349633	443802	443960	+	1	159	159	159	100	100	100	159	0	0	0	1	159	53	NA
Or68N	Or68N_4	Or	None	EQ115357	14150	14025	-	3	NA	NA	NA	NA	NA	NA	NA	NA	NA	NA	NA	NA	NA	NA	NA	NA	NA	NA	NA
Or68N	Or68N_3	Or	None	EQ115357	16724	16625	-	3	NA	NA	NA	NA	NA	NA	NA	NA	NA	NA	NA	NA	NA	NA	NA	NA	NA	NA	NA
Or68N	Or68N_2	Or	None	EQ115357	18517	18431	-	2	NA	NA	NA	NA	NA	NA	NA	NA	NA	NA	NA	NA	NA	NA	NA	NA	NA	NA	NA
Or68N	Or68N_6	Or	None	EQ115357	7981	7937	-	4	NA	NA	NA	NA	NA	NA	NA	NA	NA	NA	NA	NA	NA	NA	NA	NA	NA	NA	NA
Or69	Or69_1	Or	None	EQ124865	2842	3583	+	1	GL349632	1185346	1186087	+	1	742	742	742	100	100	100	742	0	0	0	1	741	247	NA
Or69	Or69_5	Or	None	EQ124865	9965	10123	+	3	NA	NA	NA	NA	NA	NA	NA	NA	NA	NA	NA	NA	NA	NA	NA	NA	NA	NA	NA
Or69	Or69_4	Or	None	EQ124865	8589	8714	+	1	GL349632	1191315	1191440	+	1	126	126	126	100	100	100	126	0	0	0	1	126	42	NA
Or69	Or69_3	Or	None	EQ124865	7927	8026	+	1	GL349632	1190431	1190530	+	1	100	100	100	100	100	100	100	0	0	0	2	100	33	NA
Or69	Or69_2	Or	None	EQ124865	4414	4501	+	1	GL349632	1186918	1187005	+	1	88	88	88	100	100	100	88	0	0	0	3	86	28	NA
Or69	Or69_6	Or	None	EQ124865	10627	10692	+	1	GL349632	1193353	1193418	+	1	66	66	66	100	100	100	66	0	0	0	1	66	21	NA
Or6P	Or6P_1	Or	None	EQ123405	5878	5355	-	2	NA	NA	NA	NA	NA	NA	NA	NA	NA	NA	NA	NA	NA	NA	NA	NA	NA	NA	NA
Or6P	Or6P_4	Or	None	EQ123405	3322	3158	-	1	GL351968	12959	13124	+	1	165	165	165	100	100	99.4	165	0	1	0	1	140	46	NA
Or6P	Or6P_2	Or	None	EQ123405	4970	4821	-	1	GL351968	11311	11460	+	1	150	150	150	100	100	100	150	0	0	0	55	150	32	NA
Or6P	Or6P_3	Or	None	EQ123405	3957	3853	-	5	NA	NA	NA	NA	NA	NA	NA	NA	NA	NA	NA	NA	NA	NA	NA	NA	NA	NA	NA
Or6P	Or6P_5	Or	None	EQ123405	1340	1260	-	2	NA	NA	NA	NA	NA	NA	NA	NA	NA	NA	NA	NA	NA	NA	NA	NA	NA	NA	NA
Or7	Or7_1	Or	None	EQ119783	14722	15404	+	1	GL349639	2085066	2084384	-	1	683	683	683	100	100	100	683	0	0	0	1	681	227	NA
Or7	Or7_4	Or	None	EQ119783	17713	17871	+	2	NA	NA	NA	NA	NA	NA	NA	NA	NA	NA	NA	NA	NA	NA	NA	NA	NA	NA	NA
Or7	Or7_2	Or	None	EQ119783	15968	16076	+	1	GL349639	2083820	2083712	-	1	109	109	109	100	100	100	109	0	0	0	2	109	36	NA
Or7	Or7_3	Or	None	EQ119783	16445	16549	+	1	GL349639	2083343	2083239	-	1	105	105	105	100	100	100	105	0	0	0	1	105	35	NA
Or7	Or7_5	Or	None	EQ119783	18011	18088	+	1	GL349639	2081781	2081704	-	1	78	78	78	100	100	100	78	0	0	0	1	78	25	NA
Or70	Or70_1	Or	None	EQ115953	10906	10087	-	1	GL349731	443406	444225	+	1	820	820	820	100	100	100	820	0	0	0	1	819	273	NA
Or70	Or70_5	Or	None	EQ115953	7405	7247	-	3	NA	NA	NA	NA	NA	NA	NA	NA	NA	NA	NA	NA	NA	NA	NA	NA	NA	NA	NA
Or70	Or70_4	Or	None	EQ115953	7795	7670	-	2	NA	NA	NA	NA	NA	NA	NA	NA	NA	NA	NA	NA	NA	NA	NA	NA	NA	NA	NA
Or70	Or70_3	Or	None	EQ115953	8344	8245	-	1	GL349731	445968	446067	+	1	100	100	100	100	100	100	100	0	0	0	2	100	33	NA
Or70	Or70_2	Or	None	EQ115953	9449	9362	-	2	NA	NA	NA	NA	NA	NA	NA	NA	NA	NA	NA	NA	NA	NA	NA	NA	NA	NA	NA
Or70	Or70_6	Or	None	EQ115953	6621	6556	-	2	NA	NA	NA	NA	NA	NA	NA	NA	NA	NA	NA	NA	NA	NA	NA	NA	NA	NA	NA
Or71P	Or71P_4	Or	None	EQ116355	27027	26867	-	2	NA	NA	NA	NA	NA	NA	NA	NA	NA	NA	NA	NA	NA	NA	NA	NA	NA	NA	NA
Or71P	Or71P_3	Or	None	EQ116355	27503	27378	-	3	NA	NA	NA	NA	NA	NA	NA	NA	NA	NA	NA	NA	NA	NA	NA	NA	NA	NA	NA
Or71P	Or71P_2	Or	None	EQ116355	28150	28057	-	1	GL349749	1538127	1538034	-	1	94	94	94	100	100	100	94	0	0	0	2	94	31	NA
Or71P	Or71P_1	Or	None	EQ116355	29424	29337	-	3	NA	NA	NA	NA	NA	NA	NA	NA	NA	NA	NA	NA	NA	NA	NA	NA	NA	NA	NA
Or71P	Or71P_5	Or	None	EQ116355	26408	26340	-	1	GL349749	1536385	1536317	-	1	69	69	69	100	100	100	69	0	0	0	1	69	22	NA
Or72	Or72_1	Or	None	EQ111004	8860	8122	-	2	NA	NA	NA	NA	NA	NA	NA	NA	NA	NA	NA	NA	NA	NA	NA	NA	NA	NA	NA
Or72	Or72_5	Or	None	EQ111004	2877	2719	-	3	NA	NA	NA	NA	NA	NA	NA	NA	NA	NA	NA	NA	NA	NA	NA	NA	NA	NA	NA
Or72	Or72_4	Or	None	EQ111004	4001	3876	-	1	GL349731	420166	420041	-	1	126	126	126	100	100	100	126	0	0	0	1	126	42	NA
Or72	Or72_3	Or	None	EQ111004	4617	4518	-	1	GL349731	420782	420683	-	1	100	100	100	100	100	100	100	0	0	0	2	100	33	NA
Or72	Or72_2	Or	None	EQ111004	5703	5616	-	3	NA	NA	NA	NA	NA	NA	NA	NA	NA	NA	NA	NA	NA	NA	NA	NA	NA	NA	NA
Or72	Or72_6	Or	None	EQ111004	1210	1145	-	1	GL349731	416883	416818	-	1	66	66	66	100	100	100	66	0	0	0	1	66	21	NA
Or73PC	Or73PC_1	Or	None	EQ118485	1017	1733	+	1	GL349633	379569	378853	-	1	717	717	717	100	100	98.3	705	12	0	0	1	306	101	NA
Or73PC	Or73PC_2	Or	None	EQ118485	2933	3029	+	4	NA	NA	NA	NA	NA	NA	NA	NA	NA	NA	NA	NA	NA	NA	NA	NA	NA	NA	NA
Or74P	Or74P_1	Or	None	EQ126572	11144	11885	+	3	NA	NA	NA	NA	NA	NA	NA	NA	NA	NA	NA	NA	NA	NA	NA	NA	NA	NA	NA
Or74P	Or74P_5	Or	None	EQ126572	16746	16904	+	3	NA	NA	NA	NA	NA	NA	NA	NA	NA	NA	NA	NA	NA	NA	NA	NA	NA	NA	NA
Or74P	Or74P_4	Or	None	EQ126572	16212	16337	+	1	GL349672	143443	143568	+	1	126	126	126	100	100	100	126	0	0	0	1	126	42	NA
Or74P	Or74P_3	Or	None	EQ126572	15596	15695	+	1	GL349672	57807	57708	-	1	100	100	100	100	100	100	100	0	0	0	38	100	21	NA
Or74P	Or74P_2	Or	None	EQ126572	14039	14135	+	4	NA	NA	NA	NA	NA	NA	NA	NA	NA	NA	NA	NA	NA	NA	NA	NA	NA	NA	NA
Or74P	Or74P_6	Or	None	EQ126572	17280	17345	+	1	GL349672	144511	144576	+	1	66	66	66	100	100	100	66	0	0	0	1	66	21	NA
Or75PC	Or75PC_1	Or	None	EQ121238	1011	266	-	2	NA	NA	NA	NA	NA	NA	NA	NA	NA	NA	NA	NA	NA	NA	NA	NA	NA	NA	NA
Or76C	Or76C_1	Or	None	EQ126138	15858	16602	+	1	GL349672	120009	119265	-	1	745	745	745	100	100	100	745	0	0	0	1	744	248	NA
Or76C	Or76C_5	Or	None	EQ126138	19393	19551	+	3	NA	NA	NA	NA	NA	NA	NA	NA	NA	NA	NA	NA	NA	NA	NA	NA	NA	NA	NA
Or76C	Or76C_4	Or	None	EQ126138	18766	18891	+	1	GL349672	117101	116976	-	1	126	126	126	100	100	100	126	0	0	0	1	126	42	NA
Or76C	Or76C_3	Or	None	EQ126138	18500	18599	+	1	GL349672	117367	117268	-	1	100	100	100	100	100	100	100	0	0	0	2	100	33	NA
Or76C	Or76C_2	Or	None	EQ126138	17978	18068	+	1	GL349672	117889	117799	-	1	91	91	91	100	100	100	91	0	0	0	3	89	29	NA
Or77	Or77_1	Or	None	EQ127542	46094	46835	+	2	NA	NA	NA	NA	NA	NA	NA	NA	NA	NA	NA	NA	NA	NA	NA	NA	NA	NA	NA
Or77	Or77_5	Or	None	EQ127542	53429	53587	+	6	NA	NA	NA	NA	NA	NA	NA	NA	NA	NA	NA	NA	NA	NA	NA	NA	NA	NA	NA
Or77	Or77_4	Or	None	EQ127542	51809	51934	+	1	GL349749	1578370	1578495	+	1	126	126	126	100	100	100	126	0	0	0	1	126	42	NA
Or77	Or77_3	Or	None	EQ127542	49599	49707	+	1	GL349749	1576149	1576257	+	1	109	109	109	100	100	100	109	0	0	0	2	109	36	NA
Or77	Or77_2	Or	None	EQ127542	49101	49197	+	2	NA	NA	NA	NA	NA	NA	NA	NA	NA	NA	NA	NA	NA	NA	NA	NA	NA	NA	NA
Or77	Or77_6	Or	None	EQ127542	54771	54836	+	1	GL349749	1581675	1581740	+	1	66	66	66	100	100	100	66	0	0	0	1	66	21	NA
Or78	Or78_1	Or	None	EQ116355	8497	7756	-	2	NA	NA	NA	NA	NA	NA	NA	NA	NA	NA	NA	NA	NA	NA	NA	NA	NA	NA	NA
Or78	Or78_5	Or	None	EQ116355	2794	2636	-	2	NA	NA	NA	NA	NA	NA	NA	NA	NA	NA	NA	NA	NA	NA	NA	NA	NA	NA	NA
Or78	Or78_4	Or	None	EQ116355	4151	4026	-	1	GL349749	1513916	1513791	-	1	126	126	126	100	100	100	126	0	0	0	1	126	42	NA
Or78	Or78_3	Or	None	EQ116355	4827	4728	-	1	GL349749	1514592	1514493	-	1	100	100	100	100	100	100	100	0	0	0	2	100	33	NA
Or78	Or78_6	Or	None	EQ116355	1160	1095	-	1	GL349749	1510798	1510733	-	1	66	66	66	100	100	100	66	0	0	0	1	66	21	NA
Or78	Or78_2	Or	None	EQ116355	6263	6200	-	3	NA	NA	NA	NA	NA	NA	NA	NA	NA	NA	NA	NA	NA	NA	NA	NA	NA	NA	NA
Or79F	Or79F_1	Or	None	EQ128520	8405	7463	-	2	NA	NA	NA	NA	NA	NA	NA	NA	NA	NA	NA	NA	NA	NA	NA	NA	NA	NA	NA
Or79F	Or79F_5	Or	None	EQ128520	2637	2479	-	7	NA	NA	NA	NA	NA	NA	NA	NA	NA	NA	NA	NA	NA	NA	NA	NA	NA	NA	NA
Or79F	Or79F_4	Or	None	EQ128520	3691	3566	-	1	GL350248	132447	132322	-	1	126	126	126	100	100	100	126	0	0	0	1	126	42	NA
Or79F	Or79F_3	Or	None	EQ128520	4330	4231	-	2	NA	NA	NA	NA	NA	NA	NA	NA	NA	NA	NA	NA	NA	NA	NA	NA	NA	NA	NA
Or79F	Or79F_2	Or	None	EQ128520	5529	5433	-	2	NA	NA	NA	NA	NA	NA	NA	NA	NA	NA	NA	NA	NA	NA	NA	NA	NA	NA	NA
Or79F	Or79F_6	Or	None	EQ128520	1694	1629	-	1	GL350248	130450	130385	-	1	66	66	66	100	100	100	66	0	0	0	1	66	21	NA
Or8	Or8_1	Or	None	EQ123812	50493	51169	+	1	GL350673	54526	55202	+	1	677	677	677	100	100	100	677	0	0	0	1	675	225	NA
Or8	Or8_4	Or	None	EQ123812	54641	54799	+	1	GL350673	58909	59067	+	1	159	159	159	100	100	100	159	0	0	0	1	159	53	NA
Or8	Or8_2	Or	None	EQ123812	51937	52045	+	1	GL350673	55970	56078	+	1	109	109	109	100	100	100	109	0	0	0	2	109	36	NA
Or8	Or8_3	Or	None	EQ123812	54138	54242	+	1	GL350673	58404	58508	+	1	105	105	105	100	100	100	105	0	0	0	1	105	35	NA
Or8	Or8_5	Or	None	EQ123812	54908	54985	+	1	GL350673	59176	59253	+	1	78	78	78	100	100	100	78	0	0	0	1	78	25	NA
Or9	Or9_1	Or	None	EQ124780	129908	130566	+	1	GL349973	94128	93470	-	1	659	659	659	100	100	100	659	0	0	0	1	657	219	NA
Or9	Or9_4	Or	None	EQ124780	132729	132887	+	2	NA	NA	NA	NA	NA	NA	NA	NA	NA	NA	NA	NA	NA	NA	NA	NA	NA	NA	NA
Or9	Or9_2	Or	None	EQ124780	131761	131869	+	1	GL349973	92275	92167	-	1	109	109	109	100	100	100	109	0	0	0	2	109	36	NA
Or9	Or9_3	Or	None	EQ124780	132228	132332	+	2	NA	NA	NA	NA	NA	NA	NA	NA	NA	NA	NA	NA	NA	NA	NA	NA	NA	NA	NA
Or9	Or9_5	Or	None	EQ124780	133069	133146	+	1	GL349973	90967	90890	-	1	78	78	78	100	100	100	78	0	0	0	1	78	25	NA
CSP1	CSP1_1	CSP	None	EQ110797	17292	16854	-	1	GL350250	61498	61060	-	1	439	439	439	100	100	100	439	0	0	0	1	438	146	NA
CSP1	CSP1_2	CSP	None	EQ110797	8156	7930	-	1	GL350250	52326	52100	-	1	227	227	227	100	100	100	227	0	0	0	3	227	74	NA
CSP10	CSP10_1	CSP	None	EQ116326	80468	80201	-	1	GL349765	293074	293341	+	1	268	268	268	100	100	100	268	0	0	0	1	267	89	NA
CSP10	CSP10_2	CSP	None	EQ116326	77097	76913	-	1	GL349765	297805	297989	+	1	185	185	185	100	100	100	185	0	0	0	3	185	60	NA
CSP2	CSP2_2	CSP	None	EQ125317	41172	41374	+	1	GL350067	235872	236074	+	1	203	203	203	100	100	100	203	0	0	0	3	203	66	NA
CSP2	CSP2_1	CSP	None	EQ125317	40244	40436	+	1	GL350067	234944	235136	+	1	193	193	193	100	100	99.5	192	1	0	0	1	192	64	NA
CSP3	CSP3_1	CSP	None	EQ126525	52894	53086	+	1	GL349682	323100	323292	+	1	193	193	193	100	100	100	193	0	0	0	1	192	64	NA
CSP3	CSP3_2	CSP	None	EQ126525	53359	53537	+	1	GL349682	323565	323743	+	1	179	179	179	100	100	100	179	0	0	0	3	179	58	NA
CSP4	CSP4_1	CSP	None	EQ117790	6019	6247	+	1	GL350250	41911	41683	-	1	229	229	229	100	100	100	229	0	0	0	1	228	76	NA
CSP4	CSP4_2	CSP	None	EQ117790	6834	7042	+	1	GL350250	41096	40888	-	1	209	209	209	100	100	100	209	0	0	0	3	209	68	NA
CSP5	CSP5_1	CSP	None	EQ121783	61045	61285	+	1	GL349772	274408	274168	-	1	241	241	241	100	100	100	241	0	0	0	1	240	80	NA
CSP5	CSP5_2	CSP	None	EQ121783	62664	62836	+	1	GL349772	272789	272617	-	1	173	173	173	100	100	100	173	0	0	0	3	173	56	NA
CSP6	CSP6_1	CSP	None	EQ110797	31524	31326	-	1	GL350250	75587	75389	-	1	199	199	199	100	100	100	199	0	0	0	1	198	66	NA
CSP6	CSP6_2	CSP	None	EQ110797	30042	29846	-	1	GL350250	74105	73909	-	1	197	197	197	100	100	100	197	0	0	0	3	197	64	NA
CSP7	CSP7_2	CSP	None	EQ122410	3716	3428	-	1	GL349765	869051	868763	-	1	289	289	289	100	100	100	289	0	0	0	1	288	96	NA
CSP7	CSP7_3	CSP	None	EQ122410	2729	2584	-	1	GL349765	868064	867919	-	1	146	146	146	100	100	100	146	0	0	0	3	146	47	NA
CSP7	CSP7_1	CSP	None	EQ122410	10467	10435	-	1	GL349765	875764	875732	-	1	33	33	33	100	100	100	33	0	0	0	1	33	11	NA
CSP8	CSP8_1	CSP	None	EQ121783	40804	41110	+	1	GL349772	294812	294506	-	1	307	307	307	100	100	100	307	0	0	0	1	306	102	NA
CSP8	CSP8_2	CSP	None	EQ121783	45870	46054	+	1	GL349772	289745	289561	-	1	185	185	185	100	100	100	185	0	0	0	3	185	60	NA
CSP9	CSP9_1	CSP	None	EQ125317	44149	43798	-	1	GL350067	238848	238497	-	1	352	352	352	100	100	100	352	0	0	0	1	351	117	NA
CSP9	CSP9_2	CSP	None	EQ125317	41762	41584	-	1	GL350067	236462	236284	-	1	179	179	179	100	100	100	179	0	0	0	3	179	58	NA
OBP1	OBP1_5	OBP	None	EQ115283	4396	4267	-	1	GL350527	4598	4469	-	1	130	130	130	100	100	100	130	0	0	0	1	129	43	NA
OBP1	OBP1_6	OBP	None	EQ115283	3358	3282	-	1	GL350527	3552	3476	-	1	77	77	77	100	100	100	77	0	0	0	3	77	25	NA
OBP1	OBP1_2	OBP	None	EQ115283	5338	5263	-	1	GL350527	5540	5465	-	1	76	76	76	100	100	100	76	0	0	0	1	75	25	NA
OBP1	OBP1_3	OBP	None	EQ115283	4743	4673	-	1	GL350527	4945	4875	-	1	71	71	71	100	100	100	71	0	0	0	3	71	23	NA
OBP1	OBP1_1	OBP	None	EQ115283	7402	7349	-	1	GL350527	7650	7597	-	1	54	54	54	100	100	100	54	0	0	0	1	54	18	NA
OBP1	OBP1_4	OBP	None	EQ115283	4545	4510	-	1	GL350527	4747	4712	-	1	36	36	36	100	100	100	36	0	0	0	1	36	12	NA
OBP1	OBP1_7	OBP	None	EQ115283	2127	2092	-	1	GL350527	2321	2286	-	1	36	36	36	100	100	100	36	0	0	0	1	36	11	NA
OBP10	OBP10_5	OBP	None	EQ111016	19128	19029	-	1	GL349864	504500	504599	+	1	100	100	100	100	100	100	100	0	0	0	1	99	33	NA
OBP10	OBP10_2	OBP	None	EQ111016	20847	20766	-	1	GL349864	502782	502863	+	1	82	82	82	100	100	100	82	0	0	0	1	81	27	NA
OBP10	OBP10_6	OBP	None	EQ111016	18434	18364	-	1	GL349864	505194	505264	+	1	71	71	71	100	100	100	71	0	0	0	3	71	23	NA
OBP10	OBP10_1	OBP	None	EQ111016	20991	20923	-	1	GL349864	502638	502706	+	1	69	69	69	100	100	100	69	0	0	0	1	69	23	NA
OBP10	OBP10_3	OBP	None	EQ111016	20695	20643	-	1	GL349864	502934	502986	+	1	53	53	53	100	100	100	53	0	0	0	3	53	17	NA
OBP10	OBP10_4	OBP	None	EQ111016	19234	19199	-	1	GL349864	504394	504429	+	1	36	36	36	100	100	100	36	0	0	0	1	36	12	NA
OBP10	OBP10_7	OBP	None	EQ111016	18175	18155	-	1	GL349864	505453	505473	+	1	21	21	21	100	100	100	21	0	0	0	NA	NA	NA	NA
OBP11	OBP11_5	OBP	None	EQ113328	37170	37321	+	1	GL349667	923285	923134	-	1	152	152	152	100	100	100	152	0	0	0	1	150	50	NA
OBP11	OBP11_6	OBP	None	EQ113328	38042	38144	+	1	GL349667	922413	922311	-	1	103	103	103	100	100	100	103	0	0	0	2	103	34	NA
OBP11	OBP11_1	OBP	None	EQ113328	24063	24128	+	1	GL349667	934316	934251	-	1	66	66	66	100	100	100	66	0	0	0	1	66	22	NA
OBP11	OBP11_2	OBP	None	EQ113328	25324	25381	+	1	GL349667	933055	932998	-	1	58	58	58	100	100	100	58	0	0	0	2	58	19	NA
OBP11	OBP11_3	OBP	None	EQ113328	35822	35874	+	1	GL349667	924637	924585	-	1	53	53	53	100	100	100	53	0	0	0	3	53	17	NA
OBP11	OBP11_7	OBP	None	EQ113328	39240	39281	+	1	GL349667	921215	921174	-	1	42	42	42	100	100	100	42	0	0	0	1	42	13	NA
OBP11	OBP11_4	OBP	None	EQ113328	37037	37072	+	3	NA	NA	NA	NA	NA	NA	NA	NA	NA	NA	NA	NA	NA	NA	NA	NA	NA	NA	NA
OBP2	OBP2_3	OBP	None	EQ125284	11735	12023	+	1	GL350368	13398	13686	+	1	289	289	289	100	100	100	289	0	0	0	1	288	96	NA
OBP2	OBP2_2	OBP	None	EQ125284	9805	10089	+	1	GL350368	11468	11752	+	1	285	285	285	100	100	100	285	0	0	0	1	285	95	NA
OBP2	OBP2_4	OBP	None	EQ125284	12131	12210	+	1	GL350368	13794	13873	+	1	80	80	80	100	100	100	80	0	0	0	3	80	26	NA
OBP2	OBP2_1	OBP	None	EQ125284	8441	8494	+	1	GL350368	10104	10157	+	1	54	54	54	100	100	100	54	0	0	0	1	54	18	NA
OBP2	OBP2_5	OBP	None	EQ125284	12302	12325	+	1	GL350368	13965	13988	+	1	24	24	24	100	100	100	24	0	0	0	NA	NA	NA	NA
OBP3	OBP3_5	OBP	None	EQ113858	12035	12149	+	5	NA	NA	NA	NA	NA	NA	NA	NA	NA	NA	NA	NA	NA	NA	NA	NA	NA	NA	NA
OBP3	OBP3_6	OBP	None	EQ113858	13232	13329	+	1	GL349694	170329	170232	-	1	98	98	98	100	100	100	98	0	0	0	3	98	31	NA
OBP3	OBP3_1	OBP	None	EQ113858	4821	4886	+	1	GL349694	178089	178024	-	1	66	66	66	100	100	100	66	0	0	0	1	66	22	NA
OBP3	OBP3_2	OBP	None	EQ113858	10024	10081	+	1	GL349694	173537	173480	-	1	58	58	58	100	100	100	58	0	0	0	2	58	19	NA
OBP3	OBP3_3	OBP	None	EQ113858	11002	11054	+	1	GL349694	172559	172507	-	1	53	53	53	100	100	100	53	0	0	0	3	53	17	NA
OBP3	OBP3_4	OBP	None	EQ113858	11897	11932	+	1	GL349694	171664	171629	-	1	36	36	36	100	100	100	36	0	0	0	1	36	12	NA
OBP4	OBP4_5	OBP	None	EQ127504	12800	12644	-	1	GL349736	1141144	1141300	+	1	157	157	157	100	100	100	157	0	0	0	1	156	52	NA
OBP4	OBP4_3	OBP	None	EQ127504	14300	14185	-	1	GL349736	1139644	1139759	+	1	116	116	116	100	100	100	116	0	0	0	3	116	38	NA
OBP4	OBP4_2	OBP	None	EQ127504	14457	14361	-	1	GL349736	1139487	1139583	+	1	97	97	97	100	100	100	97	0	0	0	1	96	32	NA
OBP4	OBP4_1	OBP	None	EQ127504	14618	14541	-	1	GL349736	1139326	1139403	+	1	78	78	78	100	100	100	78	0	0	0	1	78	26	NA
OBP4	OBP4_4	OBP	None	EQ127504	12966	12931	-	1	GL349736	1140978	1141013	+	1	36	36	36	100	100	100	36	0	0	0	1	36	12	NA
OBP4	OBP4_7	OBP	None	EQ127504	11401	11369	-	1	GL349736	1142543	1142575	+	1	33	33	33	100	100	100	33	0	0	0	1	33	10	NA
OBP4	OBP4_6	OBP	None	EQ127504	11499	11468	-	1	GL349736	1142445	1142476	+	1	32	32	32	100	100	100	32	0	0	0	3	32	10	NA
OBP5	OBP5_6	OBP	None	EQ119281	63380	63506	+	1	GL350458	26591	26717	+	1	127	127	127	100	100	100	127	0	0	0	1	126	42	NA
OBP5	OBP5_3	OBP	None	EQ119281	59962	60067	+	1	GL350458	23173	23278	+	1	106	106	106	100	100	100	106	0	0	0	1	105	35	NA
OBP5	OBP5_2	OBP	None	EQ119281	57392	57477	+	1	GL350458	20603	20688	+	1	86	86	86	100	100	100	86	0	0	0	3	86	28	NA
OBP5	OBP5_7	OBP	None	EQ119281	65478	65563	+	1	GL350458	28689	28774	+	1	86	86	86	100	100	100	86	0	0	0	1	87	29	NA
OBP5	OBP5_1	OBP	None	EQ119281	57020	57092	+	1	GL350458	20231	20303	+	1	73	73	73	100	100	100	73	0	0	0	2	73	24	NA
OBP5	OBP5_4	OBP	None	EQ119281	63138	63202	+	1	GL350458	26349	26413	+	1	65	65	65	100	100	100	65	0	0	0	3	65	21	NA
OBP5	OBP5_9	OBP	None	EQ119281	67332	67390	+	1	GL350458	30543	30601	+	1	59	59	59	100	100	100	59	0	0	0	3	59	18	NA
OBP5	OBP5_5	OBP	None	EQ119281	63279	63314	+	1	GL350458	26490	26525	+	1	36	36	36	100	100	100	36	0	0	0	1	36	12	NA
OBP5	OBP5_8	OBP	None	EQ119281	67234	67261	+	1	GL350458	30445	30472	+	1	28	28	28	100	100	100	28	0	0	0	NA	NA	NA	NA
OBP6	OBP6_3	OBP	None	EQ122941	7308	7443	+	1	GL349831	100309	100174	-	1	136	136	136	100	100	100	136	0	0	0	2	136	45	NA
OBP6	OBP6_5	OBP	None	EQ122941	8018	8135	+	1	GL349831	99599	99482	-	1	118	118	118	100	100	100	118	0	0	0	1	117	39	NA
OBP6	OBP6_2	OBP	None	EQ122941	3956	4045	+	1	GL349831	103663	103574	-	1	90	90	90	100	100	100	90	0	0	0	1	90	30	NA
OBP6	OBP6_8	OBP	None	EQ122941	9039	9126	+	1	GL349831	98576	98489	-	1	88	88	88	100	100	96.6	85	3	0	0	2	88	28	NA
OBP6	OBP6_6	OBP	None	EQ122941	8208	8293	+	2	NA	NA	NA	NA	NA	NA	NA	NA	NA	NA	NA	NA	NA	NA	NA	NA	NA	NA	NA
OBP6	OBP6_1	OBP	None	EQ122941	3782	3835	+	1	GL349831	103837	103784	-	1	54	54	54	100	100	100	54	0	0	0	1	54	18	NA
OBP6	OBP6_4	OBP	None	EQ122941	7914	7960	+	1	GL349831	99703	99657	-	1	47	47	47	100	100	100	47	0	0	0	3	47	15	NA
OBP6	OBP6_7	OBP	None	EQ122941	8953	8980	+	1	GL349831	98664	98637	-	1	28	28	28	100	100	100	28	0	0	0	NA	NA	NA	NA
OBP7	OBP7_5	OBP	None	EQ121833	63283	63397	+	1	GL349815	746838	746724	-	1	115	115	115	100	100	100	115	0	0	0	1	114	38	NA
OBP7	OBP7_1	OBP	None	EQ121833	58105	58194	+	1	GL349815	752023	751934	-	1	90	90	90	100	100	100	90	0	0	0	1	90	30	NA
OBP7	OBP7_2	OBP	None	EQ121833	59409	59487	+	1	GL349815	750719	750641	-	1	79	79	79	100	100	100	79	0	0	0	1	78	26	NA
OBP7	OBP7_6	OBP	None	EQ121833	63498	63565	+	1	GL349815	746623	746556	-	1	68	68	68	100	100	100	68	0	0	0	3	68	22	NA
OBP7	OBP7_3	OBP	None	EQ121833	59575	59630	+	1	GL349815	750553	750498	-	1	56	56	56	100	100	100	56	0	0	0	3	56	18	NA
OBP7	OBP7_4	OBP	None	EQ121833	59800	59835	+	1	GL349815	750328	750293	-	1	36	36	36	100	100	100	36	0	0	0	1	36	12	NA
OBP7	OBP7_7	OBP	None	EQ121833	66600	66623	+	1	GL349815	743521	743498	-	1	24	24	24	100	100	100	24	0	0	0	NA	NA	NA	NA
OBP8	OBP8_5	OBP	None	EQ124790	40597	40714	+	1	GL349815	719705	719588	-	1	118	118	118	100	100	100	118	0	0	0	1	117	39	NA
OBP8	OBP8_2	OBP	None	EQ124790	38064	38148	+	1	GL349815	722242	722158	-	1	85	85	85	100	100	100	85	0	0	0	1	84	28	NA
OBP8	OBP8_7	OBP	None	EQ124790	42669	42743	+	1	GL349815	717634	717560	-	1	75	75	75	100	100	100	75	0	0	0	1	75	24	NA
OBP8	OBP8_6	OBP	None	EQ124790	41878	41948	+	1	GL349815	718425	718355	-	1	71	71	71	100	100	100	71	0	0	0	3	71	23	NA
OBP8	OBP8_3	OBP	None	EQ124790	40293	40345	+	1	GL349815	720009	719957	-	1	53	53	53	100	100	100	53	0	0	0	3	53	17	NA
OBP8	OBP8_1	OBP	None	EQ124790	36319	36369	+	1	GL349815	723987	723937	-	1	51	51	51	100	100	100	51	0	0	0	1	51	17	NA
OBP8	OBP8_4	OBP	None	EQ124790	40445	40480	+	1	GL349815	719857	719822	-	1	36	36	36	100	100	100	36	0	0	0	1	36	12	NA
OBP9	OBP9_5	OBP	None	EQ112785	118968	118857	-	1	GL350374	25231	25120	-	1	112	112	112	100	100	100	112	0	0	0	1	111	37	NA
OBP9	OBP9_2	OBP	None	EQ112785	122071	121988	-	1	GL350374	28334	28251	-	1	84	84	84	100	100	100	84	0	0	0	2	85	28	NA
OBP9	OBP9_1	OBP	None	EQ112785	124337	124267	-	1	GL350374	30600	30530	-	1	71	71	71	100	100	100	71	0	0	0	1	72	24	NA
OBP9	OBP9_6	OBP	None	EQ112785	118731	118664	-	1	GL350374	24994	24927	-	1	68	68	68	100	100	100	68	0	0	0	3	68	22	NA
OBP9	OBP9_3	OBP	None	EQ112785	120389	120326	-	1	GL350374	26652	26589	-	1	64	64	64	100	100	100	64	0	0	0	2	64	21	NA
OBP9	OBP9_7	OBP	None	EQ112785	118594	118532	-	1	GL350374	24857	24795	-	1	63	63	63	100	100	100	63	0	0	0	1	63	20	NA
OBP9	OBP9_4	OBP	None	EQ112785	120208	120173	-	1	GL350374	26471	26436	-	1	36	36	36	100	100	100	36	0	0	0	1	36	12	NA
IR100a	IR100a_1	IR	None	EQ123775	166863	167402	+	1	GL349634	1614320	1613781	-	1	540	540	540	100	100	100	540	0	0	0	1	540	180	NA
IR100a	IR100a_2	IR	None	EQ123775	168567	168914	+	1	GL349634	1612615	1612268	-	1	348	348	348	100	100	100	348	0	0	0	1	348	116	NA
IR21a	IR21a_3	IR	None	EQ126117	4958	5440	+	2	NA	NA	NA	NA	NA	NA	NA	NA	NA	NA	NA	NA	NA	NA	NA	NA	NA	NA	NA
IR21a	IR21a_8	IR	None	EQ126117	9335	9814	+	1	GL351147	56507	56986	+	1	480	480	480	100	100	100	480	0	0	0	1	216	71	NA
IR21a	IR21a_2	IR	None	EQ126117	4146	4454	+	2	NA	NA	NA	NA	NA	NA	NA	NA	NA	NA	NA	NA	NA	NA	NA	NA	NA	NA	NA
IR21a	IR21a_9	IR	None	EQ126117	9870	10121	+	1	GL351147	57042	57293	+	1	252	252	252	100	100	99.6	251	1	0	0	1	252	84	A75V [222]
IR21a	IR21a_6	IR	None	EQ126117	7343	7588	+	2	NA	NA	NA	NA	NA	NA	NA	NA	NA	NA	NA	NA	NA	NA	NA	NA	NA	NA	NA
IR21a	IR21a_7	IR	None	EQ126117	7765	7986	+	2	NA	NA	NA	NA	NA	NA	NA	NA	NA	NA	NA	NA	NA	NA	NA	NA	NA	NA	NA
IR21a	IR21a_5	IR	None	EQ126117	6197	6394	+	2	NA	NA	NA	NA	NA	NA	NA	NA	NA	NA	NA	NA	NA	NA	NA	NA	NA	NA	NA
IR21a	IR21a_1	IR	None	EQ126117	1810	1965	+	2	NA	NA	NA	NA	NA	NA	NA	NA	NA	NA	NA	NA	NA	NA	NA	NA	NA	NA	NA
IR21a	IR21a_4	IR	None	EQ126117	5503	5655	+	2	NA	NA	NA	NA	NA	NA	NA	NA	NA	NA	NA	NA	NA	NA	NA	NA	NA	NA	NA
IR25a	IR25a_6	IR	None	EQ128513	45558	45986	+	1	GL349912	448116	447688	-	1	429	429	429	100	100	100	429	0	0	0	196	429	78	NA
IR25a	IR25a_1	IR	None	EQ128513	40534	40908	+	1	GL349912	453140	452766	-	1	375	375	375	100	100	99.7	374	1	0	0	1	102	33	NA
IR25a	IR25a_13	IR	None	EQ128513	49077	49442	+	1	GL349912	444597	444232	-	1	366	366	366	100	100	99.7	365	1	0	0	1	351	116	NA
IR25a	IR25a_11	IR	None	EQ128513	47448	47702	+	1	GL349912	446226	445972	-	1	255	255	255	100	100	100	255	0	0	0	1	255	85	NA
IR25a	IR25a_4	IR	None	EQ128513	43676	43909	+	1	GL349912	449998	449765	-	1	234	234	234	100	100	100	234	0	0	0	1	234	78	NA
IR25a	IR25a_12	IR	None	EQ128513	48766	48972	+	1	GL349912	444908	444702	-	1	207	207	207	100	100	100	207	0	0	0	1	207	69	NA
IR25a	IR25a_9	IR	None	EQ128513	46668	46868	+	1	GL349912	447006	446806	-	1	201	201	201	100	100	100	201	0	0	0	1	201	67	NA
IR25a	IR25a_5	IR	None	EQ128513	45082	45264	+	1	GL349912	448592	448410	-	1	183	183	183	100	100	100	183	0	0	0	1	183	61	NA
IR25a	IR25a_2	IR	None	EQ128513	42256	42417	+	1	GL349912	451418	451257	-	1	162	162	162	100	100	100	162	0	0	0	1	162	54	NA
IR25a	IR25a_3	IR	None	EQ128513	43000	43149	+	1	GL349912	450674	450525	-	1	150	150	150	100	100	100	150	0	0	0	1	150	50	NA
IR25a	IR25a_10	IR	None	EQ128513	46987	47136	+	1	GL349912	446687	446538	-	1	150	150	150	100	100	100	150	0	0	0	1	150	50	NA
IR25a	IR25a_7	IR	None	EQ128513	46336	46479	+	1	GL349912	447338	447195	-	1	144	144	144	100	100	100	144	0	0	0	1	144	48	NA
IR25a	IR25a_15	IR	None	EQ128513	53456	53566	+	1	GL349912	440214	440104	-	1	111	111	111	100	100	99.1	110	1	0	0	1	111	37	T13I [36]
IR25a	IR25a_14	IR	None	EQ128513	51059	51160	+	1	GL349912	442613	442512	-	1	102	102	102	100	100	100	102	0	0	0	1	102	34	NA
IR25a	IR25a_8	IR	None	EQ128513	46514	46612	+	1	GL349912	447160	447062	-	1	99	99	99	100	100	99	98	1	0	0	1	99	33	NA
IR40a	IR40a_1	IR	None	EQ121834	24368	24072	-	1	GL350264	214463	214167	-	1	297	297	297	100	100	99.7	296	1	0	0	1	135	44	NA
IR40a	IR40a_12	IR	None	EQ121834	11616	11365	-	1	GL350264	201709	201458	-	1	252	252	252	100	100	100	252	0	0	0	1	252	84	NA
IR40a	IR40a_2	IR	None	EQ121834	23141	22932	-	1	GL350264	213236	213027	-	1	210	210	210	100	100	100	210	0	0	0	1	210	70	NA
IR40a	IR40a_3	IR	None	EQ121834	22393	22223	-	1	GL350264	212488	212318	-	1	171	171	171	100	100	99.4	170	1	0	0	1	171	57	NA
IR40a	IR40a_6	IR	None	EQ121834	20073	19909	-	1	GL350264	210168	210004	-	1	165	165	165	100	100	100	165	0	0	0	1	165	55	NA
IR40a	IR40a_10	IR	None	EQ121834	14967	14806	-	1	GL350264	205060	204899	-	1	162	162	162	100	100	100	162	0	0	0	1	162	54	NA
IR40a	IR40a_7	IR	None	EQ121834	19235	19080	-	1	GL350264	209330	209175	-	1	156	156	156	100	100	99.4	155	1	0	0	1	156	52	NA
IR40a	IR40a_9	IR	None	EQ121834	15244	15098	-	1	GL350264	205337	205191	-	1	147	147	147	100	100	100	147	0	0	0	1	147	49	NA
IR40a	IR40a_13	IR	None	EQ121834	11230	11096	-	1	GL350264	201323	201189	-	1	135	135	135	100	100	100	135	0	0	0	1	135	45	NA
IR40a	IR40a_8	IR	None	EQ121834	16948	16820	-	1	GL350264	207041	206913	-	1	129	129	129	100	100	100	129	0	0	0	1	129	43	NA
IR40a	IR40a_4	IR	None	EQ121834	21287	21174	-	1	GL350264	211382	211269	-	1	114	114	114	100	100	99.1	113	1	0	0	1	114	38	NA
IR40a	IR40a_5	IR	None	EQ121834	21096	20998	-	1	GL350264	211191	211093	-	1	99	99	99	100	100	100	99	0	0	0	1	99	33	NA
IR40a	IR40a_11	IR	None	EQ121834	13547	13449	-	1	GL350264	203640	203542	-	1	99	99	99	100	100	100	99	0	0	0	1	99	33	NA
IR68a	IR68a_3	IR	None	EQ118292	63262	63984	+	1	GL349891	73333	74055	+	1	723	723	723	100	100	100	723	0	0	0	1	384	127	NA
IR68a	IR68a_4	IR	None	EQ118292	64028	64546	+	1	GL349891	74099	74617	+	1	519	519	519	100	100	100	519	0	0	0	1	519	173	NA
IR68a	IR68a_6	IR	None	EQ118292	65762	66127	+	1	GL349891	75833	76198	+	1	366	366	366	100	100	100	366	0	0	0	1	366	122	NA
IR68a	IR68a_5	IR	None	EQ118292	64855	65124	+	1	GL349891	74926	75195	+	1	270	270	270	100	100	100	270	0	0	0	1	270	90	NA
IR68a	IR68a_1	IR	None	EQ118292	62192	62359	+	1	GL349891	72263	72430	+	1	168	168	168	100	100	100	168	0	0	0	1	168	56	NA
IR68a	IR68a_2	IR	None	EQ118292	62421	62573	+	1	GL349891	72492	72644	+	1	153	153	153	100	100	100	153	0	0	0	1	153	51	NA
IR75d.1	IR75d_1_1	IR	None	EQ122794	195840	196265	+	1	GL350477	307730	308155	+	1	426	426	426	100	100	99.5	424	2	0	0	1	198	65	A13V [36] G25S [72]
IR75d.1	IR75d_1_2	IR	None	EQ122794	197427	197771	+	1	GL350477	309320	309664	+	1	345	345	345	100	100	99.7	344	1	0	0	1	345	115	NA
IR75d.1	IR75d_1_5	IR	None	EQ122794	199241	199546	+	1	GL350477	311134	311439	+	1	306	306	306	100	100	100	306	0	0	0	160	306	49	NA
IR75d.1	IR75d_1_9	IR	None	EQ122794	201782	202054	+	1	GL350477	313675	313947	+	1	273	273	273	100	100	100	273	0	0	0	1	273	91	NA
IR75d.1	IR75d_1_6	IR	None	EQ122794	200066	200275	+	1	GL350477	311959	312168	+	1	210	210	210	100	100	100	210	0	0	0	1	210	70	NA
IR75d.1	IR75d_1_4	IR	None	EQ122794	199024	199200	+	1	GL350477	310917	311093	+	1	177	177	177	100	100	100	177	0	0	0	1	177	59	NA
IR75d.1	IR75d_1_8	IR	None	EQ122794	201457	201627	+	1	GL350477	313350	313520	+	1	171	171	171	100	100	100	171	0	0	0	78	137	19	NA
IR75d.1	IR75d_1_7	IR	None	EQ122794	201272	201397	+	1	GL350477	313165	313290	+	1	126	126	126	100	100	100	126	0	0	0	1	126	42	NA
IR75d.1	IR75d_1_3	IR	None	EQ122794	198486	198602	+	1	GL350477	310379	310495	+	1	117	117	117	100	100	100	117	0	0	0	1	117	39	NA
IR75d.2	IR75d_2_3	IR	None	EQ112044	15655	16011	+	1	GL350477	348984	349340	+	1	357	357	357	100	100	100	357	0	0	0	1	357	119	NA
IR75d.2	IR75d_2_4	IR	None	EQ112044	16562	16915	+	1	GL350477	349891	350244	+	1	354	354	354	100	100	100	354	0	0	0	1	129	42	NA
IR75d.2	IR75d_2_9	IR	None	EQ112044	20530	20829	+	1	GL350477	353859	354158	+	1	300	300	300	100	100	100	300	0	0	0	40	300	87	NA
IR75d.2	IR75d_2_5	IR	None	EQ112044	17431	17670	+	1	GL350477	350760	350999	+	1	240	240	240	100	100	100	240	0	0	0	1	240	80	NA
IR75d.2	IR75d_2_6	IR	None	EQ112044	18415	18630	+	1	GL350477	351744	351959	+	1	216	216	216	100	100	100	216	0	0	0	1	216	72	NA
IR75d.2	IR75d_2_7	IR	None	EQ112044	19820	20020	+	1	GL350477	353149	353349	+	1	201	201	201	100	100	100	201	0	0	0	58	156	32	NA
IR75d.2	IR75d_2_8	IR	None	EQ112044	20053	20220	+	1	GL350477	353382	353549	+	1	168	168	168	100	100	100	168	0	0	0	1	168	56	NA
IR75d.2	IR75d_2_2	IR	None	EQ112044	13921	14052	+	9	NA	NA	NA	NA	NA	NA	NA	NA	NA	NA	NA	NA	NA	NA	NA	NA	NA	NA	NA
IR75d.2	IR75d_2_1	IR	None	EQ112044	13095	13166	+	1	GL350477	346424	346495	+	1	72	72	72	100	100	100	72	0	0	0	1	72	24	NA
IR75j	IR75j_3	IR	None	EQ114962	8640	9323	+	1	GL350138	137013	137696	+	1	684	684	684	100	100	99.9	683	1	0	0	1	183	60	T25I [72]
IR75j	IR75j_1	IR	None	EQ114962	3005	3628	+	2	NA	NA	NA	NA	NA	NA	NA	NA	NA	NA	NA	NA	NA	NA	NA	NA	NA	NA	NA
IR75j	IR75j_5	IR	None	EQ114962	10123	10401	+	1	GL350138	138496	138774	+	1	279	279	279	100	100	100	279	0	0	0	1	279	93	NA
IR75j	IR75j_6	IR	None	EQ114962	10476	10730	+	1	GL350138	138849	139103	+	1	255	255	255	100	100	100	255	0	0	0	1	255	85	NA
IR75j	IR75j_4	IR	None	EQ114962	9801	10016	+	1	GL350138	138174	138389	+	1	216	216	216	100	100	100	216	0	0	0	1	216	72	NA
IR75j	IR75j_2	IR	None	EQ114962	7234	7398	+	1	GL350138	135607	135771	+	1	165	165	165	100	100	100	165	0	0	0	1	153	50	NA
IR76b	IR76b_8	IR	None	EQ128501	181582	182040	+	1	GL350037	326362	326820	+	1	459	459	459	100	100	100	459	0	0	0	1	459	153	NA
IR76b	IR76b_3	IR	None	EQ128501	171492	171770	+	1	GL350037	316158	316436	+	1	279	279	279	100	100	100	279	0	0	0	2	37	11	NA
IR76b	IR76b_6	IR	None	EQ128501	177153	177407	+	1	GL350037	321933	322187	+	1	255	255	255	100	100	100	255	0	0	0	1	255	85	NA
IR76b	IR76b_4	IR	None	EQ128501	174559	174756	+	1	GL350037	319225	319422	+	1	198	198	198	100	100	100	198	0	0	0	1	198	66	NA
IR76b	IR76b_7	IR	None	EQ128501	178207	178404	+	1	GL350037	322987	323184	+	1	198	198	198	100	100	100	198	0	0	0	1	198	66	NA
IR76b	IR76b_5	IR	None	EQ128501	174996	175172	+	1	GL350037	319662	319838	+	1	177	177	177	100	100	100	177	0	0	0	1	177	59	NA
IR76b	IR76b_2	IR	None	EQ128501	171328	171453	+	1	GL350037	315994	316119	+	1	126	126	126	100	100	100	126	0	0	0	1	126	42	NA
IR76b	IR76b_1	IR	None	EQ128501	170871	170987	+	1	GL350037	315537	315653	+	1	117	117	117	100	100	100	117	0	0	0	1	117	39	NA
IR8a	IR8a_7	IR	None	EQ128004	111988	112389	+	1	GL349939	378479	378880	+	1	402	402	402	100	100	100	402	0	0	0	1	174	57	NA
IR8a	IR8a_3	IR	None	EQ128004	106183	106542	+	1	GL349939	372845	373204	+	1	360	360	360	100	100	100	360	0	0	0	1	192	63	NA
IR8a	IR8a_5	IR	None	EQ128004	110995	111198	+	1	GL349939	377486	377689	+	1	204	204	204	100	100	100	204	0	0	0	1	204	68	NA
IR8a	IR8a_2	IR	None	EQ128004	105893	106093	+	1	GL349939	372555	372755	+	1	201	201	201	100	100	100	201	0	0	0	1	201	67	NA
IR8a	IR8a_6	IR	None	EQ128004	111275	111457	+	1	GL349939	377766	377948	+	1	183	183	183	100	100	100	183	0	0	0	1	63	20	NA
IR8a	IR8a_4	IR	None	EQ128004	110373	110552	+	1	GL349939	376864	377043	+	1	180	180	180	100	100	100	180	0	0	0	1	180	60	NA
IR8a	IR8a_8	IR	None	EQ128004	112436	112585	+	1	GL349939	378927	379076	+	1	150	150	150	100	100	100	150	0	0	0	1	150	50	NA
IR8a	IR8a_9	IR	None	EQ128004	113332	113481	+	2	NA	NA	NA	NA	NA	NA	NA	NA	NA	NA	NA	NA	NA	NA	NA	NA	NA	NA	NA
IR8a	IR8a_10	IR	None	EQ128004	116395	116532	+	1	GL349939	382886	383023	+	1	138	138	138	100	100	100	138	0	0	0	1	138	46	NA
IR8a	IR8a_1	IR	None	EQ128004	103025	103141	+	6	NA	NA	NA	NA	NA	NA	NA	NA	NA	NA	NA	NA	NA	NA	NA	NA	NA	NA	NA
IR93a	IR93a_5	IR	None	EQ110775	71581	72018	+	1	GL350295	78061	78498	+	1	438	438	438	100	100	100	438	0	0	0	280	438	53	NA
IR93a	IR93a_17	IR	None	EQ110775	85997	86308	+	1	GL350295	90268	90579	+	1	312	312	312	100	100	100	312	0	0	0	1	219	72	NA
IR93a	IR93a_7	IR	None	EQ110775	73051	73284	+	1	GL350295	79531	79764	+	1	234	234	234	100	100	100	234	0	0	0	1	234	78	NA
IR93a	IR93a_14	IR	None	EQ110775	83256	83480	+	1	GL350295	87526	87750	+	1	225	225	225	100	100	100	225	0	0	0	1	225	75	NA
IR93a	IR93a_15	IR	None	EQ110775	85082	85267	+	1	GL350295	89353	89538	+	1	186	186	186	100	100	100	186	0	0	0	1	186	62	NA
IR93a	IR93a_6	IR	None	EQ110775	72349	72522	+	1	GL350295	78829	79002	+	1	174	174	174	100	100	100	174	0	0	0	1	174	58	NA
IR93a	IR93a_12	IR	None	EQ110775	78094	78258	+	1	GL350295	84473	84637	+	1	165	165	165	100	100	98.2	162	3	0	0	1	165	55	K34R [99]
IR93a	IR93a_13	IR	None	EQ110775	80850	81014	+	1	GL350295	84473	84637	+	1	165	165	165	100	100	100	165	0	0	0	1	165	55	NA
IR93a	IR93a_11	IR	None	EQ110775	75949	76104	+	2	NA	NA	NA	NA	NA	NA	NA	NA	NA	NA	NA	NA	NA	NA	NA	NA	NA	NA	NA
IR93a	IR93a_3	IR	None	EQ110775	69993	70145	+	1	GL350295	76477	76629	+	1	153	153	153	100	100	100	153	0	0	0	1	153	51	NA
IR93a	IR93a_1	IR	None	EQ110775	68293	68415	+	1	GL350295	74777	74899	+	1	123	123	123	100	100	99.2	122	1	0	0	1	123	41	NA
IR93a	IR93a_4	IR	None	EQ110775	70234	70350	+	1	GL350295	76718	76834	+	1	117	117	117	100	100	100	117	0	0	0	1	117	39	NA
IR93a	IR93a_8	IR	None	EQ110775	73733	73840	+	1	GL350295	80213	80320	+	1	108	108	108	100	100	100	108	0	0	0	1	108	36	NA
IR93a	IR93a_2	IR	None	EQ110775	68411	68509	+	1	GL350295	74895	74993	+	1	99	99	99	100	100	100	99	0	0	0	1	99	33	NA
IR93a	IR93a_16	IR	None	EQ110775	85335	85418	+	1	GL350295	89606	89689	+	1	84	84	84	100	100	100	84	0	0	0	1	84	28	NA
IR93a	IR93a_10	IR	None	EQ110775	74500	74580	+	1	GL350295	80980	81060	+	1	81	81	81	100	100	100	81	0	0	0	1	81	27	NA
IR93a	IR93a_9	IR	None	EQ110775	74352	74420	+	1	GL350295	80832	80900	+	1	69	69	69	100	100	100	69	0	0	0	1	69	23	NA
ApisSNMP1_ref|XP_001943117.1|_GENE ID: 100166719 LOC100166719	ApisSNMP_g1_6	ApisSNMP	None	EQ122796	14873	14626	-	1	GL349939	552488	552735	+	1	248	248	248	100	100	100	248	0	0	0	65	247	61	NA
ApisSNMP1_ref|XP_001943117.1|_GENE ID: 100166719 LOC100166719	ApisSNMP_g1_10	ApisSNMP	None	EQ122796	13909	13685	-	1	GL349939	553452	553676	+	1	225	225	225	100	100	100	225	0	0	0	1	225	74	NA
ApisSNMP1_ref|XP_001943117.1|_GENE ID: 100166719 LOC100166719	ApisSNMP_g1_5	ApisSNMP	None	EQ122796	15251	15042	-	1	GL349939	552110	552319	+	1	210	210	210	100	100	100	210	0	0	0	1	210	70	NA
ApisSNMP1_ref|XP_001943117.1|_GENE ID: 100166719 LOC100166719	ApisSNMP_g1_1	ApisSNMP	None	EQ122796	29107	28912	-	1	GL349939	531854	532049	+	1	196	196	196	100	100	100	196	0	0	0	1	195	65	NA
ApisSNMP1_ref|XP_001943117.1|_GENE ID: 100166719 LOC100166719	ApisSNMP_g1_3	ApisSNMP	None	EQ122796	16721	16553	-	1	GL349939	550640	550808	+	1	169	169	169	100	100	100	169	0	0	0	71	169	33	NA
ApisSNMP1_ref|XP_001943117.1|_GENE ID: 100166719 LOC100166719	ApisSNMP_g1_4	ApisSNMP	None	EQ122796	16523	16357	-	1	GL349939	550838	551004	+	1	167	167	167	100	100	100	167	0	0	0	3	167	55	NA
ApisSNMP1_ref|XP_001943117.1|_GENE ID: 100166719 LOC100166719	ApisSNMP_g1_7	ApisSNMP	None	EQ122796	14537	14405	-	1	GL349939	552824	552956	+	1	133	133	133	100	100	100	133	0	0	0	2	133	44	NA
ApisSNMP1_ref|XP_001943117.1|_GENE ID: 100166719 LOC100166719	ApisSNMP_g1_9	ApisSNMP	None	EQ122796	14114	13986	-	1	GL349939	553247	553375	+	1	129	129	129	100	100	100	129	0	0	0	1	129	43	NA
ApisSNMP1_ref|XP_001943117.1|_GENE ID: 100166719 LOC100166719	ApisSNMP_g1_8	ApisSNMP	None	EQ122796	14318	14198	-	1	GL349939	553043	553163	+	1	121	121	121	100	100	100	121	0	0	0	2	121	40	NA
ApisSNMP1_ref|XP_001943117.1|_GENE ID: 100166719 LOC100166719	ApisSNMP_g1_2	ApisSNMP	None	EQ122796	16896	16799	-	1	GL349939	550465	550562	+	1	98	98	98	100	100	100	98	0	0	0	3	98	32	NA
ApisSNMP2_ref|XP_001946482.1| _GENE ID: 100167165 LOC100167165	ApisSNMP_g2_10	ApisSNMP	None	EQ114825	48115	48431	+	1	GL349689	719144	718828	-	1	317	317	317	100	100	99.7	316	1	0	0	3	317	104	NA
ApisSNMP2_ref|XP_001946482.1| _GENE ID: 100167165 LOC100167165	ApisSNMP_g2_5	ApisSNMP	None	EQ114825	45837	46068	+	1	GL349689	721406	721175	-	1	232	232	232	100	100	100	232	0	0	0	1	231	77	NA
ApisSNMP2_ref|XP_001946482.1| _GENE ID: 100167165 LOC100167165	ApisSNMP_g2_3	ApisSNMP	None	EQ114825	43355	43534	+	1	GL349689	723887	723708	-	1	180	180	180	100	100	100	180	0	0	0	1	180	60	NA
ApisSNMP2_ref|XP_001946482.1| _GENE ID: 100167165 LOC100167165	ApisSNMP_g2_4	ApisSNMP	None	EQ114825	43715	43855	+	1	GL349689	723527	723387	-	1	141	141	141	100	100	100	141	0	0	0	1	141	47	NA
ApisSNMP2_ref|XP_001946482.1| _GENE ID: 100167165 LOC100167165	ApisSNMP_g2_9	ApisSNMP	None	EQ114825	47030	47155	+	1	GL349689	720213	720088	-	1	126	126	126	100	100	100	126	0	0	0	3	125	41	NA
ApisSNMP2_ref|XP_001946482.1| _GENE ID: 100167165 LOC100167165	ApisSNMP_g2_8	ApisSNMP	None	EQ114825	46839	46961	+	1	GL349689	720404	720282	-	1	123	123	123	100	100	99.2	122	1	0	0	1	123	41	C4Y [9]
ApisSNMP2_ref|XP_001946482.1| _GENE ID: 100167165 LOC100167165	ApisSNMP_g2_6	ApisSNMP	None	EQ114825	46512	46628	+	1	GL349689	720731	720615	-	1	117	117	117	100	100	100	117	0	0	0	3	116	38	NA
ApisSNMP2_ref|XP_001946482.1| _GENE ID: 100167165 LOC100167165	ApisSNMP_g2_2	ApisSNMP	None	EQ114825	42325	42415	+	1	GL349689	724917	724827	-	1	91	91	91	100	100	100	91	0	0	0	2	91	30	NA
ApisSNMP2_ref|XP_001946482.1| _GENE ID: 100167165 LOC100167165	ApisSNMP_g2_1	ApisSNMP	None	EQ114825	21505	21566	+	1	GL349689	745747	745686	-	1	62	62	62	100	100	100	62	0	0	0	1	60	20	NA
ApisSNMP2_ref|XP_001946482.1| _GENE ID: 100167165 LOC100167165	ApisSNMP_g2_7	ApisSNMP	None	EQ114825	46701	46757	+	1	GL349689	720542	720486	-	1	57	57	57	100	100	100	57	0	0	0	2	55	18	NA
ApisSNMP3_ref|XP_001948133.1|_GENE ID: 100160056 LOC100160056	ApisSNMP_g3_1	ApisSNMP	None	EQ113775	22463	24100	+	1	GL349815	1149518	1151155	+	1	1638	1638	1638	100	100	100	1638	0	0	0	1	1638	545	NA
ApisSNMP4_ref|XP_001945560.1|_GENE ID: 100168235 LOC100168235	ApisSNMP_g4_7	ApisSNMP	None	EQ121791	36760	35759	-	1	GL350785	97648	98649	+	1	1002	1002	1002	100	100	99.9	1001	1	0	0	3	143	46	NA
ApisSNMP4_ref|XP_001945560.1|_GENE ID: 100168235 LOC100168235	ApisSNMP_g4_8	ApisSNMP	None	EQ121791	35633	35311	-	1	GL350785	98775	99097	+	1	323	323	323	100	100	100	323	0	0	0	3	323	106	NA
ApisSNMP4_ref|XP_001945560.1|_GENE ID: 100168235 LOC100168235	ApisSNMP_g4_6	ApisSNMP	None	EQ121791	37096	36876	-	1	GL350785	97312	97532	+	1	221	221	221	100	100	100	221	0	0	0	2	220	73	NA
ApisSNMP4_ref|XP_001945560.1|_GENE ID: 100168235 LOC100168235	ApisSNMP_g4_4	ApisSNMP	None	EQ121791	39695	39492	-	1	GL350785	94552	94755	+	1	204	204	204	100	100	100	204	0	0	0	1	204	68	NA
ApisSNMP4_ref|XP_001945560.1|_GENE ID: 100168235 LOC100168235	ApisSNMP_g4_2	ApisSNMP	None	EQ121791	45448	45288	-	1	GL350785	88584	88744	+	1	161	161	161	100	100	100	161	0	0	0	1	159	53	NA
ApisSNMP4_ref|XP_001945560.1|_GENE ID: 100168235 LOC100168235	ApisSNMP_g4_3	ApisSNMP	None	EQ121791	39911	39763	-	1	GL350785	94336	94484	+	1	149	149	149	100	100	100	149	0	0	0	3	149	49	NA
ApisSNMP4_ref|XP_001945560.1|_GENE ID: 100168235 LOC100168235	ApisSNMP_g4_5	ApisSNMP	None	EQ121791	39410	39268	-	1	GL350785	94837	94979	+	1	143	143	143	100	100	100	143	0	0	0	3	143	47	NA
ApisSNMP4_ref|XP_001945560.1|_GENE ID: 100168235 LOC100168235	ApisSNMP_g4_1	ApisSNMP	None	EQ121791	50991	50905	-	1	GL350785	82795	82881	+	1	87	87	87	100	100	100	87	0	0	0	1	87	29	NA
ApisSNMP5_ref|XP_001952646.1|_GENE ID: 100167727 LOC100167727	ApisSNMP_g5_7	ApisSNMP	None	EQ125183	3325	3003	-	1	GL349689	719150	718828	-	1	323	323	323	100	100	100	323	0	0	0	3	323	106	NA
ApisSNMP5_ref|XP_001952646.1|_GENE ID: 100167727 LOC100167727	ApisSNMP_g5_1	ApisSNMP	None	EQ125183	6252	5989	-	1	GL349689	722076	721813	-	1	264	264	264	100	100	98.9	261	3	0	0	1	264	88	L44I [129] A53T [156]
ApisSNMP5_ref|XP_001952646.1|_GENE ID: 100167727 LOC100167727	ApisSNMP_g5_2	ApisSNMP	None	EQ125183	5582	5350	-	1	GL349689	721407	721175	-	1	233	233	233	100	100	99.6	232	1	0	0	2	232	77	NA
ApisSNMP5_ref|XP_001952646.1|_GENE ID: 100167727 LOC100167727	ApisSNMP_g5_3	ApisSNMP	None	EQ125183	4919	4790	-	1	GL349689	720744	720615	-	1	130	130	130	100	100	100	130	0	0	0	1	129	43	NA
ApisSNMP5_ref|XP_001952646.1|_GENE ID: 100167727 LOC100167727	ApisSNMP_g5_6	ApisSNMP	None	EQ125183	4390	4263	-	1	GL349689	720215	720088	-	1	128	128	128	100	100	100	128	0	0	0	2	127	42	NA
ApisSNMP5_ref|XP_001952646.1|_GENE ID: 100167727 LOC100167727	ApisSNMP_g5_5	ApisSNMP	None	EQ125183	4580	4457	-	1	GL349689	720405	720282	-	1	124	124	124	100	100	100	124	0	0	0	2	124	41	NA
ApisSNMP5_ref|XP_001952646.1|_GENE ID: 100167727 LOC100167727	ApisSNMP_g5_4	ApisSNMP	None	EQ125183	4717	4661	-	1	GL349689	720542	720486	-	1	57	57	57	100	100	100	57	0	0	0	2	55	18	NA
ApisSNMP6_ref|XP_001950032.1|_GENE ID: 100168655 LOC100168655	ApisSNMP_g6_6	ApisSNMP	None	EQ113805	59862	60099	+	1	GL349804	43802	44039	+	1	238	238	238	100	100	100	238	0	0	0	1	237	79	NA
ApisSNMP6_ref|XP_001950032.1|_GENE ID: 100168655 LOC100168655	ApisSNMP_g6_1	ApisSNMP	None	EQ113805	23645	23871	+	1	GL349804	7585	7811	+	1	227	227	227	100	100	100	227	0	0	0	1	228	76	NA
ApisSNMP6_ref|XP_001950032.1|_GENE ID: 100168655 LOC100168655	ApisSNMP_g6_10	ApisSNMP	None	EQ113805	63183	63386	+	1	GL349804	47123	47326	+	1	204	204	204	100	100	100	204	0	0	0	1	204	67	NA
ApisSNMP6_ref|XP_001950032.1|_GENE ID: 100168655 LOC100168655	ApisSNMP_g6_5	ApisSNMP	None	EQ113805	59379	59578	+	1	GL349804	43319	43518	+	1	200	200	200	100	100	100	200	0	0	0	3	200	66	NA
ApisSNMP6_ref|XP_001950032.1|_GENE ID: 100168655 LOC100168655	ApisSNMP_g6_3	ApisSNMP	None	EQ113805	54843	55006	+	1	GL349804	38783	38946	+	1	164	164	164	100	100	100	164	0	0	0	1	162	54	NA
ApisSNMP6_ref|XP_001950032.1|_GENE ID: 100168655 LOC100168655	ApisSNMP_g6_7	ApisSNMP	None	EQ113805	60174	60332	+	1	GL349804	44114	44272	+	1	159	159	159	100	100	100	159	0	0	0	3	158	52	NA
ApisSNMP6_ref|XP_001950032.1|_GENE ID: 100168655 LOC100168655	ApisSNMP_g6_4	ApisSNMP	None	EQ113805	57684	57826	+	1	GL349804	41624	41766	+	1	143	143	143	100	100	100	143	0	0	0	2	142	47	NA
ApisSNMP6_ref|XP_001950032.1|_GENE ID: 100168655 LOC100168655	ApisSNMP_g6_9	ApisSNMP	None	EQ113805	62041	62166	+	1	GL349804	45981	46106	+	1	126	126	126	100	100	100	126	0	0	0	1	126	42	NA
ApisSNMP6_ref|XP_001950032.1|_GENE ID: 100168655 LOC100168655	ApisSNMP_g6_8	ApisSNMP	None	EQ113805	61833	61951	+	1	GL349804	45773	45891	+	1	119	119	119	100	100	100	119	0	0	0	3	119	39	NA
ApisSNMP6_ref|XP_001950032.1|_GENE ID: 100168655 LOC100168655	ApisSNMP_g6_2	ApisSNMP	None	EQ113805	52096	52186	+	1	GL349804	36036	36126	+	1	91	91	91	100	100	100	91	0	0	0	2	91	30	NA
ApisSNMP7_ref|XP_001947205.1|_GENE ID: 100163966 LOC100163966	ApisSNMP_g7_5	ApisSNMP	None	EQ122314	3924	3694	-	1	GL349914	97225	97455	+	1	231	231	231	100	100	100	231	0	0	0	1	231	77	NA
ApisSNMP7_ref|XP_001947205.1|_GENE ID: 100163966 LOC100163966	ApisSNMP_g7_4	ApisSNMP	None	EQ122314	8435	8234	-	1	GL349914	92712	92913	+	1	202	202	202	100	100	100	202	0	0	0	2	202	67	NA
ApisSNMP7_ref|XP_001947205.1|_GENE ID: 100163966 LOC100163966	ApisSNMP_g7_6	ApisSNMP	None	EQ122314	3052	2884	-	1	GL349914	98097	98265	+	1	169	169	169	100	100	100	169	0	0	0	2	169	56	NA
ApisSNMP7_ref|XP_001947205.1|_GENE ID: 100163966 LOC100163966	ApisSNMP_g7_2	ApisSNMP	None	EQ122314	19717	19552	-	1	GL349914	80999	81164	+	1	166	166	166	100	100	100	166	0	0	0	2	166	55	NA
ApisSNMP7_ref|XP_001947205.1|_GENE ID: 100163966 LOC100163966	ApisSNMP_g7_3	ApisSNMP	None	EQ122314	10085	9941	-	1	GL349914	91062	91206	+	1	145	145	145	100	100	100	145	0	0	0	2	145	48	NA
ApisSNMP7_ref|XP_001947205.1|_GENE ID: 100163966 LOC100163966	ApisSNMP_g7_8	ApisSNMP	None	EQ122314	2078	1952	-	1	GL349914	99071	99197	+	1	127	127	127	100	100	99.2	126	1	0	0	2	127	42	NA
ApisSNMP7_ref|XP_001947205.1|_GENE ID: 100163966 LOC100163966	ApisSNMP_g7_7	ApisSNMP	None	EQ122314	2371	2251	-	1	GL349914	98778	98898	+	1	121	121	121	100	100	100	121	0	0	0	1	120	40	NA
ApisSNMP7_ref|XP_001947205.1|_GENE ID: 100163966 LOC100163966	ApisSNMP_g7_1	ApisSNMP	None	EQ122314	23606	23515	-	1	GL349914	77116	77207	+	1	92	92	92	100	100	100	92	0	0	0	3	92	30	NA
ApisSNMP8_ref|XP_001947533.1|_GENE ID: 100169440 LOC100169440	ApisSNMP_g8_7	ApisSNMP	None	EQ117313	64083	63809	-	1	GL350055	405342	405068	-	1	275	275	275	100	100	100	275	0	0	0	2	274	91	NA
ApisSNMP8_ref|XP_001947533.1|_GENE ID: 100169440 LOC100169440	ApisSNMP_g8_5	ApisSNMP	None	EQ117313	69946	69743	-	1	GL350055	411205	411002	-	1	204	204	204	100	100	100	204	0	0	0	1	204	68	NA
ApisSNMP8_ref|XP_001947533.1|_GENE ID: 100169440 LOC100169440	ApisSNMP_g8_3	ApisSNMP	None	EQ117313	78099	77933	-	1	GL350055	419358	419192	-	1	167	167	167	100	100	100	167	0	0	0	3	167	55	NA
ApisSNMP8_ref|XP_001947533.1|_GENE ID: 100169440 LOC100169440	ApisSNMP_g8_4	ApisSNMP	None	EQ117313	73119	72970	-	1	GL350055	414378	414229	-	1	150	150	150	100	100	100	150	0	0	0	3	149	49	NA
ApisSNMP8_ref|XP_001947533.1|_GENE ID: 100169440 LOC100169440	ApisSNMP_g8_6	ApisSNMP	None	EQ117313	66347	66208	-	1	GL350055	407606	407467	-	1	140	140	140	100	100	100	140	0	0	0	3	140	46	NA
ApisSNMP8_ref|XP_001947533.1|_GENE ID: 100169440 LOC100169440	ApisSNMP_g8_9	ApisSNMP	None	EQ117313	60558	60431	-	1	GL350055	401817	401690	-	1	128	128	128	100	100	100	128	0	0	0	1	129	43	NA
ApisSNMP8_ref|XP_001947533.1|_GENE ID: 100169440 LOC100169440	ApisSNMP_g8_8	ApisSNMP	None	EQ117313	63248	63129	-	1	GL350055	404507	404388	-	1	120	120	120	100	100	100	120	0	0	0	2	121	40	NA
ApisSNMP8_ref|XP_001947533.1|_GENE ID: 100169440 LOC100169440	ApisSNMP_g8_2	ApisSNMP	None	EQ117313	82223	82131	-	1	GL350055	423446	423354	-	1	93	93	93	100	100	100	93	0	0	0	1	93	31	NA
ApisSNMP8_ref|XP_001947533.1|_GENE ID: 100169440 LOC100169440	ApisSNMP_g8_1	ApisSNMP	None	EQ117313	82357	82317	-	1	GL350055	423579	423539	-	1	41	41	41	100	100	100	41	0	0	0	3	41	13	NA
ApisSNMP9_ref|XP_001944867.1|_GENE ID: 100168460 LOC100168460	ApisSNMP_g9_2	ApisSNMP	None	EQ123284	225853	225013	-	1	GL351681	28282	27447	-	1	841	841	841	100	100	98.2	827	8	7	0	457	582	41	NA
ApisSNMP9_ref|XP_001944867.1|_GENE ID: 100168460 LOC100168460	ApisSNMP_g9_6	ApisSNMP	None	EQ123284	223874	223593	-	1	GL351681	26118	25837	-	1	282	282	282	100	100	100	282	0	0	0	3	281	93	NA
ApisSNMP9_ref|XP_001944867.1|_GENE ID: 100168460 LOC100168460	ApisSNMP_g9_8	ApisSNMP	None	EQ123284	222946	222715	-	1	GL351681	25190	24959	-	1	232	232	232	100	100	100	232	0	0	0	2	232	76	NA
ApisSNMP9_ref|XP_001944867.1|_GENE ID: 100168460 LOC100168460	ApisSNMP_g9_5	ApisSNMP	None	EQ123284	224384	224170	-	1	GL351681	26628	26414	-	1	215	215	215	100	100	100	215	0	0	0	1	213	71	NA
ApisSNMP9_ref|XP_001944867.1|_GENE ID: 100168460 LOC100168460	ApisSNMP_g9_3	ApisSNMP	None	EQ123284	225418	225264	-	1	GL351681	27851	27697	-	1	155	155	155	100	100	100	155	0	0	0	3	155	51	NA
ApisSNMP9_ref|XP_001944867.1|_GENE ID: 100168460 LOC100168460	ApisSNMP_g9_4	ApisSNMP	None	EQ123284	224721	224570	-	1	GL351681	27155	27004	-	1	152	152	152	100	100	100	152	0	0	0	3	152	50	NA
ApisSNMP9_ref|XP_001944867.1|_GENE ID: 100168460 LOC100168460	ApisSNMP_g9_7	ApisSNMP	None	EQ123284	223093	223019	-	1	GL351681	25337	25263	-	1	75	75	75	100	100	100	75	0	0	0	2	73	24	NA
ApisSNMP9_ref|XP_001944867.1|_GENE ID: 100168460 LOC100168460	ApisSNMP_g9_1	ApisSNMP	None	EQ123284	225895	225869	-	2	NA	NA	NA	NA	NA	NA	NA	NA	NA	NA	NA	NA	NA	NA	NA	NA	NA	NA	NA
FJ824667.1_PS3	PS_g1_1	PS	None	EQ127508	55123	55568	+	1	GL350123	300397	299952	-	1	446	446	446	100	100	100	446	0	0	0	1	444	148	NA
FJ824667.1_PS3	PS_g1_2	PS	None	EQ127508	55625	55876	+	1	GL350123	299895	299644	-	1	252	252	252	100	100	100	252	0	0	0	1	252	84	NA
NM_001162102.1_PS2	PS_g2_2	PS	None	EQ119809	83378	83588	+	2	NA	NA	NA	NA	NA	NA	NA	NA	NA	NA	NA	NA	NA	NA	NA	NA	NA	NA	NA
NM_001162102.1_PS2	PS_g2_3	PS	None	EQ119809	83663	83810	+	1	GL349690	1082232	1082379	+	1	148	148	148	100	100	100	148	0	0	0	3	149	49	NA
NM_001162102.1_PS2	PS_g2_4	PS	None	EQ119809	86573	86704	+	2	NA	NA	NA	NA	NA	NA	NA	NA	NA	NA	NA	NA	NA	NA	NA	NA	NA	NA	NA
NM_001162102.1_PS2	PS_g2_1	PS	None	EQ119809	80151	80257	+	2	NA	NA	NA	NA	NA	NA	NA	NA	NA	NA	NA	NA	NA	NA	NA	NA	NA	NA	NA
XM_001942800.1_PS1	PS_g3_1	PS	None	EQ124779	108831	108198	-	1	GL350659	24237	23604	-	1	634	634	634	100	100	100	634	0	0	0	1	633	211	NA
XM_001942800.1_PS1	PS_g3_4	PS	None	EQ124779	106964	106701	-	1	GL350659	22370	22107	-	1	264	264	264	100	100	100	264	0	0	0	1	264	87	NA
XM_001942800.1_PS1	PS_g3_3	PS	None	EQ124779	107212	107026	-	1	GL350659	22618	22432	-	1	187	187	187	100	100	100	187	0	0	0	2	187	62	NA
XM_001942800.1_PS1	PS_g3_2	PS	None	EQ124779	108073	107899	-	1	GL350659	23479	23305	-	1	175	175	175	100	100	100	175	0	0	0	2	175	58	NA
XM_001942869.1_PS5	PS_g4_2	PS	None	EQ111797	33710	33921	+	1	GL349824	237992	238203	+	1	212	212	212	100	100	100	212	0	0	0	1	210	70	NA
XM_001942869.1_PS5	PS_g4_3	PS	None	EQ111797	34455	34639	+	1	GL349824	238737	238921	+	1	185	185	185	100	100	100	185	0	0	0	2	184	61	NA
XM_001942869.1_PS5	PS_g4_5	PS	None	EQ111797	34936	35114	+	1	GL349824	239218	239396	+	1	179	179	179	100	100	100	179	0	0	0	3	179	59	NA
XM_001942869.1_PS5	PS_g4_4	PS	None	EQ111797	34710	34880	+	1	GL349824	238992	239162	+	1	171	171	171	100	100	100	171	0	0	0	3	170	56	NA
XM_001942869.1_PS5	PS_g4_8	PS	None	EQ111797	36805	36951	+	1	GL349824	241087	241233	+	1	147	147	147	100	100	100	147	0	0	0	1	147	48	NA
XM_001942869.1_PS5	PS_g4_7	PS	None	EQ111797	36106	36225	+	1	GL349824	240388	240507	+	1	120	120	120	100	100	100	120	0	0	0	3	119	39	NA
XM_001942869.1_PS5	PS_g4_1	PS	None	EQ111797	32017	32124	+	1	GL349824	236299	236406	+	1	108	108	108	100	100	100	108	0	0	0	1	108	36	NA
XM_001942869.1_PS5	PS_g4_6	PS	None	EQ111797	35919	36026	+	1	GL349824	240201	240308	+	1	108	108	108	100	100	100	108	0	0	0	1	108	36	NA
XM_001945277.1_PS4	PS_g5_8	PS	None	EQ115830	60061	59695	-	2	NA	NA	NA	NA	NA	NA	NA	NA	NA	NA	NA	NA	NA	NA	NA	NA	NA	NA	NA
XM_001945277.1_PS4	PS_g5_6	PS	None	EQ115830	60568	60333	-	2	NA	NA	NA	NA	NA	NA	NA	NA	NA	NA	NA	NA	NA	NA	NA	NA	NA	NA	NA
XM_001945277.1_PS4	PS_g5_2	PS	None	EQ115830	68488	68292	-	2	NA	NA	NA	NA	NA	NA	NA	NA	NA	NA	NA	NA	NA	NA	NA	NA	NA	NA	NA
XM_001945277.1_PS4	PS_g5_5	PS	None	EQ115830	61266	61078	-	2	NA	NA	NA	NA	NA	NA	NA	NA	NA	NA	NA	NA	NA	NA	NA	NA	NA	NA	NA
XM_001945277.1_PS4	PS_g5_3	PS	None	EQ115830	63042	62889	-	1	GL349996	689820	689973	+	1	154	154	154	100	100	99.4	153	1	0	0	2	154	51	NA
XM_001945277.1_PS4	PS_g5_1	PS	None	EQ115830	69586	69439	-	1	GL349996	683276	683423	+	1	148	148	148	100	100	100	148	0	0	0	1	147	49	NA
XM_001945277.1_PS4	PS_g5_12	PS	None	EQ115830	58473	58328	-	2	NA	NA	NA	NA	NA	NA	NA	NA	NA	NA	NA	NA	NA	NA	NA	NA	NA	NA	NA
XM_001945277.1_PS4	PS_g5_7	PS	None	EQ115830	60267	60132	-	2	NA	NA	NA	NA	NA	NA	NA	NA	NA	NA	NA	NA	NA	NA	NA	NA	NA	NA	NA
XM_001945277.1_PS4	PS_g5_4	PS	None	EQ115830	61912	61788	-	1	GL349996	690950	691074	+	1	125	125	125	100	100	100	125	0	0	0	1	123	41	NA
XM_001945277.1_PS4	PS_g5_11	PS	None	EQ115830	58665	58542	-	2	NA	NA	NA	NA	NA	NA	NA	NA	NA	NA	NA	NA	NA	NA	NA	NA	NA	NA	NA
XM_001945277.1_PS4	PS_g5_10	PS	None	EQ115830	58890	58779	-	2	NA	NA	NA	NA	NA	NA	NA	NA	NA	NA	NA	NA	NA	NA	NA	NA	NA	NA	NA
XM_001945277.1_PS4	PS_g5_9	PS	None	EQ115830	59561	59454	-	1	GL349996	693301	693408	+	1	108	108	108	100	100	100	108	0	0	0	1	108	36	NA
P450_XM_001942470	P450_g1_3	P450	None	EQ111315	10840	11038	+	1	GL349925	37536	37734	+	1	199	199	199	100	100	100	199	0	0	0	3	197	65	NA
P450_XM_001942470	P450_g1_9	P450	None	EQ111315	13962	14159	+	1	GL349925	40658	40855	+	1	198	198	198	100	100	100	198	0	0	0	1	198	66	NA
P450_XM_001942470	P450_g1_5	P450	None	EQ111315	11649	11844	+	1	GL349925	38345	38540	+	1	196	196	196	100	100	100	196	0	0	0	3	194	64	NA
P450_XM_001942470	P450_g1_4	P450	None	EQ111315	11370	11560	+	1	GL349925	38066	38256	+	1	191	191	191	100	100	100	191	0	0	0	2	190	63	NA
P450_XM_001942470	P450_g1_7	P450	None	EQ111315	13566	13732	+	1	GL349925	40262	40428	+	1	167	167	167	100	100	100	167	0	0	0	1	165	55	NA
P450_XM_001942470	P450_g1_6	P450	None	EQ111315	11914	12070	+	1	GL349925	38610	38766	+	1	157	157	157	100	100	100	157	0	0	0	2	157	52	NA
P450_XM_001942470	P450_g1_1	P450	None	EQ111315	8080	8221	+	1	GL349925	34772	34913	+	1	142	142	142	100	100	100	142	0	0	0	3	143	47	NA
P450_XM_001942470	P450_g1_2	P450	None	EQ111315	9501	9632	+	1	GL349925	36197	36328	+	1	132	132	132	100	100	100	132	0	0	0	3	131	43	NA
P450_XM_001942470	P450_g1_10	P450	None	EQ111315	14228	14335	+	1	GL349925	40924	41031	+	1	108	108	108	100	100	100	108	0	0	0	1	108	35	NA
P450_XM_001942470	P450_g1_8	P450	None	EQ111315	13804	13882	+	1	GL349925	40500	40578	+	1	79	79	79	100	100	100	79	0	0	0	2	79	26	NA
P450_XM_001943115	P450_g2_3	P450	None	EQ113282	86139	87083	+	1	GL349670	862801	863745	+	1	945	945	945	100	100	100	945	0	0	0	3	944	314	NA
P450_XM_001943115	P450_g2_2	P450	None	EQ113282	82106	82369	+	4	NA	NA	NA	NA	NA	NA	NA	NA	NA	NA	NA	NA	NA	NA	NA	NA	NA	NA	NA
P450_XM_001943115	P450_g2_5	P450	None	EQ113282	91586	91837	+	1	GL349670	868248	868499	+	1	252	252	252	100	100	100	252	0	0	0	3	251	83	NA
P450_XM_001943115	P450_g2_4	P450	None	EQ113282	87952	88176	+	1	GL349670	864614	864838	+	1	225	225	225	100	100	100	225	0	0	0	3	224	74	NA
P450_XM_001943115	P450_g2_6	P450	None	EQ113282	92722	92894	+	1	GL349670	869384	869556	+	1	173	173	173	100	100	100	173	0	0	0	3	173	56	NA
P450_XM_001943115	P450_g2_1	P450	None	EQ113282	82037	82043	+	0	NA	NA	NA	NA	NA	NA	NA	NA	NA	NA	NA	NA	NA	NA	NA	NA	NA	NA	NA
P450_XM_001943388	P450_g3_3	P450	None	EQ126541	19793	20051	+	1	GL349847	106233	106491	+	1	259	259	259	100	100	100	259	0	0	0	3	257	85	NA
P450_XM_001943388	P450_g3_7	P450	None	EQ126541	21176	21416	+	2	NA	NA	NA	NA	NA	NA	NA	NA	NA	NA	NA	NA	NA	NA	NA	NA	NA	NA	NA
P450_XM_001943388	P450_g3_1	P450	None	EQ126541	12255	12464	+	2	NA	NA	NA	NA	NA	NA	NA	NA	NA	NA	NA	NA	NA	NA	NA	NA	NA	NA	NA
P450_XM_001943388	P450_g3_8	P450	None	EQ126541	22684	22863	+	3	NA	NA	NA	NA	NA	NA	NA	NA	NA	NA	NA	NA	NA	NA	NA	NA	NA	NA	NA
P450_XM_001943388	P450_g3_9	P450	None	EQ126541	23523	23683	+	4	NA	NA	NA	NA	NA	NA	NA	NA	NA	NA	NA	NA	NA	NA	NA	NA	NA	NA	NA
P450_XM_001943388	P450_g3_4	P450	None	EQ126541	20582	20708	+	2	NA	NA	NA	NA	NA	NA	NA	NA	NA	NA	NA	NA	NA	NA	NA	NA	NA	NA	NA
P450_XM_001943388	P450_g3_2	P450	None	EQ126541	17884	18004	+	2	NA	NA	NA	NA	NA	NA	NA	NA	NA	NA	NA	NA	NA	NA	NA	NA	NA	NA	NA
P450_XM_001943388	P450_g3_6	P450	None	EQ126541	20967	21076	+	2	NA	NA	NA	NA	NA	NA	NA	NA	NA	NA	NA	NA	NA	NA	NA	NA	NA	NA	NA
P450_XM_001943388	P450_g3_5	P450	None	EQ126541	20829	20907	+	1	GL349847	98224	98302	+	1	79	79	79	100	100	100	79	0	0	0	1	78	26	NA
P450_XM_001943535	P450_g4_1	P450	None	EQ124285	28213	29146	+	1	GL349946	244587	243654	-	1	934	934	934	100	100	98.3	918	16	0	0	1	933	311	N68D [201] V69I [204] V71L [210] D74A [219] A89G [264] H90R [267] I184M [549] E185D [552]
P450_XM_001943535	P450_g4_4	P450	None	EQ124285	30338	30953	+	1	GL349946	242462	241847	-	1	616	616	616	100	100	100	616	0	0	0	3	167	54	NA
P450_XM_001943535	P450_g4_3	P450	None	EQ124285	30022	30273	+	1	GL349946	242778	242527	-	1	252	252	252	100	100	100	252	0	0	0	3	251	83	NA
P450_XM_001943535	P450_g4_2	P450	None	EQ124285	29210	29446	+	1	GL349946	243590	243354	-	1	237	237	237	100	100	100	237	0	0	0	3	236	78	NA
P450_XM_001943595	P450_g5_1	P450	None	EQ124285	36700	37674	+	2	NA	NA	NA	NA	NA	NA	NA	NA	NA	NA	NA	NA	NA	NA	NA	NA	NA	NA	NA
P450_XM_001943595	P450_g5_4	P450	None	EQ124285	38665	39270	+	1	GL349946	234135	233535	-	1	606	606	606	100	100	99.2	601	0	5	0	3	167	54	NA
P450_XM_001943595	P450_g5_3	P450	None	EQ124285	38346	38597	+	1	GL349946	234454	234203	-	1	252	252	252	100	100	100	252	0	0	0	3	251	83	NA
P450_XM_001943595	P450_g5_2	P450	None	EQ124285	37743	37979	+	1	GL349946	235057	234821	-	1	237	237	237	100	100	100	237	0	0	0	3	236	78	NA
P450_XM_001943888	P450_g6_1	P450	None	EQ117781	99583	99796	+	1	GL349816	363289	363502	+	1	214	214	214	100	100	100	214	0	0	0	1	213	71	NA
P450_XM_001943888	P450_g6_4	P450	None	EQ117781	107201	107392	+	1	GL349816	370872	371063	+	1	192	192	192	100	100	100	192	0	0	0	3	191	63	NA
P450_XM_001943888	P450_g6_8	P450	None	EQ117781	108120	108301	+	1	GL349816	371791	371972	+	1	182	182	182	100	100	100	182	0	0	0	3	182	60	NA
P450_XM_001943888	P450_g6_10	P450	None	EQ117781	109862	110041	+	1	GL349816	373533	373712	+	1	180	180	180	100	100	100	180	0	0	0	3	179	59	NA
P450_XM_001943888	P450_g6_9	P450	None	EQ117781	109572	109740	+	1	GL349816	373243	373411	+	1	169	169	169	100	100	100	169	0	0	0	3	170	56	NA
P450_XM_001943888	P450_g6_11	P450	None	EQ117781	110978	111114	+	1	GL349816	374649	374785	+	1	137	137	137	100	100	100	137	0	0	0	3	137	45	NA
P450_XM_001943888	P450_g6_6	P450	None	EQ117781	107760	107886	+	1	GL349816	371431	371557	+	1	127	127	127	100	100	100	127	0	0	0	2	127	42	NA
P450_XM_001943888	P450_g6_2	P450	None	EQ117781	105409	105515	+	1	GL349816	369080	369186	+	1	107	107	107	100	100	100	107	0	0	0	3	107	35	NA
P450_XM_001943888	P450_g6_3	P450	None	EQ117781	105705	105795	+	1	GL349816	369376	369466	+	1	91	91	91	100	100	100	91	0	0	0	1	90	30	NA
P450_XM_001943888	P450_g6_5	P450	None	EQ117781	107601	107670	+	1	GL349816	371272	371341	+	1	70	70	70	100	100	100	70	0	0	0	3	68	22	NA
P450_XM_001943888	P450_g6_7	P450	None	EQ117781	107980	108040	+	1	GL349816	371651	371711	+	1	61	61	61	100	100	100	61	0	0	0	1	60	20	NA
P450_XM_001943888	P450_g6_12	P450	None	EQ117781	112457	112498	+	1	GL349816	376128	376169	+	1	42	42	42	100	100	100	42	0	0	0	1	42	13	NA
P450_XM_001943946	P450_g7_1	P450	None	EQ119374	8435	7130	-	1	GL350949	36945	38250	+	1	1306	1306	1306	100	100	100	1306	0	0	0	412	1305	298	NA
P450_XM_001943946	P450_g7_4	P450	None	EQ119374	5262	4802	-	1	GL350949	40246	40706	+	1	461	461	461	100	100	100	461	0	0	0	3	170	55	NA
P450_XM_001943946	P450_g7_2	P450	None	EQ119374	5924	5700	-	1	GL350949	39466	39690	+	1	225	225	225	100	100	100	225	0	0	0	3	224	74	NA
P450_XM_001943946	P450_g7_3	P450	None	EQ119374	5606	5433	-	1	GL350949	39902	40075	+	1	174	174	174	100	100	100	170	0	0	4	3	173	57	NA
P450_XM_001944008	P450_g8_1	P450	None	EQ117781	131900	132390	+	1	GL349816	396146	396636	+	1	491	491	491	100	100	100	491	0	0	0	305	490	62	NA
P450_XM_001944008	P450_g8_11	P450	None	EQ117781	138678	139041	+	1	GL349816	402816	403179	+	1	364	364	364	100	100	100	364	0	0	0	3	158	51	NA
P450_XM_001944008	P450_g8_4	P450	None	EQ117781	134965	135156	+	1	GL349816	399211	399402	+	1	192	192	192	100	100	100	192	0	0	0	3	191	63	NA
P450_XM_001944008	P450_g8_8	P450	None	EQ117781	137609	137790	+	1	GL349816	401747	401928	+	1	182	182	182	100	100	100	182	0	0	0	3	182	60	NA
P450_XM_001944008	P450_g8_10	P450	None	EQ117781	138409	138588	+	1	GL349816	402547	402726	+	1	180	180	180	100	100	100	180	0	0	0	3	179	59	NA
P450_XM_001944008	P450_g8_9	P450	None	EQ117781	137844	138012	+	1	GL349816	401982	402150	+	1	169	169	169	100	100	100	169	0	0	0	1	168	56	NA
P450_XM_001944008	P450_g8_6	P450	None	EQ117781	136024	136150	+	1	GL349816	400270	400396	+	1	127	127	127	100	100	100	127	0	0	0	2	127	42	NA
P450_XM_001944008	P450_g8_2	P450	None	EQ117781	133417	133523	+	1	GL349816	397663	397769	+	1	107	107	107	100	100	100	107	0	0	0	3	107	35	NA
P450_XM_001944008	P450_g8_3	P450	None	EQ117781	134782	134872	+	1	GL349816	399028	399118	+	1	91	91	91	100	100	100	91	0	0	0	1	90	30	NA
P450_XM_001944008	P450_g8_5	P450	None	EQ117781	135753	135822	+	1	GL349816	399999	400068	+	1	70	70	70	100	100	100	70	0	0	0	3	68	22	NA
P450_XM_001944008	P450_g8_7	P450	None	EQ117781	137265	137334	+	1	GL349816	401511	401580	+	1	70	70	70	100	100	100	70	0	0	0	1	69	23	NA
P450_XM_001944016	P450_g9_7	P450	None	EQ121908	26582	26761	+	1	GL349655	44825	45004	+	1	180	180	180	100	100	100	180	0	0	0	1	180	59	NA
P450_XM_001944016	P450_g9_8	P450	None	EQ121908	28438	28613	+	1	GL349655	46681	46856	+	1	176	176	176	100	100	100	176	0	0	0	3	176	57	NA
P450_XM_001944016	P450_g9_6	P450	None	EQ121908	25636	25804	+	1	GL349655	43879	44047	+	1	169	169	169	100	100	100	169	0	0	0	1	168	56	NA
P450_XM_001944016	P450_g9_2	P450	None	EQ121908	22694	22817	+	1	GL349655	40937	41060	+	1	124	124	124	100	100	100	124	0	0	0	2	124	41	NA
P450_XM_001944016	P450_g9_4	P450	None	EQ121908	24109	24218	+	1	GL349655	42352	42461	+	1	110	110	110	100	100	100	110	0	0	0	3	110	36	NA
P450_XM_001944016	P450_g9_3	P450	None	EQ121908	23883	23967	+	1	GL349655	42126	42210	+	1	85	85	85	100	100	100	85	0	0	0	1	84	28	NA
P450_XM_001944016	P450_g9_5	P450	None	EQ121908	25491	25559	+	1	GL349655	43734	43802	+	1	69	69	69	100	100	100	69	0	0	0	1	69	23	NA
P450_XM_001944016	P450_g9_1	P450	None	EQ121908	22508	22566	+	1	GL349655	40751	40809	+	1	59	59	59	100	100	100	59	0	0	0	3	59	19	NA
P450_XM_001944057	P450_g10_11	P450	None	EQ117781	154431	154875	+	1	GL349816	419021	419465	+	1	445	445	445	100	100	100	445	0	0	0	3	158	51	NA
P450_XM_001944057	P450_g10_1	P450	None	EQ117781	141691	142106	+	1	GL349816	406059	406474	+	1	416	416	416	100	100	100	416	0	0	0	230	415	62	NA
P450_XM_001944057	P450_g10_4	P450	None	EQ117781	144956	145147	+	2	NA	NA	NA	NA	NA	NA	NA	NA	NA	NA	NA	NA	NA	NA	NA	NA	NA	NA	NA
P450_XM_001944057	P450_g10_8	P450	None	EQ117781	151193	151374	+	1	GL349816	415783	415964	+	1	182	182	182	100	100	100	182	0	0	0	3	182	60	NA
P450_XM_001944057	P450_g10_10	P450	None	EQ117781	153371	153550	+	1	GL349816	417961	418140	+	1	180	180	180	100	100	100	180	0	0	0	3	179	59	NA
P450_XM_001944057	P450_g10_9	P450	None	EQ117781	151428	151596	+	1	GL349816	416018	416186	+	1	169	169	169	100	100	100	169	0	0	0	1	168	56	NA
P450_XM_001944057	P450_g10_6	P450	None	EQ117781	150077	150203	+	1	GL349816	414716	414842	+	1	127	127	127	100	100	100	127	0	0	0	2	127	42	NA
P450_XM_001944057	P450_g10_2	P450	None	EQ117781	142888	142994	+	1	GL349816	407256	407362	+	1	107	107	107	100	100	100	107	0	0	0	3	107	35	NA
P450_XM_001944057	P450_g10_3	P450	None	EQ117781	144181	144271	+	1	GL349816	408549	408639	+	1	91	91	91	100	100	100	91	0	0	0	1	90	30	NA
P450_XM_001944057	P450_g10_5	P450	None	EQ117781	149758	149827	+	1	GL349816	414397	414466	+	1	70	70	70	100	100	100	70	0	0	0	3	68	22	NA
P450_XM_001944057	P450_g10_7	P450	None	EQ117781	150467	150527	+	1	GL349816	415106	415166	+	1	61	61	61	100	100	100	61	0	0	0	1	60	20	NA
P450_XM_001944148	P450_g11_1	P450	None	EQ113401	7287	6759	-	1	GL350193	82179	82707	+	1	529	529	529	100	100	100	529	0	0	0	150	527	126	NA
P450_XM_001944148	P450_g11_5	P450	None	EQ113401	5247	5032	-	1	GL350193	84219	84434	+	1	216	216	216	100	100	100	216	0	0	0	1	216	72	NA
P450_XM_001944148	P450_g11_6	P450	None	EQ113401	4961	4749	-	1	GL350193	84505	84717	+	1	213	213	213	100	100	100	213	0	0	0	1	213	71	NA
P450_XM_001944148	P450_g11_3	P450	None	EQ113401	5813	5610	-	1	GL350193	83653	83856	+	1	204	204	204	100	100	100	204	0	0	0	3	203	67	NA
P450_XM_001944148	P450_g11_2	P450	None	EQ113401	6554	6373	-	1	GL350193	82912	83093	+	1	182	182	182	100	100	100	182	0	0	0	2	181	60	NA
P450_XM_001944148	P450_g11_4	P450	None	EQ113401	5482	5349	-	1	GL350193	83984	84117	+	1	134	134	134	100	100	100	134	0	0	0	3	134	44	NA
P450_XM_001944170	P450_g12_13	P450	None	EQ119929	6098	5661	-	1	GL349647	215281	215718	+	1	438	438	438	100	100	100	438	0	0	0	3	182	59	NA
P450_XM_001944170	P450_g12_2	P450	None	EQ119929	10113	9905	-	1	GL349647	211254	211462	+	1	209	209	209	100	100	100	209	0	0	0	2	208	69	NA
P450_XM_001944170	P450_g12_1	P450	None	EQ119929	13068	12866	-	1	GL349647	208299	208501	+	1	203	203	203	100	100	100	203	0	0	0	1	141	46	NA
P450_XM_001944170	P450_g12_8	P450	None	EQ119929	8283	8091	-	1	GL349647	213084	213276	+	1	193	193	193	100	100	100	193	0	0	0	1	192	64	NA
P450_XM_001944170	P450_g12_5	P450	None	EQ119929	9253	9071	-	1	GL349647	212114	212296	+	1	183	183	183	100	100	100	183	0	0	0	3	182	60	NA
P450_XM_001944170	P450_g12_12	P450	None	EQ119929	6805	6627	-	1	GL349647	214574	214752	+	1	179	179	179	100	100	100	179	0	0	0	2	178	59	NA
P450_XM_001944170	P450_g12_11	P450	None	EQ119929	7416	7244	-	1	GL349647	213963	214135	+	1	173	173	173	100	100	99.4	172	1	0	0	1	171	57	NA
P450_XM_001944170	P450_g12_7	P450	None	EQ119929	8481	8355	-	1	GL349647	212886	213012	+	1	127	127	127	100	100	100	127	0	0	0	2	127	42	NA
P450_XM_001944170	P450_g12_3	P450	None	EQ119929	9797	9685	-	1	GL349647	211570	211682	+	1	113	113	113	100	100	100	113	0	0	0	3	113	37	NA
P450_XM_001944170	P450_g12_9	P450	None	EQ119929	8013	7904	-	1	GL349647	213354	213463	+	1	110	110	110	100	100	100	110	0	0	0	3	110	36	NA
P450_XM_001944170	P450_g12_4	P450	None	EQ119929	9579	9489	-	1	GL349647	211788	211878	+	1	91	91	91	100	100	100	91	0	0	0	1	90	30	NA
P450_XM_001944170	P450_g12_6	P450	None	EQ119929	8955	8886	-	1	GL349647	212412	212481	+	1	70	70	70	100	100	100	70	0	0	0	3	68	22	NA
P450_XM_001944170	P450_g12_10	P450	None	EQ119929	7563	7495	-	1	GL349647	213816	213884	+	1	69	69	69	100	100	100	69	0	0	0	1	69	23	NA
P450_XM_001944396	P450_g13_11	P450	None	EQ120832	4284	4085	-	1	GL350257	79653	79852	+	1	200	200	200	100	100	100	200	0	0	0	3	200	65	NA
P450_XM_001944396	P450_g13_4	P450	None	EQ120832	8521	8333	-	1	GL350257	75290	75478	+	1	189	189	189	100	100	100	189	0	0	0	3	188	62	NA
P450_XM_001944396	P450_g13_10	P450	None	EQ120832	4566	4381	-	2	NA	NA	NA	NA	NA	NA	NA	NA	NA	NA	NA	NA	NA	NA	NA	NA	NA	NA	NA
P450_XM_001944396	P450_g13_9	P450	None	EQ120832	4824	4656	-	1	GL350257	79113	79281	+	1	169	169	169	100	100	100	169	0	0	0	1	168	56	NA
P450_XM_001944396	P450_g13_6	P450	None	EQ120832	7386	7260	-	1	GL350257	76425	76551	+	1	127	127	127	100	100	100	127	0	0	0	2	127	42	NA
P450_XM_001944396	P450_g13_1	P450	None	EQ120832	10083	9963	-	1	GL350257	73692	73812	+	1	121	121	121	100	100	100	121	0	0	0	1	120	40	NA
P450_XM_001944396	P450_g13_2	P450	None	EQ120832	9887	9778	-	1	GL350257	73888	73997	+	1	110	110	110	100	100	100	110	0	0	0	3	110	36	NA
P450_XM_001944396	P450_g13_8	P450	None	EQ120832	5189	5083	-	2	NA	NA	NA	NA	NA	NA	NA	NA	NA	NA	NA	NA	NA	NA	NA	NA	NA	NA	NA
P450_XM_001944396	P450_g13_3	P450	None	EQ120832	8750	8660	-	1	GL350257	75061	75151	+	1	91	91	91	100	100	100	91	0	0	0	1	90	30	NA
P450_XM_001944396	P450_g13_7	P450	None	EQ120832	5386	5308	-	1	GL350257	78425	78503	+	1	79	79	79	100	100	100	79	0	0	0	1	78	26	NA
P450_XM_001944396	P450_g13_5	P450	None	EQ120832	8254	8182	-	3	NA	NA	NA	NA	NA	NA	NA	NA	NA	NA	NA	NA	NA	NA	NA	NA	NA	NA	NA
P450_XM_001944452	P450_g14_12	P450	None	EQ120832	16649	16450	-	1	GL350257	66648	66847	+	1	200	200	200	100	100	100	200	0	0	0	3	200	65	NA
P450_XM_001944452	P450_g14_4	P450	None	EQ120832	20962	20774	-	1	GL350257	62334	62522	+	1	189	189	189	100	100	100	189	0	0	0	3	188	62	NA
P450_XM_001944452	P450_g14_11	P450	None	EQ120832	16929	16744	-	2	NA	NA	NA	NA	NA	NA	NA	NA	NA	NA	NA	NA	NA	NA	NA	NA	NA	NA	NA
P450_XM_001944452	P450_g14_10	P450	None	EQ120832	17186	17018	-	2	NA	NA	NA	NA	NA	NA	NA	NA	NA	NA	NA	NA	NA	NA	NA	NA	NA	NA	NA
P450_XM_001944452	P450_g14_6	P450	None	EQ120832	19543	19417	-	1	GL350257	63753	63879	+	1	127	127	127	100	100	100	127	0	0	0	2	127	42	NA
P450_XM_001944452	P450_g14_1	P450	None	EQ120832	23328	23208	-	1	GL350257	59968	60088	+	1	121	121	121	100	100	100	121	0	0	0	1	120	40	NA
P450_XM_001944452	P450_g14_2	P450	None	EQ120832	23128	23019	-	1	GL350257	60168	60277	+	1	110	110	110	100	100	100	110	0	0	0	3	110	36	NA
P450_XM_001944452	P450_g14_8	P450	None	EQ120832	17672	17566	-	1	GL350257	65624	65730	+	1	107	107	107	100	100	100	107	0	0	0	3	107	35	NA
P450_XM_001944452	P450_g14_3	P450	None	EQ120832	21191	21101	-	1	GL350257	62105	62195	+	1	91	91	91	100	100	100	91	0	0	0	1	90	30	NA
P450_XM_001944452	P450_g14_7	P450	None	EQ120832	17870	17792	-	1	GL350257	65426	65504	+	1	79	79	79	100	100	100	79	0	0	0	1	78	26	NA
P450_XM_001944452	P450_g14_5	P450	None	EQ120832	20602	20530	-	1	GL350257	62694	62766	+	1	73	73	73	100	100	100	73	0	0	0	3	74	24	NA
P450_XM_001944452	P450_g14_9	P450	None	EQ120832	17474	17406	-	1	GL350257	65822	65890	+	1	69	69	69	100	100	100	69	0	0	0	1	69	23	NA
P450_XM_001944495	P450_g15_11	P450	None	EQ120832	35559	35360	-	1	GL350257	47028	47227	+	1	200	200	200	100	100	100	200	0	0	0	3	200	65	NA
P450_XM_001944495	P450_g15_4	P450	None	EQ120832	40259	40071	-	1	GL350257	41761	41949	+	1	189	189	189	100	100	100	189	0	0	0	3	188	62	NA
P450_XM_001944495	P450_g15_10	P450	None	EQ120832	35827	35649	-	1	GL350257	46760	46938	+	1	179	179	179	100	100	100	179	0	0	0	2	178	59	NA
P450_XM_001944495	P450_g15_9	P450	None	EQ120832	36092	35920	-	2	NA	NA	NA	NA	NA	NA	NA	NA	NA	NA	NA	NA	NA	NA	NA	NA	NA	NA	NA
P450_XM_001944495	P450_g15_2	P450	None	EQ120832	40849	40740	-	1	GL350257	41171	41280	+	1	110	110	110	100	100	100	110	0	0	0	3	110	36	NA
P450_XM_001944495	P450_g15_7	P450	None	EQ120832	36582	36476	-	1	GL350257	46005	46111	+	1	107	107	107	100	100	100	107	0	0	0	3	107	35	NA
P450_XM_001944495	P450_g15_3	P450	None	EQ120832	40491	40401	-	1	GL350257	41529	41619	+	1	91	91	91	100	100	100	91	0	0	0	1	90	30	NA
P450_XM_001944495	P450_g15_6	P450	None	EQ120832	36780	36702	-	2	NA	NA	NA	NA	NA	NA	NA	NA	NA	NA	NA	NA	NA	NA	NA	NA	NA	NA	NA
P450_XM_001944495	P450_g15_8	P450	None	EQ120832	36383	36315	-	1	GL350257	46204	46272	+	1	69	69	69	100	100	100	69	0	0	0	1	69	23	NA
P450_XM_001944495	P450_g15_5	P450	None	EQ120832	39992	39925	-	2	NA	NA	NA	NA	NA	NA	NA	NA	NA	NA	NA	NA	NA	NA	NA	NA	NA	NA	NA
P450_XM_001944495	P450_g15_1	P450	None	EQ120832	40990	40924	-	1	GL350257	41030	41096	+	1	67	67	67	100	100	100	67	0	0	0	3	68	22	NA
P450_XM_001944564	P450_g16_4	P450	None	EQ127004	111574	111158	-	2	NA	NA	NA	NA	NA	NA	NA	NA	NA	NA	NA	NA	NA	NA	NA	NA	NA	NA	NA
P450_XM_001944564	P450_g16_7	P450	None	EQ127004	107830	107456	-	1	GL349706	614688	615062	+	1	375	375	375	100	100	100	375	0	0	0	3	170	55	NA
P450_XM_001944564	P450_g16_3	P450	None	EQ127004	115315	115021	-	1	GL349706	606991	607285	+	1	295	295	295	100	100	100	295	0	0	0	2	295	98	NA
P450_XM_001944564	P450_g16_6	P450	None	EQ127004	109161	108895	-	1	GL349706	613357	613623	+	1	267	267	267	100	100	100	267	0	0	0	3	266	88	NA
P450_XM_001944564	P450_g16_2	P450	None	EQ127004	116163	115928	-	1	GL349706	606143	606378	+	1	236	236	236	100	100	100	236	0	0	0	1	234	78	NA
P450_XM_001944564	P450_g16_5	P450	None	EQ127004	110762	110570	-	1	GL349706	611756	611948	+	1	193	193	193	100	100	100	193	0	0	0	1	192	64	NA
P450_XM_001944564	P450_g16_1	P450	None	EQ127004	120570	120526	-	1	GL349706	601736	601780	+	1	45	45	45	100	100	100	45	0	0	0	1	45	15	NA
P450_XM_001944991	P450_g17_4	P450	None	EQ123313	92216	92404	+	2	NA	NA	NA	NA	NA	NA	NA	NA	NA	NA	NA	NA	NA	NA	NA	NA	NA	NA	NA
P450_XM_001944991	P450_g17_11	P450	None	EQ123313	95464	95649	+	1	GL349832	162148	162333	+	1	186	186	186	100	100	100	186	0	0	0	3	185	61	NA
P450_XM_001944991	P450_g17_10	P450	None	EQ123313	95225	95393	+	1	GL349832	161909	162077	+	1	169	169	169	100	100	100	169	0	0	0	1	168	56	NA
P450_XM_001944991	P450_g17_1	P450	None	EQ123313	91364	91526	+	1	GL349832	497057	497219	+	1	163	163	163	100	100	100	163	0	0	0	1	162	54	NA
P450_XM_001944991	P450_g17_6	P450	None	EQ123313	93049	93174	+	2	NA	NA	NA	NA	NA	NA	NA	NA	NA	NA	NA	NA	NA	NA	NA	NA	NA	NA	NA
P450_XM_001944991	P450_g17_2	P450	None	EQ123313	91599	91708	+	1	GL349832	497292	497401	+	1	110	110	110	100	100	100	110	0	0	0	3	110	36	NA
P450_XM_001944991	P450_g17_8	P450	None	EQ123313	94733	94839	+	1	GL349832	161417	161523	+	1	107	107	107	100	100	100	107	0	0	0	3	107	35	NA
P450_XM_001944991	P450_g17_3	P450	None	EQ123313	91995	92085	+	2	NA	NA	NA	NA	NA	NA	NA	NA	NA	NA	NA	NA	NA	NA	NA	NA	NA	NA	NA
P450_XM_001944991	P450_g17_7	P450	None	EQ123313	94520	94601	+	1	GL349832	161204	161285	+	1	82	82	82	100	100	100	82	0	0	0	1	81	27	NA
P450_XM_001944991	P450_g17_9	P450	None	EQ123313	94905	94973	+	1	GL349832	161589	161657	+	1	69	69	69	100	100	100	69	0	0	0	1	69	23	NA
P450_XM_001944991	P450_g17_5	P450	None	EQ123313	92773	92840	+	2	NA	NA	NA	NA	NA	NA	NA	NA	NA	NA	NA	NA	NA	NA	NA	NA	NA	NA	NA
P450_XM_001944991	P450_g17_12	P450	None	EQ123313	95733	95794	+	1	GL349832	162417	162478	+	1	62	62	62	100	100	100	62	0	0	0	3	62	20	NA
P450_XM_001945065	P450_g18_1	P450	None	EQ111871	1128	2431	+	1	GL350455	110820	112123	+	1	1304	1304	1304	100	100	99.8	1302	2	0	0	401	1303	301	T179A [934]
P450_XM_001945065	P450_g18_3	P450	None	EQ111871	4681	4932	+	1	GL350455	115220	115471	+	1	252	252	252	100	100	100	252	0	0	0	3	251	83	NA
P450_XM_001945065	P450_g18_2	P450	None	EQ111871	4209	4433	+	1	GL350455	114748	114972	+	1	225	225	225	100	100	100	225	0	0	0	3	224	74	NA
P450_XM_001945065	P450_g18_4	P450	None	EQ111871	5069	5244	+	1	GL350455	115608	115783	+	1	176	176	176	100	100	100	176	0	0	0	3	176	57	NA
P450_XM_001945326	P450_g19_1	P450	None	EQ113306	56116	55912	-	1	GL349707	508197	508401	+	1	205	205	205	100	100	100	205	0	0	0	1	204	68	NA
P450_XM_001945326	P450_g19_12	P450	None	EQ113306	45224	45031	-	1	GL349707	524268	524461	+	1	194	194	194	100	100	100	194	0	0	0	3	194	63	NA
P450_XM_001945326	P450_g19_4	P450	None	EQ113306	48017	47829	-	1	GL349707	521473	521661	+	1	189	189	189	100	100	100	189	0	0	0	3	188	62	NA
P450_XM_001945326	P450_g19_11	P450	None	EQ113306	45493	45308	-	1	GL349707	523999	524184	+	1	186	186	186	100	100	100	186	0	0	0	3	185	61	NA
P450_XM_001945326	P450_g19_10	P450	None	EQ113306	45722	45554	-	1	GL349707	523770	523938	+	1	169	169	169	100	100	100	169	0	0	0	1	168	56	NA
P450_XM_001945326	P450_g19_6	P450	None	EQ113306	47611	47485	-	1	GL349707	521879	522005	+	1	127	127	127	100	100	100	127	0	0	0	2	127	42	NA
P450_XM_001945326	P450_g19_2	P450	None	EQ113306	55797	55688	-	1	GL349707	508516	508625	+	1	110	110	110	100	100	99.1	109	1	0	0	3	110	36	NA
P450_XM_001945326	P450_g19_8	P450	None	EQ113306	47211	47105	-	1	GL349707	522279	522385	+	1	107	107	107	100	100	100	107	0	0	0	3	107	35	NA
P450_XM_001945326	P450_g19_3	P450	None	EQ113306	51334	51244	-	1	GL349707	518901	518991	+	1	91	91	91	100	100	100	91	0	0	0	1	90	30	NA
P450_XM_001945326	P450_g19_7	P450	None	EQ113306	47408	47327	-	1	GL349707	522082	522163	+	1	82	82	82	100	100	100	82	0	0	0	1	81	27	NA
P450_XM_001945326	P450_g19_5	P450	None	EQ113306	47762	47693	-	1	GL349707	521728	521797	+	1	70	70	70	100	100	100	70	0	0	0	3	68	22	NA
P450_XM_001945326	P450_g19_9	P450	None	EQ113306	46989	46921	-	1	GL349707	522501	522569	+	1	69	69	69	100	100	100	69	0	0	0	1	69	23	NA
P450_XM_001945510	P450_g20_11	P450	None	EQ117781	129075	129470	+	1	GL349816	392716	393111	+	1	396	396	396	100	100	100	396	0	0	0	3	158	51	NA
P450_XM_001945510	P450_g20_1	P450	None	EQ117781	120534	120844	+	1	GL349816	384175	384485	+	1	311	311	311	100	100	100	311	0	0	0	2	310	103	NA
P450_XM_001945510	P450_g20_4	P450	None	EQ117781	125534	125722	+	1	GL349816	389175	389363	+	1	189	189	189	100	100	100	189	0	0	0	3	188	62	NA
P450_XM_001945510	P450_g20_8	P450	None	EQ117781	128065	128246	+	1	GL349816	391706	391887	+	1	182	182	182	100	100	100	182	0	0	0	3	182	60	NA
P450_XM_001945510	P450_g20_10	P450	None	EQ117781	128700	128879	+	1	GL349816	392341	392520	+	1	180	180	180	100	100	100	180	0	0	0	3	179	59	NA
P450_XM_001945510	P450_g20_9	P450	None	EQ117781	128330	128498	+	1	GL349816	391971	392139	+	1	169	169	169	100	100	100	169	0	0	0	1	168	56	NA
P450_XM_001945510	P450_g20_6	P450	None	EQ117781	127366	127492	+	1	GL349816	391007	391133	+	1	127	127	127	100	100	100	127	0	0	0	2	127	42	NA
P450_XM_001945510	P450_g20_2	P450	None	EQ117781	123561	123667	+	1	GL349816	387202	387308	+	1	107	107	107	100	100	100	107	0	0	0	3	107	35	NA
P450_XM_001945510	P450_g20_3	P450	None	EQ117781	125319	125409	+	1	GL349816	388960	389050	+	1	91	91	91	100	100	100	91	0	0	0	1	90	30	NA
P450_XM_001945510	P450_g20_7	P450	None	EQ117781	127907	127979	+	1	GL349816	391548	391620	+	1	73	73	73	100	100	100	73	0	0	0	1	72	24	NA
P450_XM_001945510	P450_g20_5	P450	None	EQ117781	127221	127290	+	1	GL349816	390862	390931	+	1	70	70	70	100	100	100	70	0	0	0	3	68	22	NA
P450_XM_001945726	P450_g21_2	P450	None	EQ112288	166279	166718	+	1	GL349976	42394	41955	-	1	440	440	440	100	100	100	440	0	0	0	3	440	146	NA
P450_XM_001945726	P450_g21_1	P450	None	EQ112288	157026	157461	+	1	GL349976	51482	51047	-	1	436	436	436	100	100	100	436	0	0	0	1	435	145	NA
P450_XM_001945726	P450_g21_3	P450	None	EQ112288	166770	167130	+	1	GL349976	41903	41543	-	1	361	361	361	100	100	100	361	0	0	0	1	360	120	NA
P450_XM_001945726	P450_g21_4	P450	None	EQ112288	167930	168279	+	1	GL349976	40743	40394	-	1	350	350	350	100	100	99.7	349	1	0	0	3	350	115	NA
P450_XM_001945798	P450_g22_4	P450	None	EQ115993	3411	2403	-	1	GL351962	15257	16265	+	1	1009	1009	1009	100	100	99.7	1006	3	0	0	1	117	38	NA
P450_XM_001945798	P450_g22_1	P450	None	EQ115993	5355	5091	-	2	NA	NA	NA	NA	NA	NA	NA	NA	NA	NA	NA	NA	NA	NA	NA	NA	NA	NA	NA
P450_XM_001945798	P450_g22_2	P450	None	EQ115993	4964	4713	-	1	GL351962	13703	13954	+	1	252	252	252	100	100	100	252	0	0	0	2	97	31	NA
P450_XM_001945798	P450_g22_3	P450	None	EQ115993	3992	3768	-	1	GL351962	14676	14900	+	1	225	225	225	100	100	99.1	223	2	0	0	1	51	16	NA
P450_XM_001945899	P450_g23_1	P450	None	EQ117924	9216	8847	-	1	GL349965	224052	223683	-	1	370	370	370	100	100	100	370	0	0	0	1	369	123	NA
P450_XM_001945899	P450_g23_5	P450	None	EQ117924	2207	1924	-	1	GL349965	217111	216828	-	1	284	284	284	100	100	100	284	0	0	0	1	282	94	NA
P450_XM_001945899	P450_g23_2	P450	None	EQ117924	3070	2819	-	1	GL349965	217974	217723	-	1	252	252	252	100	100	100	252	0	0	0	3	251	83	NA
P450_XM_001945899	P450_g23_4	P450	None	EQ117924	2527	2294	-	1	GL349965	217431	217198	-	1	234	234	234	100	100	100	234	0	0	0	1	234	78	NA
P450_XM_001945899	P450_g23_8	P450	None	EQ117924	1452	1274	-	1	GL349965	216356	216178	-	1	179	179	179	100	100	100	179	0	0	0	3	179	58	NA
P450_XM_001945899	P450_g23_3	P450	None	EQ117924	2753	2602	-	1	GL349965	217657	217506	-	1	152	152	152	100	100	100	152	0	0	0	3	152	50	NA
P450_XM_001945899	P450_g23_7	P450	None	EQ117924	1677	1536	-	1	GL349965	216581	216440	-	1	142	142	142	100	100	100	142	0	0	0	1	141	47	NA
P450_XM_001945899	P450_g23_6	P450	None	EQ117924	1862	1745	-	1	GL349965	216766	216649	-	1	118	118	118	100	100	100	118	0	0	0	2	118	39	NA
P450_XM_001946260	P450_g24_2	P450	None	EQ111950	9789	10246	+	1	GL349710	511890	511433	-	1	458	458	458	100	100	100	458	0	0	0	3	458	152	NA
P450_XM_001946260	P450_g24_1	P450	None	EQ111950	3344	3755	+	1	GL349710	518287	517876	-	1	412	412	412	100	100	100	412	0	0	0	1	411	137	NA
P450_XM_001946260	P450_g24_4	P450	None	EQ111950	11586	11935	+	1	GL349710	510093	509744	-	1	350	350	350	100	100	100	350	0	0	0	3	350	115	NA
P450_XM_001946260	P450_g24_3	P450	None	EQ111950	10328	10664	+	1	GL349710	511351	511015	-	1	337	337	337	100	100	100	337	0	0	0	1	336	112	NA
P450_XM_001946349	P450_g25_4	P450	None	EQ112274	67487	68481	+	1	GL350286	210810	211804	+	1	995	995	995	100	100	100	995	0	0	0	2	994	331	NA
P450_XM_001946349	P450_g25_7	P450	None	EQ112274	69648	69899	+	1	GL350286	212877	213128	+	1	252	252	252	100	100	100	252	0	0	0	3	251	83	NA
P450_XM_001946349	P450_g25_8	P450	None	EQ112274	69979	70151	+	1	GL350286	213208	213380	+	1	173	173	173	100	100	100	173	0	0	0	3	173	56	NA
P450_XM_001946349	P450_g25_6	P450	None	EQ112274	68760	68902	+	1	GL350286	211989	212131	+	1	143	143	143	100	100	100	143	0	0	0	2	142	47	NA
P450_XM_001946349	P450_g25_5	P450	None	EQ112274	68584	68686	+	1	GL350286	211907	212009	+	1	103	103	103	100	100	100	103	0	0	0	3	104	34	NA
P450_XM_001946349	P450_g25_3	P450	None	EQ112274	66156	66248	+	1	GL350286	209479	209571	+	1	93	93	93	100	100	100	93	0	0	0	2	91	30	NA
P450_XM_001946349	P450_g25_2	P450	None	EQ112274	60542	60609	+	1	GL350286	203867	203934	+	1	68	68	68	100	100	100	68	0	0	0	1	66	22	NA
P450_XM_001946349	P450_g25_1	P450	None	EQ112274	60290	60337	+	1	GL350286	203615	203662	+	1	48	48	48	100	100	100	48	0	0	0	1	48	16	NA
P450_XM_001946393	P450_g26_2	P450	None	EQ112274	81057	81656	+	1	GL350286	224286	224885	+	1	600	600	600	100	100	100	600	0	0	0	3	599	199	NA
P450_XM_001946393	P450_g26_1	P450	None	EQ112274	79143	79501	+	1	GL350286	222372	222730	+	1	359	359	359	100	100	100	359	0	0	0	2	358	119	NA
P450_XM_001946393	P450_g26_5	P450	None	EQ112274	87689	88019	+	1	GL350286	231067	231397	+	1	331	331	331	100	100	100	331	0	0	0	3	167	54	NA
P450_XM_001946393	P450_g26_4	P450	None	EQ112274	87324	87575	+	1	GL350286	230702	230953	+	1	252	252	252	100	100	100	252	0	0	0	3	251	83	NA
P450_XM_001946393	P450_g26_3	P450	None	EQ112274	83711	83935	+	1	GL350286	226940	227164	+	1	225	225	225	100	100	100	225	0	0	0	3	224	74	NA
P450_XM_001946709	P450_g27_10	P450	None	EQ128023	146263	146639	+	1	GL350789	15233	14857	-	1	377	377	377	100	100	100	377	0	0	0	1	108	35	NA
P450_XM_001946709	P450_g27_3	P450	None	EQ128023	141310	141556	+	1	GL350789	21020	20774	-	1	247	247	247	100	100	100	247	0	0	0	3	248	82	NA
P450_XM_001946709	P450_g27_2	P450	None	EQ128023	139173	139389	+	1	GL350789	23157	22941	-	1	217	217	217	100	100	100	217	0	0	0	34	216	61	NA
P450_XM_001946709	P450_g27_5	P450	None	EQ128023	143676	143877	+	1	GL350789	17820	17619	-	1	202	202	202	100	100	100	202	0	0	0	3	200	66	NA
P450_XM_001946709	P450_g27_9	P450	None	EQ128023	145969	146169	+	1	GL350789	15527	15327	-	1	201	201	201	100	100	100	201	0	0	0	1	201	67	NA
P450_XM_001946709	P450_g27_7	P450	None	EQ128023	145074	145243	+	1	GL350789	16422	16253	-	1	170	170	170	100	100	100	170	0	0	0	1	168	56	NA
P450_XM_001946709	P450_g27_6	P450	None	EQ128023	144844	145012	+	1	GL350789	16652	16484	-	1	169	169	169	100	100	100	169	0	0	0	2	169	56	NA
P450_XM_001946709	P450_g27_1	P450	None	EQ128023	138072	138230	+	1	GL350789	24258	24100	-	1	159	159	159	100	100	100	159	0	0	0	3	77	24	NA
P450_XM_001946709	P450_g27_8	P450	None	EQ128023	145339	145417	+	1	GL350789	16157	16079	-	1	79	79	79	100	100	100	79	0	0	0	2	79	26	NA
P450_XM_001946709	P450_g27_4	P450	None	EQ128023	143525	143601	+	1	GL350789	17971	17895	-	1	77	77	77	100	100	100	77	0	0	0	2	76	25	NA
P450_XM_001947219	P450_g28_4	P450	None	EQ126050	27549	27258	-	2	NA	NA	NA	NA	NA	NA	NA	NA	NA	NA	NA	NA	NA	NA	NA	NA	NA	NA	NA
P450_XM_001947219	P450_g28_7	P450	None	EQ126050	23663	23380	-	1	GL350242	24316	24585	+	1	270	270	284	95.1	95.1	100	220	0	0	50	3	269	89	NA
P450_XM_001947219	P450_g28_3	P450	None	EQ126050	27865	27616	-	3	NA	NA	NA	NA	NA	NA	NA	NA	NA	NA	NA	NA	NA	NA	NA	NA	NA	NA	NA
P450_XM_001947219	P450_g28_1	P450	None	EQ126050	28916	28696	-	1	GL349633	1252187	1252407	+	1	221	221	221	100	100	100	221	0	0	0	1	219	73	NA
P450_XM_001947219	P450_g28_2	P450	None	EQ126050	28428	28234	-	1	GL349633	1252675	1252869	+	1	195	195	195	100	100	100	195	0	0	0	2	193	64	NA
P450_XM_001947219	P450_g28_6	P450	None	EQ126050	23922	23733	-	1	GL350242	24057	24246	+	1	190	190	190	100	100	100	190	0	0	0	1	189	63	NA
P450_XM_001947219	P450_g28_5	P450	None	EQ126050	24082	23997	-	2	NA	NA	NA	NA	NA	NA	NA	NA	NA	NA	NA	NA	NA	NA	NA	NA	NA	NA	NA
P450_XM_001947733	P450_g29_7	P450	None	EQ128053	41232	41449	+	1	GL349655	84932	84715	-	1	218	218	218	100	100	100	218	0	0	0	2	166	54	NA
P450_XM_001947733	P450_g29_1	P450	None	EQ128053	21767	21972	+	1	GL349655	104426	104221	-	1	206	206	206	100	100	100	206	0	0	0	1	99	32	NA
P450_XM_001947733	P450_g29_2	P450	None	EQ128053	22063	22248	+	1	GL349655	104130	103945	-	1	186	186	186	100	100	100	186	0	0	0	2	184	60	NA
P450_XM_001947733	P450_g29_3	P450	None	EQ128053	22311	22479	+	1	GL349655	103882	103714	-	1	169	169	169	100	100	100	169	0	0	0	3	149	48	NA
P450_XM_001947733	P450_g29_5	P450	None	EQ128053	22864	22970	+	1	GL349655	103329	103223	-	1	107	107	107	100	100	100	107	0	0	0	2	106	35	NA
P450_XM_001947733	P450_g29_6	P450	None	EQ128053	23106	23187	+	1	GL349655	103087	103006	-	1	82	82	82	100	100	100	82	0	0	0	3	83	27	NA
P450_XM_001947733	P450_g29_4	P450	None	EQ128053	22714	22782	+	1	GL349655	103479	103411	-	1	69	69	69	100	100	100	69	0	0	0	1	24	7	NA
P450_XM_001947733	P450_g29_8	P450	None	EQ128053	41976	41997	+	1	GL349655	84188	84167	-	1	22	22	22	100	100	100	22	0	0	0	NA	NA	NA	NA
P450_XM_001947787	P450_g30_11	P450	None	EQ128053	43282	43080	-	1	GL349655	82882	83084	+	1	203	203	203	100	100	100	203	0	0	0	3	203	66	NA
P450_XM_001947787	P450_g30_3	P450	None	EQ128053	52630	52442	-	1	GL349655	73562	73750	+	1	189	189	189	100	100	99.5	188	1	0	0	3	188	62	NA
P450_XM_001947787	P450_g30_10	P450	None	EQ128053	44505	44326	-	1	GL349655	81659	81838	+	1	180	180	180	100	100	100	180	0	0	0	3	179	59	NA
P450_XM_001947787	P450_g30_9	P450	None	EQ128053	45656	45488	-	1	GL349655	80508	80676	+	1	169	169	169	100	100	100	169	0	0	0	1	168	56	NA
P450_XM_001947787	P450_g30_5	P450	None	EQ128053	51960	51834	-	1	GL349655	74230	74356	+	1	127	127	127	100	100	99.2	126	1	0	0	2	127	42	NA
P450_XM_001947787	P450_g30_7	P450	None	EQ128053	48894	48788	-	1	GL349655	77315	77421	+	1	107	107	107	100	100	100	107	0	0	0	3	107	35	NA
P450_XM_001947787	P450_g30_2	P450	None	EQ128053	54426	54336	-	1	GL349655	71768	71858	+	1	91	91	91	100	100	100	91	0	0	0	1	90	30	NA
P450_XM_001947787	P450_g30_6	P450	None	EQ128053	49062	48981	-	1	GL349655	77147	77228	+	1	82	82	82	100	100	100	82	0	0	0	1	81	27	NA
P450_XM_001947787	P450_g30_1	P450	None	EQ128053	56360	56289	-	1	GL349655	69831	69902	+	1	72	72	72	100	100	100	72	0	0	0	1	72	24	NA
P450_XM_001947787	P450_g30_8	P450	None	EQ128053	48224	48156	-	1	GL349655	77985	78053	+	1	69	69	69	100	100	100	69	0	0	0	1	69	23	NA
P450_XM_001947787	P450_g30_4	P450	None	EQ128053	52093	52027	-	1	GL349655	74097	74163	+	1	67	67	67	100	100	100	67	0	0	0	3	68	22	NA
P450_XM_001947839	P450_g31_5	P450	None	EQ112293	47061	47391	+	1	GL350826	61919	61589	-	1	331	331	331	100	100	100	331	0	0	0	1	330	110	NA
P450_XM_001947839	P450_g31_1	P450	None	EQ112293	45098	45410	+	1	GL350826	63882	63570	-	1	313	313	313	100	100	100	313	0	0	0	1	312	104	NA
P450_XM_001947839	P450_g31_4	P450	None	EQ112293	46092	46386	+	1	GL350826	62888	62594	-	1	295	295	295	100	100	100	295	0	0	0	2	295	98	NA
P450_XM_001947839	P450_g31_6	P450	None	EQ112293	47481	47753	+	1	GL350826	61499	61227	-	1	273	273	273	100	100	100	273	0	0	0	3	194	63	NA
P450_XM_001947839	P450_g31_3	P450	None	EQ112293	45795	45994	+	1	GL350826	63185	62986	-	1	200	200	200	100	100	100	200	0	0	0	1	198	66	NA
P450_XM_001947839	P450_g31_2	P450	None	EQ112293	45558	45703	+	1	GL350826	63422	63277	-	1	146	146	146	100	100	100	146	0	0	0	3	146	48	NA
P450_XM_001947885	P450_g32_1	P450	None	EQ128054	187174	188197	+	1	GL349949	413512	414535	+	1	1024	1024	1024	100	100	100	1024	0	0	0	115	1023	303	NA
P450_XM_001947885	P450_g32_4	P450	None	EQ128054	189558	190031	+	1	GL349949	415896	416369	+	1	474	474	474	100	100	100	474	0	0	0	3	173	56	NA
P450_XM_001947885	P450_g32_3	P450	None	EQ128054	189207	189458	+	1	GL349949	415545	415796	+	1	252	252	252	100	100	100	252	0	0	0	3	251	83	NA
P450_XM_001947885	P450_g32_2	P450	None	EQ128054	188335	188559	+	1	GL349949	414673	414897	+	1	225	225	225	100	100	100	225	0	0	0	2	226	75	NA
P450_XM_001947888	P450_g33_1	P450	None	EQ112293	56525	55551	-	1	GL350826	52455	53429	+	1	975	975	975	100	100	100	975	0	0	0	618	974	119	NA
P450_XM_001947888	P450_g33_3	P450	None	EQ112293	54557	53860	-	1	GL350826	54423	55120	+	1	698	698	698	100	100	100	698	0	0	0	1	696	232	NA
P450_XM_001947888	P450_g33_5	P450	None	EQ112293	53445	52781	-	1	GL350826	55535	56199	+	1	665	665	665	100	100	100	665	0	0	0	3	185	60	NA
P450_XM_001947888	P450_g33_4	P450	None	EQ112293	53760	53585	-	1	GL350826	55220	55395	+	1	176	176	176	100	100	100	176	0	0	0	2	175	58	NA
P450_XM_001947888	P450_g33_2	P450	None	EQ112293	54824	54703	-	1	GL350826	54156	54277	+	1	122	122	122	100	100	100	122	0	0	0	3	122	40	NA
P450_XM_001948106	P450_g34_7	P450	None	EQ117889	5394	5725	+	2	NA	NA	NA	NA	NA	NA	NA	NA	NA	NA	NA	NA	NA	NA	NA	NA	NA	NA	NA
P450_XM_001948106	P450_g34_4	P450	None	EQ117889	3327	3618	+	2	NA	NA	NA	NA	NA	NA	NA	NA	NA	NA	NA	NA	NA	NA	NA	NA	NA	NA	NA
P450_XM_001948106	P450_g34_3	P450	None	EQ117889	3011	3260	+	2	NA	NA	NA	NA	NA	NA	NA	NA	NA	NA	NA	NA	NA	NA	NA	NA	NA	NA	NA
P450_XM_001948106	P450_g34_1	P450	None	EQ117889	2114	2334	+	1	GL350242	20590	20810	+	1	221	221	221	100	100	100	221	0	0	0	1	219	73	NA
P450_XM_001948106	P450_g34_2	P450	None	EQ117889	2602	2796	+	1	GL350242	21078	21272	+	1	195	195	195	100	100	100	195	0	0	0	2	193	64	NA
P450_XM_001948106	P450_g34_6	P450	None	EQ117889	5129	5318	+	2	NA	NA	NA	NA	NA	NA	NA	NA	NA	NA	NA	NA	NA	NA	NA	NA	NA	NA	NA
P450_XM_001948106	P450_g34_5	P450	None	EQ117889	4979	5055	+	2	NA	NA	NA	NA	NA	NA	NA	NA	NA	NA	NA	NA	NA	NA	NA	NA	NA	NA	NA
P450_XM_001948264	P450_g35_2	P450	None	EQ120816	26420	26053	-	2	NA	NA	NA	NA	NA	NA	NA	NA	NA	NA	NA	NA	NA	NA	NA	NA	NA	NA	NA
P450_XM_001948264	P450_g35_6	P450	None	EQ120816	22984	22736	-	2	NA	NA	NA	NA	NA	NA	NA	NA	NA	NA	NA	NA	NA	NA	NA	NA	NA	NA	NA
P450_XM_001948264	P450_g35_7	P450	None	EQ120816	22041	21835	-	1	GL349790	356710	356504	-	1	207	207	207	100	100	100	207	0	0	0	1	207	69	NA
P450_XM_001948264	P450_g35_4	P450	None	EQ120816	24644	24440	-	1	GL349790	359265	359061	-	1	205	205	205	100	100	100	205	0	0	0	3	203	67	NA
P450_XM_001948264	P450_g35_3	P450	None	EQ120816	24931	24750	-	1	GL349790	359552	359371	-	1	182	182	182	100	100	100	182	0	0	0	2	181	60	NA
P450_XM_001948264	P450_g35_5	P450	None	EQ120816	24263	24110	-	1	GL349790	358884	358731	-	1	154	154	154	100	100	100	154	0	0	0	2	154	51	NA
P450_XM_001948264	P450_g35_8	P450	None	EQ120816	21725	21615	-	2	NA	NA	NA	NA	NA	NA	NA	NA	NA	NA	NA	NA	NA	NA	NA	NA	NA	NA	NA
P450_XM_001948264	P450_g35_1	P450	None	EQ120816	30406	30332	-	2	NA	NA	NA	NA	NA	NA	NA	NA	NA	NA	NA	NA	NA	NA	NA	NA	NA	NA	NA
P450_XM_001948386	P450_g36_1	P450	None	EQ111791	69505	70399	+	1	GL349628	1340648	1341542	+	1	895	895	895	100	100	100	895	0	0	0	1	894	298	NA
P450_XM_001948386	P450_g36_3	P450	None	EQ111791	72560	72811	+	1	GL349628	1343706	1343957	+	1	252	252	252	100	100	100	252	0	0	0	3	251	83	NA
P450_XM_001948386	P450_g36_2	P450	None	EQ111791	71394	71618	+	1	GL349628	1342540	1342764	+	1	225	225	225	100	100	100	225	0	0	0	3	224	74	NA
P450_XM_001948386	P450_g36_4	P450	None	EQ111791	72910	73082	+	1	GL349628	1344056	1344228	+	1	173	173	173	100	100	100	173	0	0	0	3	173	56	NA
P450_XM_001948408	P450_g37_1	P450	None	EQ120796	26789	27991	+	1	GL349946	295809	297011	+	1	1203	1203	1203	100	100	100	1203	0	0	0	315	1202	296	NA
P450_XM_001948408	P450_g37_3	P450	None	EQ120796	29305	29556	+	2	NA	NA	NA	NA	NA	NA	NA	NA	NA	NA	NA	NA	NA	NA	NA	NA	NA	NA	NA
P450_XM_001948408	P450_g37_2	P450	None	EQ120796	28067	28291	+	2	NA	NA	NA	NA	NA	NA	NA	NA	NA	NA	NA	NA	NA	NA	NA	NA	NA	NA	NA
P450_XM_001948408	P450_g37_4	P450	None	EQ120796	30703	30740	+	1	GL349946	300723	300760	+	1	38	38	38	100	100	100	38	0	0	0	3	38	11	NA
P450_XM_001948453	P450_g38_4	P450	None	EQ120796	42726	43705	+	1	GL349946	315664	316643	+	1	980	980	980	100	100	100	980	0	0	0	2	979	326	NA
P450_XM_001948453	P450_g38_6	P450	None	EQ120796	44315	44563	+	1	GL349946	317253	317501	+	1	249	249	249	100	100	100	249	0	0	0	3	248	82	NA
P450_XM_001948453	P450_g38_5	P450	None	EQ120796	43786	44010	+	1	GL349946	316724	316948	+	1	225	225	225	100	100	100	225	0	0	0	3	224	74	NA
P450_XM_001948453	P450_g38_7	P450	None	EQ120796	44658	44824	+	1	GL349946	317596	317762	+	1	167	167	167	100	100	99.4	166	1	0	0	3	167	54	NA
P450_XM_001948453	P450_g38_2	P450	None	EQ120796	42163	42229	+	1	GL349946	315075	315141	+	1	67	67	67	100	100	100	67	0	0	0	1	66	22	NA
P450_XM_001948453	P450_g38_3	P450	None	EQ120796	42496	42544	+	1	GL349946	315408	315456	+	1	49	49	49	100	100	100	49	0	0	0	3	47	15	NA
P450_XM_001948453	P450_g38_1	P450	None	EQ120796	39821	39859	+	1	GL349946	312733	312771	+	1	39	39	39	100	100	100	39	0	0	0	1	39	13	NA
P450_XM_001948520	P450_g39_3	P450	None	EQ128057	41089	40841	-	1	GL350157	89378	89130	-	1	249	249	249	100	100	100	249	0	0	0	3	248	82	NA
P450_XM_001948520	P450_g39_2	P450	None	EQ128057	41715	41494	-	1	GL350157	90004	89783	-	1	222	222	222	100	100	100	222	0	0	0	3	221	73	NA
P450_XM_001948520	P450_g39_4	P450	None	EQ128057	40725	40556	-	1	GL350157	89014	88845	-	1	170	170	170	100	100	100	170	0	0	0	3	170	55	NA
P450_XM_001948520	P450_g39_1	P450	None	EQ128057	42549	42459	-	1	GL350157	90838	90748	-	1	91	91	91	100	100	100	91	0	0	0	1	90	30	NA
P450_XM_001948546	P450_g40_4	P450	None	EQ120796	140256	141341	+	1	GL349946	412807	413892	+	1	1086	1086	1086	100	100	100	1086	0	0	0	3	167	54	NA
P450_XM_001948546	P450_g40_1	P450	None	EQ120796	138060	139018	+	1	GL349946	410611	411569	+	1	959	959	959	100	100	100	959	0	0	0	2	958	319	NA
P450_XM_001948546	P450_g40_3	P450	None	EQ120796	139926	140177	+	1	GL349946	412477	412728	+	1	252	252	252	100	100	100	252	0	0	0	3	251	83	NA
P450_XM_001948546	P450_g40_2	P450	None	EQ120796	139086	139310	+	1	GL349946	411637	411861	+	1	225	225	225	100	100	100	225	0	0	0	3	224	74	NA
P450_XM_001948572	P450_g41_1	P450	None	EQ114801	77750	77521	-	1	GL350513	78497	78726	+	1	230	230	230	100	100	100	230	0	0	0	101	229	43	NA
P450_XM_001948572	P450_g41_3	P450	None	EQ114801	73300	73102	-	1	GL350513	82947	83145	+	1	199	199	199	100	100	100	199	0	0	0	3	197	65	NA
P450_XM_001948572	P450_g41_9	P450	None	EQ114801	69362	69165	-	2	NA	NA	NA	NA	NA	NA	NA	NA	NA	NA	NA	NA	NA	NA	NA	NA	NA	NA	NA
P450_XM_001948572	P450_g41_5	P450	None	EQ114801	72467	72272	-	2	NA	NA	NA	NA	NA	NA	NA	NA	NA	NA	NA	NA	NA	NA	NA	NA	NA	NA	NA
P450_XM_001948572	P450_g41_4	P450	None	EQ114801	72754	72564	-	2	NA	NA	NA	NA	NA	NA	NA	NA	NA	NA	NA	NA	NA	NA	NA	NA	NA	NA	NA
P450_XM_001948572	P450_g41_7	P450	None	EQ114801	69737	69571	-	1	GL350513	86772	86938	+	1	167	167	167	100	100	100	167	0	0	0	1	165	55	NA
P450_XM_001948572	P450_g41_6	P450	None	EQ114801	72194	72038	-	2	NA	NA	NA	NA	NA	NA	NA	NA	NA	NA	NA	NA	NA	NA	NA	NA	NA	NA	NA
P450_XM_001948572	P450_g41_2	P450	None	EQ114801	74675	74544	-	1	GL350513	81572	81703	+	1	132	132	132	100	100	100	132	0	0	0	3	131	43	NA
P450_XM_001948572	P450_g41_10	P450	None	EQ114801	69089	68982	-	1	GL350513	87420	87527	+	1	108	108	108	100	100	100	108	0	0	0	1	108	35	NA
P450_XM_001948572	P450_g41_8	P450	None	EQ114801	69515	69437	-	2	NA	NA	NA	NA	NA	NA	NA	NA	NA	NA	NA	NA	NA	NA	NA	NA	NA	NA	NA
P450_XM_001948633	P450_g42_11	P450	None	EQ121367	47339	47949	+	1	GL349723	837175	837785	+	1	611	611	611	100	100	99.8	610	1	0	0	1	108	35	NA
P450_XM_001948633	P450_g42_1	P450	None	EQ121367	34936	35184	+	1	GL349723	824772	825020	+	1	249	249	249	100	100	100	249	0	0	0	3	188	61	NA
P450_XM_001948633	P450_g42_4	P450	None	EQ121367	44283	44481	+	1	GL349723	834119	834317	+	1	199	199	199	100	100	100	199	0	0	0	3	197	65	NA
P450_XM_001948633	P450_g42_10	P450	None	EQ121367	47073	47270	+	2	NA	NA	NA	NA	NA	NA	NA	NA	NA	NA	NA	NA	NA	NA	NA	NA	NA	NA	NA
P450_XM_001948633	P450_g42_6	P450	None	EQ121367	45159	45354	+	2	NA	NA	NA	NA	NA	NA	NA	NA	NA	NA	NA	NA	NA	NA	NA	NA	NA	NA	NA
P450_XM_001948633	P450_g42_5	P450	None	EQ121367	44879	45069	+	2	NA	NA	NA	NA	NA	NA	NA	NA	NA	NA	NA	NA	NA	NA	NA	NA	NA	NA	NA
P450_XM_001948633	P450_g42_8	P450	None	EQ121367	46691	46857	+	1	GL349723	836527	836693	+	1	167	167	167	100	100	100	167	0	0	0	3	167	55	NA
P450_XM_001948633	P450_g42_7	P450	None	EQ121367	45433	45589	+	1	GL349723	835269	835425	+	1	157	157	157	100	100	100	157	0	0	0	2	157	52	NA
P450_XM_001948633	P450_g42_2	P450	None	EQ121367	38387	38518	+	1	GL349723	828223	828354	+	1	132	132	132	100	100	100	132	0	0	0	2	130	43	NA
P450_XM_001948633	P450_g42_3	P450	None	EQ121367	41573	41704	+	1	GL349723	831409	831540	+	1	132	132	132	100	100	100	132	0	0	0	3	131	43	NA
P450_XM_001948633	P450_g42_9	P450	None	EQ121367	46922	47000	+	2	NA	NA	NA	NA	NA	NA	NA	NA	NA	NA	NA	NA	NA	NA	NA	NA	NA	NA	NA
P450_XM_001948658	P450_g43_1	P450	None	EQ116303	15584	14854	-	2	NA	NA	NA	NA	NA	NA	NA	NA	NA	NA	NA	NA	NA	NA	NA	NA	NA	NA	NA
P450_XM_001948658	P450_g43_3	P450	None	EQ116303	8430	7971	-	2	NA	NA	NA	NA	NA	NA	NA	NA	NA	NA	NA	NA	NA	NA	NA	NA	NA	NA	NA
P450_XM_001948658	P450_g43_2	P450	None	EQ116303	9666	9409	-	2	NA	NA	NA	NA	NA	NA	NA	NA	NA	NA	NA	NA	NA	NA	NA	NA	NA	NA	NA
P450_XM_001948680	P450_g44_2	P450	None	EQ123325	3301	4098	+	1	GL351465	5872	6669	+	1	798	798	798	100	100	100	798	0	0	0	3	797	265	NA
P450_XM_001948680	P450_g44_1	P450	None	EQ123325	2792	3170	+	1	GL351465	5363	5741	+	1	379	379	379	100	100	100	379	0	0	0	1	378	126	NA
P450_XM_001948680	P450_g44_3	P450	None	EQ123325	4169	4515	+	1	GL351465	6740	7086	+	1	347	347	347	100	100	100	347	0	0	0	3	347	114	NA
P450_XM_001948854	P450_g45_3	P450	None	EQ112343	36567	36379	-	1	GL350424	18037	17849	-	1	189	189	189	100	100	100	189	0	0	0	3	188	62	NA
P450_XM_001948854	P450_g45_10	P450	None	EQ112343	26923	26738	-	2	NA	NA	NA	NA	NA	NA	NA	NA	NA	NA	NA	NA	NA	NA	NA	NA	NA	NA	NA
P450_XM_001948854	P450_g45_9	P450	None	EQ112343	30678	30510	-	1	GL350424	12160	11992	-	1	169	169	169	100	100	100	169	0	0	0	1	168	56	NA
P450_XM_001948854	P450_g45_11	P450	None	EQ112343	26660	26494	-	2	NA	NA	NA	NA	NA	NA	NA	NA	NA	NA	NA	NA	NA	NA	NA	NA	NA	NA	NA
P450_XM_001948854	P450_g45_5	P450	None	EQ112343	36164	36038	-	1	GL350424	17634	17508	-	1	127	127	127	100	100	100	127	0	0	0	2	127	42	NA
P450_XM_001948854	P450_g45_1	P450	None	EQ112343	37325	37208	-	1	GL350424	18802	18685	-	1	118	118	118	100	100	100	118	0	0	0	1	117	39	NA
P450_XM_001948854	P450_g45_2	P450	None	EQ112343	36896	36789	-	1	GL350424	18373	18266	-	1	108	108	108	100	100	100	108	0	0	0	3	107	35	NA
P450_XM_001948854	P450_g45_7	P450	None	EQ112343	34585	34479	-	1	GL350424	16055	15949	-	1	107	107	107	100	100	100	107	0	0	0	3	107	35	NA
P450_XM_001948854	P450_g45_6	P450	None	EQ112343	34733	34652	-	1	GL350424	16203	16122	-	1	82	82	82	100	100	100	82	0	0	0	1	81	27	NA
P450_XM_001948854	P450_g45_4	P450	None	EQ112343	36311	36242	-	1	GL350424	17781	17712	-	1	70	70	70	100	100	100	70	0	0	0	3	68	22	NA
P450_XM_001948854	P450_g45_8	P450	None	EQ112343	34394	34326	-	1	GL350424	15864	15796	-	1	69	69	69	100	100	100	69	0	0	0	1	69	23	NA
P450_XM_001948871	P450_g46_5	P450	None	EQ120359	10703	11410	+	1	GL349948	18661	19368	+	1	708	708	708	100	100	100	708	0	0	0	3	347	114	NA
P450_XM_001948871	P450_g46_2	P450	None	EQ120359	4788	5079	+	1	GL349948	12746	13037	+	1	292	292	292	100	100	100	292	0	0	0	1	291	97	NA
P450_XM_001948871	P450_g46_4	P450	None	EQ120359	8674	8863	+	1	GL349948	16632	16821	+	1	190	190	190	100	100	100	190	0	0	0	1	189	63	NA
P450_XM_001948871	P450_g46_1	P450	None	EQ120359	3740	3915	+	1	GL349948	11698	11873	+	1	176	176	176	100	100	100	176	0	0	0	3	176	58	NA
P450_XM_001948871	P450_g46_3	P450	None	EQ120359	7494	7570	+	1	GL349948	15452	15528	+	1	77	77	77	100	100	100	77	0	0	0	3	77	25	NA
P450_XM_001948899	P450_g47_1	P450	None	EQ118334	57864	57001	-	1	GL350025	1958	2821	+	1	864	864	864	100	100	100	864	0	0	0	1	864	288	NA
P450_XM_001948899	P450_g47_4	P450	None	EQ118334	56226	55791	-	1	GL350025	3596	4031	+	1	436	436	436	100	100	100	436	0	0	0	3	152	49	NA
P450_XM_001948899	P450_g47_3	P450	None	EQ118334	56540	56289	-	1	GL350025	3282	3533	+	1	252	252	252	100	100	100	252	0	0	0	3	251	83	NA
P450_XM_001948899	P450_g47_2	P450	None	EQ118334	56892	56670	-	1	GL350025	2930	3152	+	1	223	223	223	100	100	100	223	0	0	0	1	222	74	NA
P450_XM_001948952	P450_g48_9	P450	None	EQ120359	29482	29810	+	1	GL349948	37971	38299	+	1	329	329	329	100	100	100	329	0	0	0	3	329	108	NA
P450_XM_001948952	P450_g48_4	P450	None	EQ120359	27522	27771	+	1	GL349948	36011	36260	+	1	250	250	250	100	100	100	250	0	0	0	2	250	83	NA
P450_XM_001948952	P450_g48_2	P450	None	EQ120359	26699	26912	+	1	GL349948	35188	35401	+	1	214	214	214	100	100	100	164	0	0	50	18	212	65	NA
P450_XM_001948952	P450_g48_3	P450	None	EQ120359	27188	27382	+	1	GL349948	35677	35871	+	1	195	195	195	100	100	100	195	0	0	0	2	193	64	NA
P450_XM_001948952	P450_g48_8	P450	None	EQ120359	29230	29419	+	1	GL349948	37719	37908	+	1	190	190	190	100	100	100	190	0	0	0	1	189	63	NA
P450_XM_001948952	P450_g48_6	P450	None	EQ120359	28029	28159	+	1	GL349948	36518	36648	+	1	131	131	131	100	100	100	131	0	0	0	2	130	43	NA
P450_XM_001948952	P450_g48_7	P450	None	EQ120359	29061	29137	+	1	GL349948	37550	37626	+	1	77	77	77	100	100	100	77	0	0	0	3	77	25	NA
P450_XM_001948952	P450_g48_5	P450	None	EQ120359	27865	27893	+	1	GL349948	36354	36382	+	1	29	29	29	100	100	100	29	0	0	0	NA	NA	NA	NA
P450_XM_001948952	P450_g48_1	P450	None	EQ120359	26005	26008	+	0	NA	NA	NA	NA	NA	NA	NA	NA	NA	NA	NA	NA	NA	NA	NA	NA	NA	NA	NA
P450_XM_001949467	P450_g49_4	P450	None	EQ122859	7936	7679	-	1	GL349648	712679	712936	+	1	258	258	258	100	100	100	258	0	0	0	2	256	85	NA
P450_XM_001949467	P450_g49_1	P450	None	EQ122859	8831	8580	-	1	GL349648	711784	712035	+	1	252	252	252	100	100	100	252	0	0	0	3	251	83	NA
P450_XM_001949467	P450_g49_3	P450	None	EQ122859	8290	8085	-	1	GL349648	712325	712530	+	1	206	206	206	100	100	100	206	0	0	0	1	204	68	NA
P450_XM_001949467	P450_g49_7	P450	None	EQ122859	7181	6988	-	1	GL349648	713434	713627	+	1	194	194	194	100	100	100	194	0	0	0	3	194	63	NA
P450_XM_001949467	P450_g49_2	P450	None	EQ122859	8513	8362	-	1	GL349648	712102	712253	+	1	152	152	152	100	100	100	152	0	0	0	3	152	50	NA
P450_XM_001949467	P450_g49_6	P450	None	EQ122859	7412	7271	-	1	GL349648	713203	713344	+	1	142	142	142	100	100	100	142	0	0	0	1	141	47	NA
P450_XM_001949467	P450_g49_5	P450	None	EQ122859	7614	7494	-	1	GL349648	713001	713121	+	1	121	121	121	100	100	100	121	0	0	0	2	121	40	NA
P450_XM_001949505	P450_g50_8	P450	None	EQ127112	1078	837	-	2	NA	NA	NA	NA	NA	NA	NA	NA	NA	NA	NA	NA	NA	NA	NA	NA	NA	NA	NA
P450_XM_001949505	P450_g50_9	P450	None	EQ127112	159	5	-	3	NA	NA	NA	NA	NA	NA	NA	NA	NA	NA	NA	NA	NA	NA	NA	NA	NA	NA	NA
P450_XM_001949505	P450_g50_5	P450	None	EQ127112	1712	1586	-	2	NA	NA	NA	NA	NA	NA	NA	NA	NA	NA	NA	NA	NA	NA	NA	NA	NA	NA	NA
P450_XM_001949505	P450_g50_3	P450	None	EQ127112	2407	2286	-	2	NA	NA	NA	NA	NA	NA	NA	NA	NA	NA	NA	NA	NA	NA	NA	NA	NA	NA	NA
P450_XM_001949505	P450_g50_7	P450	None	EQ127112	1330	1222	-	3	NA	NA	NA	NA	NA	NA	NA	NA	NA	NA	NA	NA	NA	NA	NA	NA	NA	NA	NA
P450_XM_001949505	P450_g50_1	P450	None	EQ127112	7236	7130	-	3	NA	NA	NA	NA	NA	NA	NA	NA	NA	NA	NA	NA	NA	NA	NA	NA	NA	NA	NA
P450_XM_001949505	P450_g50_4	P450	None	EQ127112	2106	2000	-	2	NA	NA	NA	NA	NA	NA	NA	NA	NA	NA	NA	NA	NA	NA	NA	NA	NA	NA	NA
P450_XM_001949505	P450_g50_2	P450	None	EQ127112	4869	4779	-	2	NA	NA	NA	NA	NA	NA	NA	NA	NA	NA	NA	NA	NA	NA	NA	NA	NA	NA	NA
P450_XM_001949505	P450_g50_6	P450	None	EQ127112	1468	1390	-	1	GL349847	98224	98302	+	1	79	79	79	100	100	92.4	73	6	0	0	1	78	26	D7E [18] T16M [45] H25P [72] Y26H [75]
P450_XM_001950191	P450_g51_2	P450	None	EQ111213	1293	1053	-	2	NA	NA	NA	NA	NA	NA	NA	NA	NA	NA	NA	NA	NA	NA	NA	NA	NA	NA	NA
P450_XM_001950191	P450_g51_3	P450	None	EQ111213	302	115	-	3	NA	NA	NA	NA	NA	NA	NA	NA	NA	NA	NA	NA	NA	NA	NA	NA	NA	NA	NA
P450_XM_001950191	P450_g51_1	P450	None	EQ111213	1500	1387	-	2	NA	NA	NA	NA	NA	NA	NA	NA	NA	NA	NA	NA	NA	NA	NA	NA	NA	NA	NA
P450_XM_001950260	P450_g52_3	P450	None	EQ110785	84107	84495	+	1	GL350485	20549	20937	+	1	389	389	389	100	100	100	389	0	0	0	3	389	129	NA
P450_XM_001950260	P450_g52_2	P450	None	EQ110785	79445	79699	+	1	GL350485	15887	16141	+	1	255	255	255	100	100	100	255	0	0	0	3	254	84	NA
P450_XM_001950260	P450_g52_1	P450	None	EQ110785	75479	75675	+	1	GL350485	11921	12117	+	1	197	197	197	100	100	100	197	0	0	0	95	196	34	NA
P450_XM_001950260	P450_g52_5	P450	None	EQ110785	85896	86076	+	1	GL350485	22338	22518	+	1	181	181	181	100	100	100	181	0	0	0	3	179	59	NA
P450_XM_001950260	P450_g52_8	P450	None	EQ110785	86679	86848	+	1	GL350485	23121	23290	+	1	170	170	170	100	100	100	170	0	0	0	3	170	55	NA
P450_XM_001950260	P450_g52_7	P450	None	EQ110785	86467	86608	+	1	GL350485	22909	23050	+	1	142	142	142	100	100	100	142	0	0	0	1	141	47	NA
P450_XM_001950260	P450_g52_6	P450	None	EQ110785	86134	86251	+	1	GL350485	22576	22693	+	1	118	118	118	100	100	100	118	0	0	0	2	118	39	NA
P450_XM_001950260	P450_g52_4	P450	None	EQ110785	85420	85528	+	1	GL350485	21862	21970	+	1	109	109	109	100	100	100	109	0	0	0	1	108	36	NA
P450_XM_001950505	P450_g53_1	P450	None	EQ128561	23289	23966	+	1	GL351166	28057	28734	+	1	678	678	678	100	100	100	678	0	0	0	153	677	175	NA
P450_XM_001950505	P450_g53_5	P450	None	EQ128561	29128	29494	+	1	GL351166	33896	34262	+	1	367	367	367	100	100	100	367	0	0	0	3	167	54	NA
P450_XM_001950505	P450_g53_2	P450	None	EQ128561	27171	27530	+	1	GL351166	31939	32298	+	1	360	360	360	100	100	100	360	0	0	0	3	359	119	NA
P450_XM_001950505	P450_g53_4	P450	None	EQ128561	28747	28998	+	1	GL351166	33515	33766	+	1	252	252	252	100	100	100	252	0	0	0	3	251	83	NA
P450_XM_001950505	P450_g53_3	P450	None	EQ128561	28416	28640	+	1	GL351166	33184	33408	+	1	225	225	225	100	100	100	225	0	0	0	3	224	74	NA
P450_XM_001950557	P450_g54_2	P450	None	EQ123273	119315	119090	-	1	GL349663	757860	757635	-	1	226	226	226	100	100	100	226	0	0	0	3	224	74	NA
P450_XM_001950557	P450_g54_7	P450	None	EQ123273	117039	116827	-	1	GL349663	755524	755312	-	1	213	213	213	100	100	100	213	0	0	0	1	213	70	NA
P450_XM_001950557	P450_g54_6	P450	None	EQ123273	117320	117114	-	1	GL349663	755805	755599	-	1	207	207	207	100	100	100	207	0	0	0	1	207	69	NA
P450_XM_001950557	P450_g54_3	P450	None	EQ123273	118042	117855	-	1	GL349663	756527	756340	-	1	188	188	188	100	100	100	188	0	0	0	2	187	62	NA
P450_XM_001950557	P450_g54_4	P450	None	EQ123273	117771	117585	-	1	GL349663	756256	756070	-	1	187	187	187	100	100	100	187	0	0	0	3	185	61	NA
P450_XM_001950557	P450_g54_5	P450	None	EQ123273	117527	117395	-	1	GL349663	756012	755880	-	1	133	133	133	100	100	100	133	0	0	0	2	133	44	NA
P450_XM_001950557	P450_g54_1	P450	None	EQ123273	119488	119395	-	1	GL349663	758033	757940	-	1	94	94	94	100	100	100	94	0	0	0	1	93	31	NA
P450_XM_001950999	P450_g55_2	P450	None	EQ122874	10134	10363	+	1	GL349753	344172	343943	-	1	230	230	230	100	100	100	230	0	0	0	2	229	76	NA
P450_XM_001950999	P450_g55_13	P450	None	EQ122874	16265	16473	+	1	GL349753	338039	337831	-	1	209	209	209	100	100	100	209	0	0	0	3	209	68	NA
P450_XM_001950999	P450_g55_5	P450	None	EQ122874	12690	12878	+	1	GL349753	341616	341428	-	1	189	189	189	100	100	100	189	0	0	0	3	188	62	NA
P450_XM_001950999	P450_g55_12	P450	None	EQ122874	15392	15577	+	1	GL349753	338913	338728	-	1	186	186	186	100	100	100	186	0	0	0	3	185	61	NA
P450_XM_001950999	P450_g55_11	P450	None	EQ122874	15166	15334	+	1	GL349753	339139	338971	-	1	169	169	169	100	100	100	169	0	0	0	1	168	56	NA
P450_XM_001950999	P450_g55_7	P450	None	EQ122874	13116	13242	+	1	GL349753	341190	341064	-	1	127	127	127	100	100	100	127	0	0	0	2	127	42	NA
P450_XM_001950999	P450_g55_3	P450	None	EQ122874	10428	10537	+	1	GL349753	343878	343769	-	1	110	110	110	100	100	100	110	0	0	0	3	110	36	NA
P450_XM_001950999	P450_g55_9	P450	None	EQ122874	13850	13956	+	1	GL349753	340456	340350	-	1	107	107	107	100	100	100	107	0	0	0	3	107	35	NA
P450_XM_001950999	P450_g55_4	P450	None	EQ122874	10773	10863	+	1	GL349753	343533	343443	-	1	91	91	91	100	100	100	91	0	0	0	1	90	30	NA
P450_XM_001950999	P450_g55_8	P450	None	EQ122874	13688	13769	+	1	GL349753	340618	340537	-	1	82	82	82	100	100	100	82	0	0	0	1	81	27	NA
P450_XM_001950999	P450_g55_6	P450	None	EQ122874	12978	13047	+	1	GL349753	341328	341259	-	1	70	70	70	100	100	100	70	0	0	0	3	68	22	NA
P450_XM_001950999	P450_g55_10	P450	None	EQ122874	14024	14092	+	1	GL349753	340282	340214	-	1	69	69	69	100	100	100	69	0	0	0	1	69	23	NA
P450_XM_001950999	P450_g55_1	P450	None	EQ122874	1772	1822	+	1	GL351498	2343	2393	+	1	51	51	51	100	100	100	51	0	0	0	1	51	17	NA
P450_XM_001951058	P450_g56_8	P450	None	EQ123846	56386	55390	-	1	GL350617	33026	34022	+	1	997	997	997	100	100	99.4	991	6	0	0	3	185	60	NA
P450_XM_001951058	P450_g56_4	P450	None	EQ123846	58146	57610	-	1	GL350617	31434	31970	+	1	537	537	537	100	100	100	537	0	0	0	3	536	178	NA
P450_XM_001951058	P450_g56_3	P450	None	EQ123846	59000	58749	-	1	GL350617	30580	30831	+	1	252	252	252	100	100	100	252	0	0	0	3	251	83	NA
P450_XM_001951058	P450_g56_5	P450	None	EQ123846	57529	57349	-	1	GL350617	32051	32231	+	1	181	181	181	100	100	100	181	0	0	0	3	179	59	NA
P450_XM_001951058	P450_g56_7	P450	None	EQ123846	56603	56462	-	1	GL350617	32809	32950	+	1	142	142	142	100	100	99.3	141	1	0	0	1	141	47	NA
P450_XM_001951058	P450_g56_6	P450	None	EQ123846	56786	56669	-	1	GL350617	32626	32743	+	1	118	118	118	100	100	99.2	117	1	0	0	2	118	39	NA
P450_XM_001951058	P450_g56_2	P450	None	EQ123846	59150	59062	-	1	GL350617	30430	30518	+	1	89	89	89	100	100	100	89	0	0	0	1	87	29	NA
P450_XM_001951058	P450_g56_1	P450	None	EQ123846	60628	60545	-	1	GL350617	28864	28947	+	1	84	84	84	100	100	100	84	0	0	0	2	61	19	NA
P450_XM_001951431	P450_g57_4	P450	None	EQ117405	14464	14142	-	2	NA	NA	NA	NA	NA	NA	NA	NA	NA	NA	NA	NA	NA	NA	NA	NA	NA	NA	NA
P450_XM_001951431	P450_g57_3	P450	None	EQ117405	15414	15163	-	2	NA	NA	NA	NA	NA	NA	NA	NA	NA	NA	NA	NA	NA	NA	NA	NA	NA	NA	NA
P450_XM_001951431	P450_g57_2	P450	None	EQ117405	17663	17439	-	2	NA	NA	NA	NA	NA	NA	NA	NA	NA	NA	NA	NA	NA	NA	NA	NA	NA	NA	NA
P450_XM_001951431	P450_g57_1	P450	None	EQ117405	17836	17751	-	3	NA	NA	NA	NA	NA	NA	NA	NA	NA	NA	NA	NA	NA	NA	NA	NA	NA	NA	NA
P450_XM_001951431	P450_g57_5	P450	None	EQ117405	9142	9132	-	0	NA	NA	NA	NA	NA	NA	NA	NA	NA	NA	NA	NA	NA	NA	NA	NA	NA	NA	NA
P450_XM_001951556	P450_g58_1	P450	None	EQ128574	16148	15871	-	1	GL349671	514679	514402	-	1	278	278	278	100	100	100	278	0	0	0	2	64	20	NA
P450_XM_001951556	P450_g58_2	P450	None	EQ128574	9518	9302	-	1	GL349671	507700	507484	-	1	217	217	217	100	100	100	217	0	0	0	1	216	72	NA
P450_XM_001951556	P450_g58_5	P450	None	EQ128574	8065	7877	-	1	GL349671	506247	506059	-	1	189	189	189	100	100	100	189	0	0	0	3	188	62	NA
P450_XM_001951556	P450_g58_11	P450	None	EQ128574	3241	3056	-	2	NA	NA	NA	NA	NA	NA	NA	NA	NA	NA	NA	NA	NA	NA	NA	NA	NA	NA	NA
P450_XM_001951556	P450_g58_10	P450	None	EQ128574	3499	3331	-	3	NA	NA	NA	NA	NA	NA	NA	NA	NA	NA	NA	NA	NA	NA	NA	NA	NA	NA	NA
P450_XM_001951556	P450_g58_3	P450	None	EQ128574	9228	9119	-	1	GL349671	507410	507301	-	1	110	110	110	100	100	100	110	0	0	0	3	110	36	NA
P450_XM_001951556	P450_g58_8	P450	None	EQ128574	3990	3884	-	2	NA	NA	NA	NA	NA	NA	NA	NA	NA	NA	NA	NA	NA	NA	NA	NA	NA	NA	NA
P450_XM_001951556	P450_g58_4	P450	None	EQ128574	8293	8203	-	1	GL349671	506475	506385	-	1	91	91	91	100	100	100	91	0	0	0	1	90	30	NA
P450_XM_001951556	P450_g58_7	P450	None	EQ128574	4188	4110	-	2	NA	NA	NA	NA	NA	NA	NA	NA	NA	NA	NA	NA	NA	NA	NA	NA	NA	NA	NA
P450_XM_001951556	P450_g58_9	P450	None	EQ128574	3791	3723	-	1	GL349671	501778	501710	-	1	69	69	69	100	100	100	69	0	0	0	1	69	23	NA
P450_XM_001951556	P450_g58_6	P450	None	EQ128574	7794	7727	-	2	NA	NA	NA	NA	NA	NA	NA	NA	NA	NA	NA	NA	NA	NA	NA	NA	NA	NA	NA
P450_XM_001951794	P450_g59_1	P450	None	EQ115461	2607	2408	-	1	GL349832	157726	157925	+	1	200	200	200	100	100	100	200	0	0	0	3	143	46	NA
P450_XM_001951794	P450_g59_5	P450	None	EQ115461	1436	1248	-	2	NA	NA	NA	NA	NA	NA	NA	NA	NA	NA	NA	NA	NA	NA	NA	NA	NA	NA	NA
P450_XM_001951794	P450_g59_2	P450	None	EQ115461	2305	2125	-	1	GL349832	158028	158208	+	1	181	181	181	100	100	100	181	0	0	0	1	180	60	NA
P450_XM_001951794	P450_g59_7	P450	None	EQ115461	600	474	-	1	GL349832	159733	159859	+	1	127	127	127	100	100	100	127	0	0	0	2	127	42	NA
P450_XM_001951794	P450_g59_3	P450	None	EQ115461	2052	1943	-	2	NA	NA	NA	NA	NA	NA	NA	NA	NA	NA	NA	NA	NA	NA	NA	NA	NA	NA	NA
P450_XM_001951794	P450_g59_4	P450	None	EQ115461	1657	1567	-	2	NA	NA	NA	NA	NA	NA	NA	NA	NA	NA	NA	NA	NA	NA	NA	NA	NA	NA	NA
P450_XM_001951794	P450_g59_6	P450	None	EQ115461	876	804	-	2	NA	NA	NA	NA	NA	NA	NA	NA	NA	NA	NA	NA	NA	NA	NA	NA	NA	NA	NA
P450_XM_001951870	P450_g60_4	P450	None	EQ127663	10385	10648	+	2	NA	NA	NA	NA	NA	NA	NA	NA	NA	NA	NA	NA	NA	NA	NA	NA	NA	NA	NA
P450_XM_001951870	P450_g60_3	P450	None	EQ127663	10015	10266	+	1	GL351962	13954	13703	-	1	252	252	252	100	100	100	252	0	0	0	3	251	83	NA
P450_XM_001951870	P450_g60_2	P450	None	EQ127663	9076	9300	+	1	GL351962	14900	14676	-	1	225	225	225	100	100	99.1	223	2	0	0	3	224	74	V13L [38] I25T [74]
P450_XM_001951870	P450_g60_1	P450	None	EQ127663	8178	8277	+	4	NA	NA	NA	NA	NA	NA	NA	NA	NA	NA	NA	NA	NA	NA	NA	NA	NA	NA	NA
P450_XM_001951948	P450_g61_1	P450	None	EQ128561	18123	18935	+	1	GL351166	22891	23703	+	1	813	813	813	100	100	100	813	0	0	0	282	812	177	NA
P450_XM_001951948	P450_g61_2	P450	None	EQ128561	19477	19836	+	1	GL351166	24245	24604	+	1	360	360	360	100	100	100	360	0	0	0	3	359	119	NA
P450_XM_001951948	P450_g61_5	P450	None	EQ128561	21855	22112	+	1	GL351166	26623	26880	+	1	258	258	258	100	100	100	258	0	0	0	3	170	55	NA
P450_XM_001951948	P450_g61_4	P450	None	EQ128561	20863	21114	+	1	GL351166	25631	25882	+	1	252	252	252	100	100	100	252	0	0	0	3	251	83	NA
P450_XM_001951948	P450_g61_3	P450	None	EQ128561	20522	20746	+	1	GL351166	25290	25514	+	1	225	225	225	100	100	100	225	0	0	0	3	224	74	NA
P450_XM_001952075	P450_g62_12	P450	None	EQ126504	162413	161925	-	3	NA	NA	NA	NA	NA	NA	NA	NA	NA	NA	NA	NA	NA	NA	NA	NA	NA	NA	NA
P450_XM_001952075	P450_g62_6	P450	None	EQ126504	166880	166622	-	1	GL349637	1366014	1365756	-	1	259	259	259	100	100	100	259	0	0	0	3	257	85	NA
P450_XM_001952075	P450_g62_10	P450	None	EQ126504	165618	165378	-	3	NA	NA	NA	NA	NA	NA	NA	NA	NA	NA	NA	NA	NA	NA	NA	NA	NA	NA	NA
P450_XM_001952075	P450_g62_11	P450	None	EQ126504	164632	164453	-	3	NA	NA	NA	NA	NA	NA	NA	NA	NA	NA	NA	NA	NA	NA	NA	NA	NA	NA	NA
P450_XM_001952075	P450_g62_7	P450	None	EQ126504	166225	166099	-	3	NA	NA	NA	NA	NA	NA	NA	NA	NA	NA	NA	NA	NA	NA	NA	NA	NA	NA	NA
P450_XM_001952075	P450_g62_2	P450	None	EQ126504	172993	172870	-	5	NA	NA	NA	NA	NA	NA	NA	NA	NA	NA	NA	NA	NA	NA	NA	NA	NA	NA	NA
P450_XM_001952075	P450_g62_9	P450	None	EQ126504	165842	165733	-	3	NA	NA	NA	NA	NA	NA	NA	NA	NA	NA	NA	NA	NA	NA	NA	NA	NA	NA	NA
P450_XM_001952075	P450_g62_4	P450	None	EQ126504	172443	172337	-	3	NA	NA	NA	NA	NA	NA	NA	NA	NA	NA	NA	NA	NA	NA	NA	NA	NA	NA	NA
P450_XM_001952075	P450_g62_1	P450	None	EQ126504	174332	174241	-	1	GL349637	1373560	1373469	-	1	92	92	92	100	100	98.9	91	1	0	0	1	93	31	Q10R [27]
P450_XM_001952075	P450_g62_5	P450	None	EQ126504	169463	169373	-	3	NA	NA	NA	NA	NA	NA	NA	NA	NA	NA	NA	NA	NA	NA	NA	NA	NA	NA	NA
P450_XM_001952075	P450_g62_8	P450	None	EQ126504	165980	165902	-	1	GL349637	1359948	1359870	-	1	79	79	79	100	100	100	79	0	0	0	1	78	26	NA
P450_XM_001952075	P450_g62_3	P450	None	EQ126504	172774	172723	-	3	NA	NA	NA	NA	NA	NA	NA	NA	NA	NA	NA	NA	NA	NA	NA	NA	NA	NA	NA
P450_XM_001952149	P450_g63_3	P450	None	EQ127918	6149	5406	-	2	NA	NA	NA	NA	NA	NA	NA	NA	NA	NA	NA	NA	NA	NA	NA	NA	NA	NA	NA
P450_XM_001952149	P450_g63_2	P450	None	EQ127918	9863	9691	-	2	NA	NA	NA	NA	NA	NA	NA	NA	NA	NA	NA	NA	NA	NA	NA	NA	NA	NA	NA
P450_XM_001952149	P450_g63_1	P450	None	EQ127918	10108	10085	-	2	NA	NA	NA	NA	NA	NA	NA	NA	NA	NA	NA	NA	NA	NA	NA	NA	NA	NA	NA
P450_XM_001952404	P450_g64_2	P450	None	EQ128502	45558	45333	-	1	GL349802	692489	692264	-	1	226	226	226	100	100	100	226	0	0	0	1	225	75	NA
P450_XM_001952404	P450_g64_11	P450	None	EQ128502	38093	37903	-	1	GL349802	685024	684834	-	1	191	191	191	100	100	100	191	0	0	0	3	191	62	NA
P450_XM_001952404	P450_g64_3	P450	None	EQ128502	42773	42585	-	1	GL349802	689704	689516	-	1	189	189	189	100	100	100	189	0	0	0	3	188	62	NA
P450_XM_001952404	P450_g64_10	P450	None	EQ128502	38358	38173	-	1	GL349802	685289	685104	-	1	186	186	186	100	100	100	186	0	0	0	3	185	61	NA
P450_XM_001952404	P450_g64_9	P450	None	EQ128502	38585	38417	-	1	GL349802	685516	685348	-	1	169	169	169	100	100	100	169	0	0	0	1	168	56	NA
P450_XM_001952404	P450_g64_5	P450	None	EQ128502	42369	42243	-	1	GL349802	689300	689174	-	1	127	127	127	100	100	100	127	0	0	0	2	127	42	NA
P450_XM_001952404	P450_g64_7	P450	None	EQ128502	42022	41916	-	1	GL349802	688953	688847	-	1	107	107	107	100	100	100	107	0	0	0	3	107	35	NA
P450_XM_001952404	P450_g64_6	P450	None	EQ128502	42177	42096	-	1	GL349802	689108	689027	-	1	82	82	82	100	100	100	82	0	0	0	1	81	27	NA
P450_XM_001952404	P450_g64_4	P450	None	EQ128502	42508	42439	-	1	GL349802	689439	689370	-	1	70	70	70	100	100	100	70	0	0	0	3	68	22	NA
P450_XM_001952404	P450_g64_8	P450	None	EQ128502	41848	41780	-	1	GL349802	688779	688711	-	1	69	69	69	100	100	100	69	0	0	0	1	69	23	NA
P450_XM_001952404	P450_g64_1	P450	None	EQ128502	47945	47922	-	1	GL349802	694876	694853	-	1	24	24	24	100	100	100	24	0	0	0	NA	NA	NA	NA
P450_XM_001952415	P450_g65_1	P450	None	EQ122773	309349	308473	-	1	GL349651	121831	120955	-	1	877	877	877	100	100	100	877	0	0	0	1	876	292	NA
P450_XM_001952415	P450_g65_3	P450	None	EQ122773	306874	306623	-	1	GL349651	119356	119105	-	1	252	252	252	100	100	100	252	0	0	0	3	251	83	NA
P450_XM_001952415	P450_g65_2	P450	None	EQ122773	308242	308021	-	1	GL349651	120724	120503	-	1	222	222	222	100	100	100	222	0	0	0	3	221	73	NA
P450_XM_001952415	P450_g65_4	P450	None	EQ122773	306497	306328	-	1	GL349651	118979	118810	-	1	170	170	170	100	100	100	170	0	0	0	3	170	55	NA
P450_XM_001952585	P450_g66_5	P450	None	EQ112149	3081	2795	-	1	GL350404	8041	8327	+	1	287	287	287	100	100	100	287	0	0	0	1	285	95	NA
P450_XM_001952585	P450_g66_4	P450	None	EQ112149	3404	3144	-	1	GL350404	7718	7978	+	1	261	261	261	100	100	100	261	0	0	0	1	261	87	NA
P450_XM_001952585	P450_g66_2	P450	None	EQ112149	3955	3704	-	1	GL350404	7167	7418	+	1	252	252	252	100	100	100	252	0	0	0	3	251	83	NA
P450_XM_001952585	P450_g66_8	P450	None	EQ112149	2302	2112	-	1	GL350404	8820	9010	+	1	191	191	191	100	100	100	191	0	0	0	3	191	62	NA
P450_XM_001952585	P450_g66_3	P450	None	EQ112149	3625	3474	-	1	GL350404	7497	7648	+	1	152	152	152	100	100	100	152	0	0	0	3	152	50	NA
P450_XM_001952585	P450_g66_7	P450	None	EQ112149	2529	2388	-	1	GL350404	8593	8734	+	1	142	142	142	100	100	100	142	0	0	0	1	141	47	NA
P450_XM_001952585	P450_g66_6	P450	None	EQ112149	2717	2600	-	1	GL350404	8405	8522	+	1	118	118	118	100	100	100	118	0	0	0	2	118	39	NA
P450_XM_001952585	P450_g66_1	P450	None	EQ112149	6919	6838	-	1	GL350404	4203	4284	+	1	82	82	82	100	100	100	82	0	0	0	1	81	27	NA
P450_XM_001952686	P450_g67_3	P450	None	EQ129027	405	1402	+	1	GL350617	33026	34022	+	1	998	998	998	100	100	99.5	993	4	1	0	3	185	60	NA
P450_XM_001952686	P450_g67_2	P450	None	EQ129027	188	329	+	1	GL350617	32809	32950	+	1	142	142	142	100	100	100	142	0	0	0	1	141	47	NA
P450_XM_001952686	P450_g67_1	P450	None	EQ129027	6	122	+	1	GL350617	32627	32743	+	1	117	117	117	100	100	100	117	0	0	0	1	117	39	NA
P450_XM_001952692	P450_g68_1	P450	None	EQ120796	32094	33228	+	1	GL349946	305006	306140	+	1	1135	1135	1135	100	100	99.6	1131	4	0	0	247	1134	296	Q36K [351] L56V [411] S160G [723]
P450_XM_001952692	P450_g68_4	P450	None	EQ120796	35707	36237	+	1	GL349946	308619	309149	+	1	531	531	531	100	100	100	531	0	0	0	3	167	54	NA
P450_XM_001952692	P450_g68_3	P450	None	EQ120796	35391	35642	+	1	GL349946	308303	308554	+	1	252	252	252	100	100	100	252	0	0	0	3	251	83	NA
P450_XM_001952692	P450_g68_2	P450	None	EQ120796	33303	33527	+	1	GL349946	306215	306439	+	1	225	225	225	100	100	100	225	0	0	0	3	224	74	NA
Acypi004619_SP5	SP_g1_2	SP	None	EQ117829	24452	24714	+	1	GL350189	25064	24802	-	1	263	263	263	100	100	100	263	0	0	0	1	264	88	NA
Acypi004619_SP5	SP_g1_1	SP	None	EQ117829	23854	24059	+	1	GL350189	25662	25457	-	1	206	206	206	100	100	100	206	0	0	0	1	204	67	NA
Acypi004619_SP5	SP_g1_4	SP	None	EQ117829	24934	25032	+	1	GL350189	24582	24484	-	1	99	99	99	100	100	100	99	0	0	0	3	98	32	NA
Acypi004619_SP5	SP_g1_3	SP	None	EQ117829	24795	24871	+	1	GL350189	24721	24645	-	1	77	77	77	100	100	100	77	0	0	0	2	76	25	NA
LOC100161673_SP4	SP_g2_1	SP	None	EQ111865	23749	24126	+	1	GL350062	46422	46799	+	1	378	378	378	100	100	100	378	0	0	0	1	378	126	NA
LOC100161673_SP4	SP_g2_2	SP	None	EQ111865	24594	24688	+	1	GL350062	47267	47361	+	1	95	95	95	100	100	100	95	0	0	0	1	93	31	NA
LOC100161673_SP4	SP_g2_3	SP	None	EQ111865	30254	30332	+	1	GL350062	52927	53005	+	1	79	79	79	100	100	100	79	0	0	0	2	79	25	NA
LOC100161883_SP2	SP_g3_1	SP	None	EQ112773	433679	433311	-	1	GL349842	356707	357075	+	1	369	369	369	100	100	100	369	0	0	0	1	369	123	NA
LOC100161883_SP2	SP_g3_7	SP	None	EQ112773	410717	410425	-	1	GL349842	380313	380605	+	1	293	293	293	100	100	100	293	0	0	0	3	293	97	NA
LOC100161883_SP2	SP_g3_5	SP	None	EQ112773	424364	424165	-	1	GL349842	366543	366742	+	1	200	200	200	100	100	100	200	0	0	0	3	200	66	NA
LOC100161883_SP2	SP_g3_3	SP	None	EQ112773	425008	424832	-	1	GL349842	365899	366075	+	1	177	177	177	100	100	100	177	0	0	0	2	175	58	NA
LOC100161883_SP2	SP_g3_6	SP	None	EQ112773	422687	422557	-	1	GL349842	368220	368350	+	1	131	131	131	100	100	100	131	0	0	0	3	131	42	NA
LOC100161883_SP2	SP_g3_4	SP	None	EQ112773	424565	424447	-	1	GL349842	366342	366460	+	1	119	119	119	100	100	100	119	0	0	0	2	118	39	NA
LOC100161883_SP2	SP_g3_10	SP	None	EQ112773	402664	402546	-	1	GL349842	388572	388690	+	1	119	119	119	100	100	100	119	0	0	0	2	118	39	NA
LOC100161883_SP2	SP_g3_2	SP	None	EQ112773	425433	425323	-	1	GL349842	365476	365586	+	1	111	111	111	100	100	99.1	110	1	0	0	2	109	36	NA
LOC100161883_SP2	SP_g3_8	SP	None	EQ112773	404308	404240	-	1	GL349842	386928	386996	+	1	69	69	69	100	100	100	69	0	0	0	1	69	23	NA
LOC100161883_SP2	SP_g3_9	SP	None	EQ112773	403619	403582	-	1	GL349842	387617	387654	+	1	38	38	38	100	100	100	38	0	0	0	1	36	12	NA
LOC100165977_SP3	SP_g4_3	SP	None	EQ112773	410775	410425	-	1	GL349842	380255	380605	+	1	351	351	351	100	100	100	351	0	0	0	1	351	117	NA
LOC100165977_SP3	SP_g4_7	SP	None	EQ112773	402666	402468	-	1	GL349842	388570	388768	+	1	199	199	199	100	100	100	199	0	0	0	1	198	66	NA
LOC100165977_SP3	SP_g4_6	SP	None	EQ112773	402925	402738	-	1	GL349842	388311	388498	+	1	188	188	188	100	100	100	188	0	0	0	2	187	62	NA
LOC100165977_SP3	SP_g4_5	SP	None	EQ112773	403680	403507	-	1	GL349842	387556	387729	+	1	174	174	174	100	100	100	174	0	0	0	2	172	57	NA
LOC100165977_SP3	SP_g4_1	SP	None	EQ112773	424363	424245	-	1	GL349842	366544	366662	+	1	119	119	119	100	100	100	119	0	0	0	2	118	39	NA
LOC100165977_SP3	SP_g4_4	SP	None	EQ112773	404315	404205	-	1	GL349842	386921	387031	+	1	111	111	111	100	100	100	111	0	0	0	2	109	36	NA
LOC100165977_SP3	SP_g4_2	SP	None	EQ112773	420439	420409	-	1	GL349842	370315	370345	+	1	31	31	31	100	100	100	31	0	0	0	3	32	10	NA
XM_001943630_SP1	SP_g5_3	SP	None	EQ117279	16468	17504	+	1	GL350111	89037	88001	-	1	1037	1037	1037	100	100	100	1037	0	0	0	3	260	85	NA
XM_001943630_SP1	SP_g5_1	SP	None	EQ117279	14220	14403	+	1	GL350111	91285	91102	-	1	184	184	184	100	100	100	184	0	0	0	1	183	61	NA
XM_001943630_SP1	SP_g5_2	SP	None	EQ117279	16252	16382	+	1	GL350111	89253	89123	-	1	131	131	131	100	100	100	131	0	0	0	2	130	43	NA
XM_001943630_SP1	SP_g5_4	SP	None	EQ117279	17540	17564	+	1	GL350111	87965	87941	-	1	25	25	25	100	100	100	25	0	0	0	NA	NA	NA	NA
zinc finger protein (LOC100162796)	Control_g1_1	Control	None	EQ117279	52093	51957	-	1	GL350677	208571	208707	+	1	137	137	137	100	100	100	137	0	0	0	3	137	45	NA
zinc finger protein (LOC100162796)	Control_g1_4	Control	None	EQ117279	43812	43667	-	1	GL350677	216718	216863	+	1	146	146	146	100	100	100	146	0	0	0	3	146	48	NA
zinc finger protein (LOC100162796)	Control_g1_5	Control	None	EQ117279	43548	43363	-	1	GL350677	216982	217167	+	1	186	186	186	100	100	100	186	0	0	0	1	186	62	NA
zinc finger protein (LOC100162796)	Control_g1_2	Control	None	EQ117279	45229	44942	-	1	GL350677	215435	215722	+	1	288	288	288	100	100	100	288	0	0	0	1	288	96	NA
zinc finger protein (LOC100162796)	Control_g1_6	Control	None	EQ117279	42894	42541	-	1	GL350677	217636	217989	+	1	354	354	354	100	100	100	354	0	0	0	1	354	117	NA
zinc finger protein (LOC100162796)	Control_g1_3	Control	None	EQ117279	44873	44303	-	1	GL350677	215657	216227	+	1	571	571	571	100	100	100	571	0	0	0	1	570	190	NA
yemanuclein (LOC100169617)	Control_g2_4	Control	None	EQ116809	28110	28015	-	1	GL350348	88939	89034	+	1	96	96	96	100	100	100	96	0	0	0	1	96	32	NA
yemanuclein (LOC100169617)	Control_g2_2	Control	None	EQ116809	28796	28686	-	1	GL350348	88253	88363	+	1	111	111	111	100	100	100	111	0	0	0	1	111	37	NA
yemanuclein (LOC100169617)	Control_g2_3	Control	None	EQ116809	28382	28251	-	1	GL350348	88667	88798	+	1	132	132	132	100	100	100	132	0	0	0	1	132	44	NA
yemanuclein (LOC100169617)	Control_g2_1	Control	None	EQ116809	34990	34844	-	1	GL350348	82356	82502	+	1	147	147	147	100	100	100	147	0	0	0	1	147	49	NA
yemanuclein (LOC100169617)	Control_g2_5	Control	None	EQ116809	27941	27584	-	1	GL350348	89108	89465	+	1	358	358	358	100	100	100	358	0	0	0	1	336	111	NA
WEE1 (ARABIDOPSIS WEE1 KINASE HOMOLOG); kinase/ protein kinase (LOC100165612)	Control_g3_2	Control	None	EQ125332	13865	13729	-	1	GL349840	200998	201134	+	1	137	137	137	100	100	100	137	0	0	0	3	137	45	NA
WEE1 (ARABIDOPSIS WEE1 KINASE HOMOLOG); kinase/ protein kinase (LOC100165612)	Control_g3_1	Control	None	EQ125332	15628	15278	-	1	GL349840	199235	199585	+	1	351	351	351	100	100	100	351	0	0	0	126	350	75	NA
WEE1 (ARABIDOPSIS WEE1 KINASE HOMOLOG); kinase/ protein kinase (LOC100165612)	Control_g3_3	Control	None	EQ125332	13446	12475	-	1	GL349840	201417	202388	+	1	972	972	972	100	100	100	972	0	0	0	1	972	323	NA
wd-repeat protein (LOC100165573)	Control_g4_1	Control	None	EQ120284	46327	46975	+	1	GL350330	223681	224329	+	1	649	649	649	100	100	100	649	0	0	0	129	647	173	NA
wd-repeat protein (LOC100165573)	Control_g4_2	Control	None	EQ120284	47059	47748	+	1	GL350330	224413	225102	+	1	690	690	690	100	100	100	690	0	0	0	2	664	220	NA
viral A-type inclusion protein, putative (LOC100165659)	Control_g5_7	Control	None	EQ125832	30604	30504	-	1	GL349698	712214	712114	-	1	101	101	101	100	100	100	101	0	0	0	3	101	33	NA
viral A-type inclusion protein, putative (LOC100165659)	Control_g5_8	Control	None	EQ125832	30399	30274	-	1	GL349698	712009	711884	-	1	126	126	126	100	100	100	126	0	0	0	1	126	41	NA
viral A-type inclusion protein, putative (LOC100165659)	Control_g5_3	Control	None	EQ125832	32300	32172	-	1	GL349698	713910	713782	-	1	129	129	129	100	100	100	129	0	0	0	1	129	43	NA
viral A-type inclusion protein, putative (LOC100165659)	Control_g5_6	Control	None	EQ125832	31256	31124	-	1	GL349698	712866	712734	-	1	133	133	133	100	100	100	133	0	0	0	1	132	44	NA
viral A-type inclusion protein, putative (LOC100165659)	Control_g5_5	Control	None	EQ125832	31829	31686	-	1	GL349698	713439	713296	-	1	144	144	144	100	100	100	144	0	0	0	1	144	48	NA
viral A-type inclusion protein, putative (LOC100165659)	Control_g5_4	Control	None	EQ125832	32109	31927	-	1	GL349698	713719	713537	-	1	183	183	183	100	100	100	183	0	0	0	1	183	61	NA
viral A-type inclusion protein, putative (LOC100165659)	Control_g5_2	Control	None	EQ125832	32708	32444	-	1	GL349698	714318	714054	-	1	265	265	265	100	100	100	265	0	0	0	2	265	88	NA
viral A-type inclusion protein, putative (LOC100165659)	Control_g5_1	Control	None	EQ125832	33090	32815	-	1	GL349698	714593	714318	-	1	276	276	276	100	100	100	276	0	0	0	1	276	92	NA
vasa-like protein (LOC100165779)_XM_001946099	Control_g6_8	Control	None	EQ114333	76138	76188	+	1	GL349909	259408	259358	-	1	51	51	51	100	100	100	51	0	0	0	1	51	16	NA
vasa-like protein (LOC100165779)_XM_001946099	Control_g6_7	Control	None	EQ114333	75156	75239	+	1	GL349909	260390	260307	-	1	84	84	84	100	100	100	84	0	0	0	1	84	28	NA
vasa-like protein (LOC100165779)_XM_001946099	Control_g6_4	Control	None	EQ114333	73389	73565	+	1	GL349909	262157	261981	-	1	177	177	177	100	100	100	177	0	0	0	1	177	59	NA
vasa-like protein (LOC100165779)_XM_001946099	Control_g6_5	Control	None	EQ114333	73909	74107	+	1	GL349909	261637	261439	-	1	199	199	199	100	100	100	199	0	0	0	1	198	66	NA
vasa-like protein (LOC100165779)_XM_001946099	Control_g6_6	Control	None	EQ114333	74233	74433	+	1	GL349909	261313	261113	-	1	201	201	201	100	100	100	201	0	0	0	3	200	66	NA
vasa-like protein (LOC100165779)_XM_001946099	Control_g6_1	Control	None	EQ114333	70544	70748	+	2	NA	NA	NA	NA	NA	NA	NA	NA	NA	NA	NA	NA	NA	NA	NA	NA	NA	NA	NA
vasa-like protein (LOC100165779)_XM_001946099	Control_g6_3	Control	None	EQ114333	73110	73331	+	1	GL349909	262436	262215	-	1	222	222	222	100	100	100	222	0	0	0	1	222	74	NA
vasa-like protein (LOC100165779)_XM_001946099	Control_g6_2	Control	None	EQ114333	72210	73039	+	1	GL349909	263336	262507	-	1	830	830	830	100	100	100	830	0	0	0	3	830	276	NA
vacuolar ATPase subunit C (LOC100165610)	Control_g7_5	Control	None	EQ126676	5843	5750	-	1	GL349796	875896	875989	+	1	94	94	94	100	100	100	94	0	0	0	2	94	31	NA
vacuolar ATPase subunit C (LOC100165610)	Control_g7_6	Control	None	EQ126676	5682	5585	-	1	GL349796	876057	876154	+	1	98	98	98	100	100	100	98	0	0	0	1	96	32	NA
vacuolar ATPase subunit C (LOC100165610)	Control_g7_1	Control	None	EQ126676	13112	13004	-	1	GL349796	868453	868561	+	1	109	109	109	100	100	100	109	0	0	0	1	63	20	NA
vacuolar ATPase subunit C (LOC100165610)	Control_g7_7	Control	None	EQ126676	5532	5391	-	1	GL349796	876207	876348	+	1	142	142	142	100	100	100	142	0	0	0	2	142	47	NA
vacuolar ATPase subunit C (LOC100165610)	Control_g7_4	Control	None	EQ126676	6530	6369	-	1	GL349796	875064	875225	+	1	162	162	162	100	100	100	162	0	0	0	2	160	53	NA
vacuolar ATPase subunit C (LOC100165610)	Control_g7_3	Control	None	EQ126676	6885	6600	-	1	GL349796	874709	874994	+	1	286	286	286	100	100	100	286	0	0	0	3	284	94	NA
vacuolar ATPase subunit C (LOC100165610)	Control_g7_2	Control	None	EQ126676	12834	12502	-	1	GL349796	868731	869063	+	1	333	333	333	100	100	100	333	0	0	0	48	332	95	NA
vacuolar ATPase subunit C (LOC100165610)	Control_g7_8	Control	None	EQ126676	5331	4813	-	1	GL349796	876408	876926	+	1	519	519	519	100	100	100	519	0	0	0	1	96	31	NA
UV-wavelength like opsin (LOC100163348)	Control_g8_1	Control	None	EQ125280	33270	33227	-	1	GL350571	25212	25169	-	1	44	44	44	100	100	100	44	0	0	0	1	45	15	NA
UV-wavelength like opsin (LOC100163348)	Control_g8_8	Control	None	EQ125280	21993	21903	-	2	NA	NA	NA	NA	NA	NA	NA	NA	NA	NA	NA	NA	NA	NA	NA	NA	NA	NA	NA
UV-wavelength like opsin (LOC100163348)	Control_g8_7	Control	None	EQ125280	24269	24168	-	1	GL350571	16159	16058	-	1	102	102	102	100	100	100	102	0	0	0	2	100	33	NA
UV-wavelength like opsin (LOC100163348)	Control_g8_4	Control	None	EQ125280	29183	29053	-	1	GL350571	21130	21000	-	1	131	131	131	100	100	100	131	0	0	0	2	130	43	NA
UV-wavelength like opsin (LOC100163348)	Control_g8_6	Control	None	EQ125280	25259	25099	-	1	GL350571	17149	16989	-	1	161	161	161	100	100	100	161	0	0	0	1	159	53	NA
UV-wavelength like opsin (LOC100163348)	Control_g8_5	Control	None	EQ125280	28046	27874	-	1	GL350571	19993	19821	-	1	173	173	173	100	100	100	173	0	0	0	3	173	57	NA
UV-wavelength like opsin (LOC100163348)	Control_g8_2	Control	None	EQ125280	33129	32929	-	1	GL350571	25071	24871	-	1	201	201	201	100	100	100	201	0	0	0	2	202	67	NA
UV-wavelength like opsin (LOC100163348)	Control_g8_3	Control	None	EQ125280	32714	32502	-	1	GL350571	24656	24444	-	1	213	213	213	100	100	100	213	0	0	0	2	211	70	NA
ubiquitin specific protease 14, transcript variant 2 (LOC100162453)	Control_g9_7	Control	None	EQ127071	22277	22212	-	1	GL349929	42839	42774	-	1	66	66	66	100	100	100	66	0	0	0	1	66	22	NA
ubiquitin specific protease 14, transcript variant 2 (LOC100162453)	Control_g9_5	Control	None	EQ127071	22689	22592	-	1	GL349929	43251	43154	-	1	98	98	98	100	100	100	98	0	0	0	1	96	32	NA
ubiquitin specific protease 14, transcript variant 2 (LOC100162453)	Control_g9_9	Control	None	EQ127071	21016	20911	-	1	GL349929	41576	41471	-	1	106	106	106	100	100	100	106	0	0	0	1	105	35	NA
ubiquitin specific protease 14, transcript variant 2 (LOC100162453)	Control_g9_3	Control	None	EQ127071	23154	23013	-	1	GL349929	43716	43575	-	1	142	142	142	100	100	100	142	0	0	0	1	141	47	NA
ubiquitin specific protease 14, transcript variant 2 (LOC100162453)	Control_g9_4	Control	None	EQ127071	22949	22804	-	1	GL349929	43511	43366	-	1	146	146	146	100	100	100	146	0	0	0	3	146	48	NA
ubiquitin specific protease 14, transcript variant 2 (LOC100162453)	Control_g9_6	Control	None	EQ127071	22526	22370	-	1	GL349929	43088	42932	-	1	157	157	157	100	100	100	157	0	0	0	2	157	52	NA
ubiquitin specific protease 14, transcript variant 2 (LOC100162453)	Control_g9_8	Control	None	EQ127071	22144	21962	-	1	GL349929	42706	42524	-	1	183	183	183	100	100	100	183	0	0	0	1	183	61	NA
ubiquitin specific protease 14, transcript variant 2 (LOC100162453)	Control_g9_10	Control	None	EQ127071	20838	20650	-	1	GL349929	41398	41210	-	1	189	189	189	100	100	100	189	0	0	0	3	188	62	NA
ubiquitin specific protease 14, transcript variant 2 (LOC100162453)	Control_g9_1	Control	None	EQ127071	23775	23585	-	1	GL349929	44337	44147	-	1	191	191	191	100	100	100	191	0	0	0	1	96	31	NA
ubiquitin specific protease 14, transcript variant 2 (LOC100162453)	Control_g9_2	Control	None	EQ127071	23515	23229	-	1	GL349929	44077	43791	-	1	287	287	287	100	100	100	287	0	0	0	3	287	95	NA
ubiquitin specific protease 14, transcript variant 2 (LOC100162453)	Control_g9_11	Control	None	EQ127071	20584	20201	-	1	GL349929	41144	40761	-	1	384	384	384	100	100	100	384	0	0	0	1	93	30	NA
tyramine beta hydroxylase (LOC100166363)	Control_g10_5	Control	None	EQ121895	18643	18559	-	1	GL350312	59446	59362	-	1	85	85	85	100	100	100	85	0	0	0	1	84	28	NA
tyramine beta hydroxylase (LOC100166363)	Control_g10_6	Control	None	EQ121895	18478	18312	-	1	GL350312	59281	59115	-	1	167	167	167	100	100	100	167	0	0	0	3	167	55	NA
tyramine beta hydroxylase (LOC100166363)	Control_g10_2	Control	None	EQ121895	20571	20400	-	1	GL350312	61374	61203	-	1	172	172	172	100	100	100	172	0	0	0	2	172	57	NA
tyramine beta hydroxylase (LOC100166363)	Control_g10_7	Control	None	EQ121895	17000	16818	-	1	GL350312	57803	57621	-	1	183	183	183	100	100	100	183	0	0	0	1	183	61	NA
tyramine beta hydroxylase (LOC100166363)	Control_g10_8	Control	None	EQ121895	13002	12815	-	1	GL350312	53805	53618	-	1	188	188	188	100	100	100	188	0	0	0	1	186	62	NA
tyramine beta hydroxylase (LOC100166363)	Control_g10_4	Control	None	EQ121895	18999	18802	-	1	GL350312	59802	59605	-	1	198	198	198	100	100	100	198	0	0	0	1	198	66	NA
tyramine beta hydroxylase (LOC100166363)	Control_g10_9	Control	None	EQ121895	11083	10840	-	1	GL350312	51886	51643	-	1	244	244	244	100	100	100	244	0	0	0	2	244	80	NA
tyramine beta hydroxylase (LOC100166363)	Control_g10_3	Control	None	EQ121895	20161	19898	-	1	GL350312	60964	60701	-	1	264	264	264	100	100	100	264	0	0	0	1	264	88	NA
tyramine beta hydroxylase (LOC100166363)	Control_g10_1	Control	None	EQ121895	26548	26229	-	1	GL350312	67351	67032	-	1	320	320	320	100	100	100	320	0	0	0	3	320	106	NA
trypsin-like serine protease (LOC100162364)	Control_g11_4	Control	None	EQ121354	23643	23555	-	1	GL350559	55383	55295	-	1	89	89	89	100	100	100	89	0	0	0	1	87	29	NA
trypsin-like serine protease (LOC100162364)	Control_g11_5	Control	None	EQ121354	23478	23343	-	1	GL350559	55218	55083	-	1	136	136	136	100	100	100	136	0	0	0	2	136	45	NA
trypsin-like serine protease (LOC100162364)	Control_g11_6	Control	None	EQ121354	23249	23111	-	1	GL350559	54989	54851	-	1	139	139	139	100	100	100	139	0	0	0	1	138	46	NA
trypsin-like serine protease (LOC100162364)	Control_g11_7	Control	None	EQ121354	23036	22891	-	1	GL350559	54776	54631	-	1	146	146	146	100	100	100	146	0	0	0	3	146	48	NA
trypsin-like serine protease (LOC100162364)	Control_g11_2	Control	None	EQ121354	26112	25814	-	1	GL350559	57852	57554	-	1	299	299	299	100	100	100	299	0	0	0	3	299	99	NA
trypsin-like serine protease (LOC100162364)	Control_g11_1	Control	None	EQ121354	42713	42355	-	1	GL350559	74829	74471	-	1	359	359	359	100	100	99.7	358	1	0	0	170	358	63	F21Y [229]
trypsin-like serine protease (LOC100162364)	Control_g11_3	Control	None	EQ121354	24760	24299	-	1	GL350559	56500	56039	-	1	462	462	462	100	100	100	462	0	0	0	1	462	154	NA
trypsin-like serine protease (LOC100162364)	Control_g11_8	Control	None	EQ121354	22781	22265	-	1	GL350559	54521	54005	-	1	517	517	517	100	100	100	517	0	0	0	1	156	51	NA
TRASSc9 (LOC100162726)	Control_g12_1	Control	None	EQ111957	5900	5967	+	1	GL349666	378065	378132	+	1	68	68	68	100	100	100	68	0	0	0	1	66	22	NA
TRASSc9 (LOC100162726)	Control_g12_2	Control	None	EQ111957	6206	7799	+	1	GL349666	378371	379964	+	1	1594	1594	1594	100	100	100	1594	0	0	0	2	1594	530	NA
Transmembrane protein 165 (Transmembrane protein TPARL) (TPA-regulated locus protein) (Transmembrane protein PFT27) (LOC100161631)	Control_g13_4	Control	None	EQ117323	39727	39622	-	1	GL349658	1077937	1078043	+	1	106	106	106	100	100	99.1	106	0	1	0	3	106	35	NA
Transmembrane protein 165 (Transmembrane protein TPARL) (TPA-regulated locus protein) (Transmembrane protein PFT27) (LOC100161631)	Control_g13_3	Control	None	EQ117323	39958	39794	-	1	GL349658	1077706	1077870	+	1	165	165	165	100	100	100	165	0	0	0	1	165	55	NA
Transmembrane protein 165 (Transmembrane protein TPARL) (TPA-regulated locus protein) (Transmembrane protein PFT27) (LOC100161631)	Control_g13_2	Control	None	EQ117323	47891	47716	-	1	GL349658	1069463	1069638	+	1	176	176	176	100	100	100	176	0	0	0	3	176	58	NA
Transmembrane protein 165 (Transmembrane protein TPARL) (TPA-regulated locus protein) (Transmembrane protein PFT27) (LOC100161631)	Control_g13_5	Control	None	EQ117323	39549	38741	-	1	GL349658	1078116	1078924	+	1	809	809	809	100	100	100	809	0	0	0	64	231	55	NA
Transmembrane protein 165 (Transmembrane protein TPARL) (TPA-regulated locus protein) (Transmembrane protein PFT27) (LOC100161631)	Control_g13_1	Control	None	EQ117323	51531	50553	-	1	GL349658	1065823	1066801	+	1	979	979	979	100	100	100	979	0	0	0	655	978	108	NA
transketolase-like 2 (LOC100161442)	Control_g14_6	Control	None	EQ114288	64146	64114	-	1	GL350055	68498	68466	-	1	33	33	33	100	100	100	23	0	0	10	1	33	11	NA
transketolase-like 2 (LOC100161442)	Control_g14_8	Control	None	EQ114288	63838	63712	-	1	GL350055	68190	68064	-	1	127	127	127	100	100	100	127	0	0	0	2	127	42	NA
transketolase-like 2 (LOC100161442)	Control_g14_7	Control	None	EQ114288	64046	63909	-	1	GL350055	68398	68261	-	1	138	138	138	100	100	100	138	0	0	0	1	138	46	NA
transketolase-like 2 (LOC100161442)	Control_g14_9	Control	None	EQ114288	62958	62819	-	1	GL350055	67310	67171	-	1	140	140	140	100	100	100	140	0	0	0	3	140	46	NA
transketolase-like 2 (LOC100161442)	Control_g14_5	Control	None	EQ114288	64565	64422	-	1	GL350055	69122	68979	-	1	144	144	144	100	100	100	144	0	0	0	1	144	48	NA
transketolase-like 2 (LOC100161442)	Control_g14_2	Control	None	EQ114288	65626	65481	-	1	GL350055	70183	70038	-	1	146	146	146	100	100	100	146	0	0	0	3	146	48	NA
transketolase-like 2 (LOC100161442)	Control_g14_3	Control	None	EQ114288	65407	65218	-	1	GL350055	69964	69775	-	1	190	190	190	100	100	100	190	0	0	0	3	191	63	NA
transketolase-like 2 (LOC100161442)	Control_g14_10	Control	None	EQ114288	62712	62481	-	1	GL350055	67064	66833	-	1	232	232	232	100	100	100	232	0	0	0	1	231	77	NA
transketolase-like 2 (LOC100161442)	Control_g14_4	Control	None	EQ114288	64855	64621	-	1	GL350055	69412	69178	-	1	235	235	235	100	100	100	235	0	0	0	2	235	78	NA
transketolase-like 2 (LOC100161442)	Control_g14_1	Control	None	EQ114288	69322	68844	-	1	GL350055	73867	73389	-	1	479	479	479	100	100	100	479	0	0	0	373	480	36	NA
transketolase-like 2 (LOC100161442)	Control_g14_11	Control	None	EQ114288	62152	61643	-	1	GL350055	66504	65995	-	1	510	510	510	100	100	99.6	508	2	0	0	1	318	105	NA
Transcriptional adapter 3-like (ADA3-like protein) (ADA3 homolog) (hADA3) (STAF54) (LOC100165628)	Control_g15_1	Control	None	EQ115788	56574	56310	-	1	GL349638	1711385	1711649	+	1	265	265	265	100	100	100	265	0	0	0	2	109	35	NA
Transcriptional adapter 3-like (ADA3-like protein) (ADA3 homolog) (hADA3) (STAF54) (LOC100165628)	Control_g15_2	Control	None	EQ115788	51024	49542	-	1	GL349638	1716892	1718374	+	1	1483	1483	1483	100	100	100	1483	0	0	0	47	1483	478	NA
transcription initiation factor TFIID subunit 9 (LOC100161520)	Control_g16_4	Control	None	EQ119876	43303	43402	+	1	GL349899	997516	997615	+	1	100	100	100	100	100	100	100	0	0	0	1	99	33	NA
transcription initiation factor TFIID subunit 9 (LOC100161520)	Control_g16_3	Control	None	EQ119876	42548	42676	+	1	GL349899	996761	996889	+	1	129	129	129	100	100	100	129	0	0	0	1	129	43	NA
transcription initiation factor TFIID subunit 9 (LOC100161520)	Control_g16_2	Control	None	EQ119876	42186	42322	+	1	GL349899	996399	996535	+	1	137	137	137	100	100	100	137	0	0	0	3	137	45	NA
transcription initiation factor TFIID subunit 9 (LOC100161520)	Control_g16_1	Control	None	EQ119876	41957	42111	+	1	GL349899	996170	996324	+	1	155	155	155	100	100	100	155	0	0	0	32	154	41	NA
transcription initiation factor TFIID subunit 9 (LOC100161520)	Control_g16_5	Control	None	EQ119876	47018	47296	+	1	GL349899	1001231	1001509	+	1	279	279	279	100	100	100	279	0	0	0	3	188	61	NA
torso-like CG6705-PA (LOC100161937)	Control_g17_3	Control	None	EQ113334	22681	22298	-	2	NA	NA	NA	NA	NA	NA	NA	NA	NA	NA	NA	NA	NA	NA	NA	NA	NA	NA	NA
torso-like CG6705-PA (LOC100161937)	Control_g17_2	Control	None	EQ113334	29386	28978	-	1	GL350117	156843	156435	-	1	409	409	409	100	100	100	409	0	0	0	2	409	136	NA
torso-like CG6705-PA (LOC100161937)	Control_g17_1	Control	None	EQ113334	37328	36892	-	1	GL350117	164902	164466	-	1	437	437	437	100	100	100	437	0	0	0	229	438	70	NA
Thiolase_XM_001943948	Control_g18_6	Control	None	EQ120368	53067	53155	+	1	GL349748	479408	479320	-	1	89	89	89	100	100	100	89	0	0	0	3	89	29	NA
Thiolase_XM_001943948	Control_g18_4	Control	None	EQ120368	52018	52148	+	1	GL349748	480457	480327	-	1	131	131	131	100	100	100	131	0	0	0	3	131	43	NA
Thiolase_XM_001943948	Control_g18_5	Control	None	EQ120368	52846	52996	+	1	GL349748	479629	479479	-	1	151	151	151	100	100	100	151	0	0	0	1	150	50	NA
Thiolase_XM_001943948	Control_g18_1	Control	None	EQ120368	49944	50097	+	1	GL349748	482531	482378	-	1	154	154	154	100	100	100	154	0	0	0	3	152	50	NA
Thiolase_XM_001943948	Control_g18_2	Control	None	EQ120368	51352	51727	+	1	GL349748	481123	480748	-	1	376	376	376	100	100	100	376	0	0	0	2	376	125	NA
Thiolase_XM_001943948	Control_g18_7	Control	None	EQ120368	53307	53689	+	1	GL349748	479168	478786	-	1	383	383	383	100	100	100	383	0	0	0	49	108	19	NA
Thiolase_XM_001943948	Control_g18_3	Control	None	EQ120368	51786	52960	+	1	GL349748	480689	479515	-	1	1175	1175	1175	100	100	100	1175	0	0	0	1	372	123	NA
testis-specific serine/threonine-protein kinase 1 (LOC100165613)	Control_g19_4	Control	None	EQ120289	85928	85832	-	1	GL350354	230510	230606	+	1	97	97	97	100	100	100	97	0	0	0	2	97	31	NA
testis-specific serine/threonine-protein kinase 1 (LOC100165613)	Control_g19_3	Control	None	EQ120289	87257	87076	-	1	GL350354	229187	229368	+	1	182	182	182	100	100	100	182	0	0	0	1	183	61	NA
testis-specific serine/threonine-protein kinase 1 (LOC100165613)	Control_g19_2	Control	None	EQ120289	89821	89614	-	1	GL350354	226696	226903	+	1	208	208	208	100	100	100	208	0	0	0	2	208	69	NA
testis-specific serine/threonine-protein kinase 1 (LOC100165613)	Control_g19_1	Control	None	EQ120289	91350	90740	-	1	GL350354	225167	225777	+	1	611	611	611	100	100	100	611	0	0	0	1	609	203	NA
taz protein (tafazzin) (LOC100165481)	Control_g20_2	Control	None	EQ123319	34057	34182	+	1	GL349658	833054	832929	-	1	126	126	126	100	100	100	126	0	0	0	1	126	42	NA
taz protein (tafazzin) (LOC100165481)	Control_g20_4	Control	None	EQ123319	36005	36145	+	1	GL349658	831106	830966	-	1	141	141	141	100	100	100	141	0	0	0	1	141	46	NA
taz protein (tafazzin) (LOC100165481)	Control_g20_3	Control	None	EQ123319	34247	34395	+	1	GL349658	832864	832716	-	1	149	149	149	100	100	100	149	0	0	0	3	149	49	NA
taz protein (tafazzin) (LOC100165481)	Control_g20_1	Control	None	EQ123319	33515	33986	+	1	GL349658	833596	833125	-	1	472	472	472	100	100	100	472	0	0	0	3	266	87	NA
T21D12.3 (LOC100165510)	Control_g21_2	Control	None	EQ112813	16585	16437	-	1	GL350718	63382	63234	-	1	149	149	149	100	100	100	149	0	0	0	3	149	49	NA
T21D12.3 (LOC100165510)	Control_g21_4	Control	None	EQ112813	13253	13100	-	1	GL350718	59743	59590	-	1	154	154	154	100	100	100	154	0	0	0	2	154	51	NA
T21D12.3 (LOC100165510)	Control_g21_3	Control	None	EQ112813	16358	16183	-	1	GL350718	63155	62980	-	1	176	176	176	100	100	100	176	0	0	0	1	177	59	NA
T21D12.3 (LOC100165510)	Control_g21_5	Control	None	EQ112813	12813	12617	-	1	GL350718	59303	59107	-	1	197	197	197	100	100	100	197	0	0	0	1	195	65	NA
T21D12.3 (LOC100165510)	Control_g21_1	Control	None	EQ112813	17293	16900	-	1	GL350718	64090	63697	-	1	394	394	394	100	100	100	394	0	0	0	331	393	21	NA
T21D12.3 (LOC100165510)	Control_g21_6	Control	None	EQ112813	12468	11638	-	1	GL350718	58958	58128	-	1	831	831	831	100	100	100	831	0	0	0	2	142	46	NA
syntaxin (LOC100161808)	Control_g22_3	Control	None	EQ120574	1449	1543	+	1	GL349718	163149	163243	+	1	95	95	95	100	100	100	95	0	0	0	2	94	31	NA
syntaxin (LOC100161808)	Control_g22_2	Control	None	EQ120574	1044	1249	+	1	GL349718	162744	162949	+	1	206	206	206	100	100	100	206	0	0	0	1	207	69	NA
syntaxin (LOC100161808)	Control_g22_1	Control	None	EQ120574	136	505	+	1	GL349718	161836	162205	+	1	370	370	370	100	100	100	370	0	0	0	308	370	21	NA
syntaxin (LOC100161808)	Control_g22_4	Control	None	EQ120574	2966	3824	+	1	GL349718	164666	165524	+	1	859	859	859	100	100	100	859	0	0	0	168	338	56	NA
Syndecan CG10497-PB (LOC100166510)	Control_g23_3	Control	None	EQ120230	11245	11041	-	1	GL349986	236132	235928	-	1	205	205	205	100	100	100	205	0	0	0	1	204	68	NA
Syndecan CG10497-PB (LOC100166510)	Control_g23_2	Control	None	EQ120230	14305	13868	-	1	GL349986	239192	238755	-	1	438	438	438	100	100	100	438	0	0	0	1	438	146	NA
Syndecan CG10497-PB (LOC100166510)	Control_g23_1	Control	None	EQ120230	17534	17035	-	1	GL349986	242421	241922	-	1	500	500	500	100	100	100	500	0	0	0	3	260	85	NA
Syndecan CG10497-PB (LOC100166510)	Control_g23_4	Control	None	EQ120230	10946	10181	-	1	GL349986	235833	235068	-	1	766	766	766	100	100	100	766	0	0	0	3	170	55	NA
Syndecan binding protein (syntenin) (LOC100169637)	Control_g24_3	Control	None	EQ113773	291672	291437	-	1	GL349724	336281	336516	+	1	236	236	236	100	100	100	236	0	0	0	1	234	78	NA
Syndecan binding protein (syntenin) (LOC100169637)	Control_g24_2	Control	None	EQ113773	292018	291761	-	1	GL349724	335935	336192	+	1	258	258	258	100	100	99.6	257	1	0	0	1	258	86	S64W [189]
Syndecan binding protein (syntenin) (LOC100169637)	Control_g24_4	Control	None	EQ113773	291373	291110	-	1	GL349724	336580	336843	+	1	264	264	264	100	100	99.6	263	1	0	0	2	262	87	NA
Syndecan binding protein (syntenin) (LOC100169637)	Control_g24_1	Control	None	EQ113773	292522	292229	-	1	GL349724	335431	335724	+	1	294	294	294	100	100	100	294	0	0	0	2	97	31	NA
Syndecan binding protein (syntenin) (LOC100169637)	Control_g24_5	Control	None	EQ113773	290375	289765	-	1	GL349724	337578	338188	+	1	611	611	611	100	100	100	611	0	0	0	1	111	36	NA
SVH protein (LOC100165581)	Control_g25_4	Control	None	EQ122298	42248	42131	-	1	GL349637	1910721	1910838	+	1	118	118	118	100	100	100	118	0	0	0	2	118	39	NA
SVH protein (LOC100165581)	Control_g25_8	Control	None	EQ122298	39371	39242	-	1	GL349637	1913598	1913727	+	1	130	130	130	100	100	100	130	0	0	0	2	130	42	NA
SVH protein (LOC100165581)	Control_g25_5	Control	None	EQ122298	40732	40598	-	1	GL349637	1912237	1912371	+	1	135	135	135	100	100	100	135	0	0	0	1	135	45	NA
SVH protein (LOC100165581)	Control_g25_7	Control	None	EQ122298	40038	39875	-	1	GL349637	1912931	1913094	+	1	164	164	164	100	100	100	164	0	0	0	1	162	54	NA
SVH protein (LOC100165581)	Control_g25_2	Control	None	EQ122298	44776	44541	-	1	GL349637	1908193	1908428	+	1	236	236	236	100	100	100	236	0	0	0	3	236	78	NA
SVH protein (LOC100165581)	Control_g25_6	Control	None	EQ122298	40460	40215	-	1	GL349637	1912509	1912754	+	1	246	246	246	100	100	100	246	0	0	0	1	246	82	NA
SVH protein (LOC100165581)	Control_g25_3	Control	None	EQ122298	42599	42340	-	1	GL349637	1910370	1910629	+	1	260	260	260	100	100	100	260	0	0	0	1	258	86	NA
SVH protein (LOC100165581)	Control_g25_1	Control	None	EQ122298	45374	44888	-	1	GL349637	1907595	1908081	+	1	487	487	487	100	100	100	487	0	0	0	343	486	48	NA
[truncated: 1,897 more rows]

## Sheet: TableS6_MostInfoSubtargetsRF
Table S6: Genes ranked by importance for race discrimination in the Random Forest analysis of copy number variation
[truncated: 118 more rows]
